# Supplementary material for: BowTieBuilder: modeling signal transduction pathways
Source: BMC Syst Biol. 2009 Jun 30;3:67. doi: 10.1186/1752-0509-3-67 (PMC2712453; doi:10.1186/1752-0509-3-67)
Supplement: Additional file 1 — All target, source, and inferred proteins of the signaling pathways. All source, target, and inferred proteins are provided in an Excel file, along with their significant GO-terms. [file 1752-0509-3-67-S1.xls]

## Sheet: networks
Signal transduction pathways
MAPK network (Yeast)			frequency	p-value
input	MAPK	response to pheromone osmotic stress filamentous growth response to abiotic stimulus	37% 37% 37% 37%	1.36x10-11 2.57x10 -12 3.03x10-11 7.04x10-11	YNL283C	YOL105C	YFL026W	YKL178C	YOR008C	YLR332W	YER118C	YIL147C	YNL098C
output					YHR084W	YMR043W	YPL089C	YLR182W	YER111C	YBR083W	YKL062W	YMR037C	YPL049C	YDR480W
signaling network					YOR008C	YLR332W	YER118C	YIL147C	YNL098C	YDR480W	YDL235C	YLR006C	YJL128C	YOR212W	YAL041W	YLR229C	YNL271C	YLR362W	YDR103W	YMR043W	YJL157C	YBL016W	YNL053W	YHR030C	YBL105C	YKL038W	YJR090C	YPL256C	YOR047C	YGL115W	YJL005W	YDR447C	YNL138W	YFL039C
regulatory TFs (Yeast)
input
output					YKL112W	YLR256W	YMR043W	YGL237C	YLR362W	YKL038W	YGL112C	YCR039C	YDL048C	YPL248C	YOR113W	YGL254W	YOR140W	YGL166W	YER148W	YGL073W	YFR034C	YML099C	YER109C	YDL056W	YJL089W	YMR280C	YJL103C	YLR014C	YLR098C	YAL051W	YKL015W	YPL248C	YKR034W	YEL009C	YHL027W	YDR216W	YML076C	YCL055W	YDL048C	YOR363C	YPL075W	YGL035C
signaling network 1	DNA metabolic process response to DNA damage stimulus		71% 57%	0.0002 0.00154	YOR113W	YCR028C-A	YBR114W	YMR190C	YJL092W	YGL058W	YDL048C
signaling network 2	reg. of nucleobase met. process response to stress cell cycle		63% 34% 20%	9.08x10-19 6.26x10-5 0.00053	YJL089W	YDR477W	YGL115W	YGL035C	YDR216W	YOR047C	YGL112C	YKL038W	YER148W	YPL248C	YJR090C	YGL254W	YGL237C	YLR256W	YPL240C	YMR186W	YLR362W	YGL073W	YBL016W	YJL157C	YPL256C	YBR160W	YBR135W	YLR182W	YPR119W	YDR146C	YLR079W	YEL009C	YDL106C	YFR028C	YDR448W	YFR034C	YJL076W	YGR252W	YDL042C	YBR010W	YDR227W	YLR442C	YNL216W	YPL075W	YLR182W	YDL056W
signaling network 3	reg. of transcription from RNA polymerase II promoter		0.6	0.00991	YCR039C	YMR043W	YML099C	YHR084W	YER109C
signaling network 4	proline catabolic process		0.67	1.61x10-5	YKL015W	YHR037W	YKR034W
regulatory TFs (Yeast)
input (all membrane)					YAL010C	YAL042W	YAR027W	YAR031W	YBL037W	YBL069W	YBL100C	YBL102W	YBL106C	YBR005W	YBR016W	YBR078W	YBR086C	YBR105C	YBR106W	YBR108W	YBR111W-A	YBR168W	YBR170C	YBR185C	YBR230C	YBR238C	YBR273C	YBR288C	YCL027W	YCL038C	YCL044C	YCL048W	YCR017C	YCR021C	YCR044C	YCR067C	YCR086W	YDL012C	YDL018C	YDL039C	YDL123W	YDL130W-A	YDL145C	YDL207W	YDL222C	YDL231C	YDR003W	YDR033W	YDR055W
					YPL192C	YPL200W	YPL224C	YPL264C	YPR049C	YPR071W	YPR075C	YPR125W	YPR149W	YPR174C
output					YKL112W	YLR256W	YMR043W	YGL237C	YLR362W	YKL038W	YGL112C	YCR039C	YDL048C	YPL248C	YOR113W	YGL254W	YOR140W	YGL166W	YER148W	YGL073W	YFR034C	YML099C	YER109C	YDL056W	YJL089W	YMR280C	YJL103C	YLR014C	YLR098C	YAL051W	YKL015W	YPL248C	YKR034W	YEL009C	YHL027W	YDR216W	YML076C	YCL055W	YDL048C	YOR363C	YPL075W	YGL035C
signaling network 1	response to pH sporulation		33% 50%	0.00030 0.00520	YHL027W	YOR275C	YLR025W	YDR069C	YPL154C	YDR233C
signaling network 2	organelle organization and biogenesis		0.88	0.00673	YLR098C	YDL076C	YIL084C	YNL097C	YMR128W	YDL148C	YBR247C	YKL143W
signaling network 3	pyrimidine base biosynthetic process DNA strand elongation during DNA replication		33% 25%	8.98x10-8 0.00181	YLR014C	YKL216W	YLR420W	YJL130C	YOR303W	YJR109C	YER095W	YKL113C	YBR088C	YBR087W	YMR078C	YLL040C
signaling network 4	response to stress transport developmental process		25% 38% 24%	1.3x10-6 2.5x10-4 8.7x10-8	YGL112C	YHR099W	YJL081C	YFL039C	YDR388W	YBR108W	YER148W	YBR198C	YPL248C	YLR362W	YBL016W	YJL157C	YBR160W	YGL116W	YJL030W	YGL086W	YJL089W	YDR477W	YML006C	YGL035C	YDR216W	YLR256W	YPL240C	YOR027W	YAL005C	YNL064C	YJR045C	YNR017W	YPL063W	YFR034C	YMR308C	YLR293C	YIL063C	YEL009C	YDR448W	YCR009C	YMR232W	YCL027W	YMR043W	YHR084W	YHL007C	YLR229C	YER008C	YDR166C	YGL233W
cell cycle S-phase (Yeast)
input	cell cycle G1/S transition of mitotic cell cycle		77% 62%	3.98X10-8 9.78X10-13	YBL016W	YMR199W	YPL256C	YLR103C
output					YEL032W	YBL023C	YDR328C	YOL133W	YDL132W	YBR202W	YGL201C	YLR274W	YPR019W	YBR060C	YHR118C	YLL004W	YML065W	YNL261W	YPR162C
signaling network					YLR079W	YFL009W	YJL194W	YBR160W	YJL157C	YJR090C	YDR054C	YBR060C	YHR118C	YML065W	YDR328C	YOL133W	YDL132W
cell cycle G1-phase (Yeast)
input	cell cycle		0.86	4.00x10-5	YGR233C	YBL016W	YGL116W
output					YLR182W	YER111C	YDL106C	YDL056W
signaling network					YJL157C	YBR160W	YPL256C	YPR119W	YDR146C	YFR034C	YOL001W
all TFs (Yeast)
output					YKL112W	YER045C	YLR131C	YDR216W	YGL071W	YPL202C	YMR042W	YML099C	YDR421W	YPR199C	YKL185W	YOR113W	YKR099W	YKL005C	YDR423C	YMR280C	YJR060W	YLR098C	YOR028C	YNL027W	YIL036W	YGL166W	YPL177C	YKR034W	YIR023W	YNL314W	YER088C	YLR228C	YPR104C	YIL131C	YNL068C	YER109C	YGL254W	YPL248C	YML051W	YFL021W	YLR013W	YIR013C	YEL009C	YPL075W	YNL199C	YDR096W	YNL255C	YER040W	YJL103C
signaling network 1	response to DNA damage stimulus		0.57	0.00154	YOR113W	YCR028C-A	YBR114W	YMR190C	YJL092W	YGL058W	YDL048C
signaling network 2	response to stress cell cycle regulation of nucleobase, nucleoside, nucleotide and nucleic acid metabolic process		34% 20% 63%	6.26x10-5 0.00053 9.08x10-19	YJL089W	YDR477W	YGL115W	YGL035C	YDR216W	YOR047C	YGL112C	YKL038W	YER148W	YPL248C	YJR090C	YGL254W	YGL237C	YLR256W	YPL240C	YMR186W	YLR362W	YGL073W	YBL016W	YJL157C	YPL256C	YBR160W	YBR135W	YLR182W	YPR119W	YDR146C	YLR079W	YEL009C	YDL106C	YFR028C	YDR448W	YFR034C	YJL076W	YGR252W	YDL042C	YBR010W	YDR227W	YLR442C	YNL216W	YPL075W	YLR182W	YDL056W
signaling network 3	regulation of transcription from RNA polymerase II promoter		0.6	9.91x10-3	YCR039C	YMR043W	YML099C	YHR084W	YER109C
signaling network 4	proline catabolic process		0.67	1.61x10-5	YKL015W	YHR037W	YKR034W
all TFs and membrane (Yeast)
input					YAL010C	YAL042W	YAR027W	YAR031W	YBL037W	YBL069W	YBL100C	YBL102W	YBL106C	YBR005W	YBR016W	YBR078W	YBR086C	YBR105C	YBR106W	YBR108W	YBR111W-A	YBR168W	YBR170C	YBR185C	YBR230C	YBR238C	YBR273C	YBR288C	YCL027W	YCL038C	YCL044C	YCL048W	YCR017C	YCR021C	YCR044C	YCR067C	YCR086W	YDL012C	YDL018C	YDL039C	YDL123W	YDL130W-A	YDL145C	YDL207W	YDL222C	YDL231C	YDR003W	YDR033W	YDR055W
					YPL192C	YPL200W	YPL224C	YPL264C	YPR049C	YPR071W	YPR075C	YPR125W	YPR149W	YPR174C
output					YKL112W	YER045C	YLR131C	YDR216W	YGL071W	YPL202C	YMR042W	YML099C	YDR421W	YPR199C	YKL185W	YOR113W	YKR099W	YKL005C	YDR423C	YMR280C	YJR060W	YLR098C	YOR028C	YNL027W	YIL036W	YGL166W	YPL177C	YKR034W	YIR023W	YNL314W	YER088C	YLR228C	YPR104C	YIL131C	YNL068C	YER109C	YGL254W	YPL248C	YML051W	YFL021W	YLR013W	YIR013C	YEL009C	YPL075W	YNL199C	YDR096W	YNL255C	YER040W	YJL103C
signaling network 1	sterol metabolic process		1	3.57x10-15	YLR242C	YHR007C	YGR060W	YER044C	YML008C	YMR202W	YLR228C
signaling network 2	mitotic cell cycle spindle assembly checkpnt		0.29	0.00865	YHR149C	YML109W	YGL190C	YDL134C	YMR028W	YPR040W	YOR380W
signaling network 3	glycolysis		0.67	3.09x10-08	YKL195W	YDR050C	YHR174W	YAL038W	YGR240C	YDR081C
signaling network 4	cellular bud site selection		0.5	0.00058	YOR301W	YLR353W	YCL014W	YGR220C	YJL102W	YIR013C
signaling network 5	nitrogen compound metabolic process		0.56	0.00025	YFR029W	YNL159C	YDR160W	YCL018W	YKR039W	YGL009C	YKR034W	YLR451W	YDL170W
signaling network 6	glycerophospholipid metabolic process		0.6	0.00018	YBR078W	YJL062W	YNL169C	YGR170W	YMR021C
signaling network 7	thiamin biosynthetic process		0.4	0.0027	YGR023W	YBR260C	YGR196C	YDL080C	YBR240C
signaling network 8	response to drug		0.56	1.12x10-5	YGR266W	YPR149W	YDR033W	YOR153W	YGL013C	YBL005W	YDR011W	YHL009C	YOR162C
signaling network 9	cell communication ubiquinone biosynthetic process		67% 33%	0.00151 0.00151	YNL242W	YGR255C	YFR021W	YML110C	YBL103C	YOL067C
signaling network 10	Golgi to vacuole transport		0.5	0.00071	YFL034W	YHL019C	YLR170C	YNL027W
signaling network 11	fatty acid metabolic process		0.67	0.00178	YBR106W	YGL055W	YIR033W
signaling network 12	zinc ion homeostasis		0.67	0.00011	YJL097W	YOL101C	YJL056C
signaling network 13	response to chemical stimulus		1	0.00133	YFL014W	YGR088W	YGL166W
signaling network 14	localization reproduction response to stimulus developmental process metabolic process biological regulation growth		33% 12% 26% 12% 61% 46% 7%	2.49x10-31 9.71x10-12 6.14x10-26 4.69x10-10 8.60x10-9 4.00x10-76 5.81x10-11
					Q0250	Q0275	YAL005C	YAL010C	YAL021C	YAL023C	YAL029C	YAL030W	YAL032C	YAL040C	YAL041W	YAL042W	YAL043C	YAL047C	YAL051W	YAR002C-A	YAR003W	YAR007C	YAR014C	YAR027W	YAR031W	YBL007C	YBL008W	YBL016W	YBL021C	YBL023C	YBL026W	YBL058W	YBL069W	YBL074C	YBL075C	YBL085W	YBL102W	YBL105C	YBL106C	YBR017C	YBR049C	YBR066C	YBR083W	YBR086C	YBR087W	YBR088C	YBR102C	YBR103W	YBR105C
					YGL207W	YGL209W	YGL233W	YGL237C	YGL252C	YGL253W	YGL254W	YGR004W	YGR009C	YGR033C	YGR044C	YGR057C	YGR103W	YGR104C	YGR121C	YGR132C	YGR142W	YGR162W	YGR167W	YGR172C	YGR184C	YGR213C	YGR229C	YGR231C	YGR249W	YGR261C	YHL004W	YHL007C	YHL020C	YHL025W	YHL027W	YHL031C	YHR005C	YHR006W	YHR016C	YHR030C	YHR046C	YHR056C	YHR058C	YHR079C	YHR083W	YHR084W	YHR086W	YHR094C	YHR098C
					YMR308C	YNL006W	YNL021W	YNL026W	YNL049C	YNL053W	YNL064C	YNL068C	YNL095C	YNL098C	YNL102W	YNL103W	YNL118C	YNL121C	YNL138W	YNL167C	YNL188W	YNL189W	YNL199C	YNL204C	YNL216W	YNL222W	YNL225C	YNL241C	YNL255C	YNL258C	YNL262W	YNL263C	YNL279W	YNL287W	YNL289W	YNL312W	YNL314W	YNL330C	YNR017W	YNR031C	YNR052C	YOL004W	YOL006C	YOL009C	YOL012C	YOL028C	YOL031C	YOL051W	YOL062C
ErbB Pathway (Human)
input					EGFR	ERBB2	ERBB3	ERBB4
output					CAMK2A	PRKCA	CBLC	STAT5A	PTK2	ABL1	JUN	ELK1	MYC	RPS6KB1	EIF4EBP1	BAD	GSK3B	CDKN1B	CDKN1A
signaling network	erbB signaling pathway		0.29	2.5x10-30	JNK	IRS1	RAF	RAS	SOS	SHC	JAK2	PTPN11	GRB2	hNR3	DLG4	AKT	mTOR
MyD88 (Human)
input	immune system process		0.81	7.6x10-24	TLR1	TLR2	TLR3	TLR4	TLR5	TLR6	TLR7	TLR8	TLR9	TLR10	IL1R1
output					TNFSF2	IL1RAP	IL10	IL6	IFNA1	IFNB1	IFNG	IL12B	CD80	CD85	LILRA1	HLAA	HLA-DRB1
signaling network 1					MyD88	FAS	FADD	HCP	1H3H	JAK2	SYK	TNFRSF1A	ENSP00000348125	ENSP00000340944	LCK	ENSP00000324890	JAK1	CD8A	TNF	IL6ST	IFNAR1	IL10RA	ENSP00000348057	ENSP00000340858
[truncated: 206 more columns]

## Sheet: runtime
runtime (min)
proteins (input+output)	10	20	30	100
Yeast	1	2	3	4
Human	3	4	5	6

## Sheet: recall and presicion
	MAPK network (Yeast)	cell cycle S-Phase (Yeast)	cell cycle G1-Phase (Yeast)	Erb Pathway (Human)
validation network	KEGG:04010	KEGG:04010	KEGG:04010	KEGG:04012
BowTieBuilder
recall (PPIs)	0.37	0.55	0.77	0.28	0.4925	0.63625
precision (PPIs)	0.48	0.73	0.77	0.55	0.6325	0.74125
recall (proteins)	0.74	0.86	0.96	0.56	0.78
precision (proteins)	0.79	0.86	0.96	0.79	0.85	0.68875
all interactions
recall (PPIs)	0.41	0.56	0.77	NA	0.58	0.68
precision (PPIs)	0.31	0.6	0.48	NA	0.463333	0.656667
recall (proteins)	0.74	0.86	0.96	0.56	0.78
precision (proteins)	0.79	0.86	0.96	0.79	0.85	0.668333
shortest path
recall (PPIs)	0.43	0.6	0.77	0.25	0.5125	0.67625
precision (PPIs)	0.46	0.7	0.77	0.4	0.5825	0.70875
recall (proteins)	0.78	0.96	0.86	0.76	0.84
precision (proteins)	0.8	0.96	0.86	0.72	0.835	0.6925
all shortest paths
recall (PPIs)	0.45	0.6	0.77	0.15	0.4925	0.665
precision (PPIs)	0.37	0.59	0.77	0.09	0.455	0.59625
recall (proteins)	0.8	0.96	0.86	0.73	0.8375
precision (proteins)	0.69	0.96	0.86	0.44	0.7375	0.630625
