# Supplementary material for: BowTieBuilder: modeling signal transduction pathways
Source: BMC Syst Biol. 2009 Jun 30;3:67. doi: 10.1186/1752-0509-3-67 (PMC2712453; doi:10.1186/1752-0509-3-67)
Supplement: Additional file 2 — GraphML-formatted files of several signaling pathways. Several signaling pathways in GraphML format. These files can be viewed and edited with yEd (from yWorks). [file 1752-0509-3-67-S2.zip]

Archive with 7 entries (7 files):
- readme.txt
- Erb.graphml
- G1Phase.graphml
- GRNTFsAllMemb.graphml
- HUMANimmune.graphml
- MAPK.graphml
- SPhase.graphml
