# Supplementary material for: BowTieBuilder: modeling signal transduction pathways
Source: BMC Syst Biol. 2009 Jun 30;3:67. doi: 10.1186/1752-0509-3-67 (PMC2712453; doi:10.1186/1752-0509-3-67)
Supplement: Additional file 2 — GraphML-formatted files of several signaling pathways. Several signaling pathways in GraphML format. These files can be viewed and edited with yEd (from yWorks). [file 1752-0509-3-67-S2.zip › Erb.graphml]

<?xml version="1.0" encoding="UTF-8" standalone="no"?>
<graphml xmlns="http://graphml.graphdrawing.org/xmlns/graphml" xmlns:xsi="http://www.w3.org/2001/XMLSchema-instance" xmlns:y="http://www.yworks.com/xml/graphml" xsi:schemaLocation="http://graphml.graphdrawing.org/xmlns/graphml http://www.yworks.com/xml/schema/graphml/1.0/ygraphml.xsd">
  <key for="node" id="d0" yfiles.type="nodegraphics"/>
  <key attr.name="description" attr.type="string" for="node" id="d1"/>
  <key for="edge" id="d2" yfiles.type="edgegraphics"/>
  <key attr.name="description" attr.type="string" for="edge" id="d3"/>
  <key for="graphml" id="d4" yfiles.type="resources"/>
  <graph edgedefault="directed" id="G" parse.edges="60" parse.nodes="78" parse.order="free">
    <node id="n0">
      <data key="d0">
        <y:ShapeNode>
          <y:Geometry height="33.880000000000024" width="102.39999999999998" x="-386.93999999999994" y="181.29999999999927"/>
          <y:Fill color="#F2F2EF" transparent="false"/>
          <y:BorderStyle hasColor="false" type="line" width="1.0"/>
          <y:NodeLabel alignment="right" autoSizePolicy="content" fontFamily="Arial" fontSize="14" fontStyle="plain" hasBackgroundColor="false" hasLineColor="false" height="35.28125" modelName="internal" modelPosition="r" textColor="#000000" visible="true" width="44.0" x="54.39999999999998" y="-0.7006250000000023">core 2
0.19</y:NodeLabel>
          <y:Shape type="roundrectangle"/>
          <y:DropShadow color="#C0C0C0" offsetX="2" offsetY="2"/>
        </y:ShapeNode>
      </data>
      <data key="d1"/>
    </node>
    <node id="n1">
      <data key="d0">
        <y:ShapeNode>
          <y:Geometry height="247.0" width="96.0" x="-189.5" y="144.5"/>
          <y:Fill color="#F2F2EF" transparent="false"/>
          <y:BorderStyle hasColor="false" type="line" width="1.0"/>
          <y:NodeLabel alignment="right" autoSizePolicy="content" fontFamily="Arial" fontSize="14" fontStyle="plain" hasBackgroundColor="false" hasLineColor="false" height="35.28125" modelName="internal" modelPosition="r" textColor="#000000" visible="true" width="44.0" x="48.0" y="105.859375">core 1
0.19</y:NodeLabel>
          <y:Shape type="roundrectangle"/>
          <y:DropShadow color="#C0C0C0" offsetX="2" offsetY="2"/>
        </y:ShapeNode>
      </data>
      <data key="d1"/>
    </node>
    <node id="n2">
      <data key="d0">
        <y:ShapeNode>
          <y:Geometry height="21.92626953125" width="40.0" x="-382.91077844311377" y="106.036865234375"/>
          <y:Fill color="#7F0080" transparent="false"/>
          <y:BorderStyle hasColor="false" type="line" width="1.0"/>
          <y:NodeLabel alignment="center" autoSizePolicy="content" fontFamily="Arial" fontSize="13" fontStyle="plain" hasBackgroundColor="false" hasLineColor="false" height="18.5234375" modelName="internal" modelPosition="c" textColor="#FFFFFF" visible="true" width="38.0" x="1.0" y="1.701416015625">ERB2</y:NodeLabel>
          <y:Shape type="roundrectangle"/>
        </y:ShapeNode>
      </data>
      <data key="d1"/>
    </node>
    <node id="n3">
      <data key="d0">
        <y:ShapeNode>
          <y:Geometry height="21.92626953125" width="40.0" x="-536.017365269461" y="107.036865234375"/>
          <y:Fill color="#7F0080" transparent="false"/>
          <y:BorderStyle hasColor="false" type="line" width="1.0"/>
          <y:NodeLabel alignment="center" autoSizePolicy="content" fontFamily="Arial" fontSize="13" fontStyle="plain" hasBackgroundColor="false" hasLineColor="false" height="18.5234375" modelName="internal" modelPosition="c" textColor="#FFFFFF" visible="true" width="38.0" x="1.0" y="1.701416015625">ERB1</y:NodeLabel>
          <y:Shape type="roundrectangle"/>
        </y:ShapeNode>
      </data>
      <data key="d1"/>
    </node>
    <node id="n4">
      <data key="d0">
        <y:ShapeNode>
          <y:Geometry height="21.92626953125" width="40.0" x="-295.91077844311377" y="106.036865234375"/>
          <y:Fill color="#7F0080" transparent="false"/>
          <y:BorderStyle hasColor="false" type="line" width="1.0"/>
          <y:NodeLabel alignment="center" autoSizePolicy="content" fontFamily="Arial" fontSize="13" fontStyle="plain" hasBackgroundColor="false" hasLineColor="false" height="18.5234375" modelName="internal" modelPosition="c" textColor="#FFFFFF" visible="true" width="38.0" x="1.0" y="1.701416015625">ERB3</y:NodeLabel>
          <y:Shape type="roundrectangle"/>
        </y:ShapeNode>
      </data>
      <data key="d1"/>
    </node>
    <node id="n5">
      <data key="d0">
        <y:ShapeNode>
          <y:Geometry height="21.92626953125" width="40.0" x="-171.5" y="106.036865234375"/>
          <y:Fill color="#7F0080" transparent="false"/>
          <y:BorderStyle hasColor="false" type="line" width="1.0"/>
          <y:NodeLabel alignment="center" autoSizePolicy="content" fontFamily="Arial" fontSize="13" fontStyle="plain" hasBackgroundColor="false" hasLineColor="false" height="18.5234375" modelName="internal" modelPosition="c" textColor="#FFFFFF" visible="true" width="38.0" x="1.0" y="1.701416015625">ERB4</y:NodeLabel>
          <y:Shape type="roundrectangle"/>
        </y:ShapeNode>
      </data>
      <data key="d1"/>
    </node>
    <node id="n6">
      <data key="d0">
        <y:ShapeNode>
          <y:Geometry height="21.92626953125" width="31.0" x="-661.2568862275451" y="399.73267361760855"/>
          <y:Fill color="#CC3300" transparent="false"/>
          <y:BorderStyle hasColor="false" type="line" width="1.0"/>
          <y:NodeLabel alignment="center" autoSizePolicy="content" fontFamily="Arial" fontSize="13" fontStyle="plain" hasBackgroundColor="false" hasLineColor="false" height="18.5234375" modelName="internal" modelPosition="c" textColor="#FFFFFF" visible="true" width="29.0" x="1.0" y="1.701416015625">PLC</y:NodeLabel>
          <y:Shape type="roundrectangle"/>
        </y:ShapeNode>
      </data>
      <data key="d1"/>
    </node>
    <node id="n7">
      <data key="d0">
        <y:ShapeNode>
          <y:Geometry height="21.92626953125" width="31.0" x="-495.2796407185632" y="448.18896104275814"/>
          <y:Fill color="#3F0080" transparent="false"/>
          <y:BorderStyle hasColor="false" type="line" width="1.0"/>
          <y:NodeLabel alignment="center" autoSizePolicy="content" fontFamily="Arial" fontSize="13" fontStyle="plain" hasBackgroundColor="false" hasLineColor="false" height="18.5234375" modelName="internal" modelPosition="c" textColor="#FFFFFF" visible="true" width="29.0" x="1.0" y="1.701416015625">CBL</y:NodeLabel>
          <y:Shape type="roundrectangle"/>
        </y:ShapeNode>
      </data>
      <data key="d1"/>
    </node>
    <node id="n8">
      <data key="d0">
        <y:ShapeNode>
          <y:Geometry height="21.92626953125" width="45.0" x="-289.95508982035943" y="448.18896104275814"/>
          <y:Fill color="#3F0080" transparent="false"/>
          <y:BorderStyle hasColor="false" type="line" width="1.0"/>
          <y:NodeLabel alignment="center" autoSizePolicy="content" fontFamily="Arial" fontSize="13" fontStyle="plain" hasBackgroundColor="false" hasLineColor="false" height="18.5234375" modelName="internal" modelPosition="c" textColor="#FFFFFF" visible="true" width="43.0" x="1.0" y="1.701416015625">STAT5</y:NodeLabel>
          <y:Shape type="roundrectangle"/>
        </y:ShapeNode>
      </data>
      <data key="d1"/>
    </node>
    <node id="n9">
      <data key="d0">
        <y:ShapeNode>
          <y:Geometry height="21.92626953125" width="33.0" x="-575.9107784431139" y="399.73267361760855"/>
          <y:Fill color="#CC3300" transparent="false"/>
          <y:BorderStyle hasColor="false" type="line" width="1.0"/>
          <y:NodeLabel alignment="center" autoSizePolicy="content" fontFamily="Arial" fontSize="13" fontStyle="plain" hasBackgroundColor="false" hasLineColor="false" height="18.5234375" modelName="internal" modelPosition="c" textColor="#FFFFFF" visible="true" width="31.0" x="1.0" y="1.701416015625">SCR</y:NodeLabel>
          <y:Shape type="roundrectangle"/>
        </y:ShapeNode>
      </data>
      <data key="d1"/>
    </node>
    <node id="n10">
      <data key="d0">
        <y:ShapeNode>
          <y:Geometry height="21.92626953125" width="33.0" x="-532.9754491017967" y="399.73267361760855"/>
          <y:Fill color="#CC3300" transparent="false"/>
          <y:BorderStyle hasColor="false" type="line" width="1.0"/>
          <y:NodeLabel alignment="center" autoSizePolicy="content" fontFamily="Arial" fontSize="13" fontStyle="plain" hasBackgroundColor="false" hasLineColor="false" height="18.5234375" modelName="internal" modelPosition="c" textColor="#FFFFFF" visible="true" width="31.0" x="1.0" y="1.701416015625">CRK</y:NodeLabel>
          <y:Shape type="roundrectangle"/>
        </y:ShapeNode>
      </data>
      <data key="d1"/>
    </node>
    <node id="n11">
      <data key="d0">
        <y:ShapeNode>
          <y:Geometry height="21.92626953125" width="33.0" x="-458.27077844311384" y="221.19686523437503"/>
          <y:Fill color="#CC3300" transparent="false"/>
          <y:BorderStyle hasColor="false" type="line" width="1.0"/>
          <y:NodeLabel alignment="center" autoSizePolicy="content" fontFamily="Arial" fontSize="13" fontStyle="plain" hasBackgroundColor="false" hasLineColor="false" height="18.5234375" modelName="internal" modelPosition="c" textColor="#FFFFFF" visible="true" width="31.0" x="1.0" y="1.701416015625">NCK</y:NodeLabel>
          <y:Shape type="roundrectangle"/>
        </y:ShapeNode>
      </data>
      <data key="d1"/>
    </node>
    <node id="n12">
      <data key="d0">
        <y:ShapeNode>
          <y:Geometry height="21.92626953125" width="32.0" x="-575.8862275449103" y="448.18896104275814"/>
          <y:Fill color="#3F0080" transparent="false"/>
          <y:BorderStyle hasColor="false" type="line" width="1.0"/>
          <y:NodeLabel alignment="center" autoSizePolicy="content" fontFamily="Arial" fontSize="13" fontStyle="plain" hasBackgroundColor="false" hasLineColor="false" height="18.5234375" modelName="internal" modelPosition="c" textColor="#FFFFFF" visible="true" width="30.0" x="1.0" y="1.701416015625">FAK</y:NodeLabel>
          <y:Shape type="roundrectangle"/>
        </y:ShapeNode>
      </data>
      <data key="d1"/>
    </node>
    <node id="n13">
      <data key="d0">
        <y:ShapeNode>
          <y:Geometry height="21.92626953125" width="31.0" x="-532.519161676647" y="448.18896104275814"/>
          <y:Fill color="#3F0080" transparent="false"/>
          <y:BorderStyle hasColor="false" type="line" width="1.0"/>
          <y:NodeLabel alignment="center" autoSizePolicy="content" fontFamily="Arial" fontSize="13" fontStyle="plain" hasBackgroundColor="false" hasLineColor="false" height="18.5234375" modelName="internal" modelPosition="c" textColor="#FFFFFF" visible="true" width="29.0" x="1.0" y="1.701416015625">ABL</y:NodeLabel>
          <y:Shape type="roundrectangle"/>
        </y:ShapeNode>
      </data>
      <data key="d1"/>
    </node>
    <node id="n14">
      <data key="d0">
        <y:ShapeNode>
          <y:Geometry height="21.92626953125" width="33.0" x="-458.910778443114" y="313.036865234375"/>
          <y:Fill color="#CC3300" transparent="false"/>
          <y:BorderStyle hasColor="false" type="line" width="1.0"/>
          <y:NodeLabel alignment="center" autoSizePolicy="content" fontFamily="Arial" fontSize="13" fontStyle="plain" hasBackgroundColor="false" hasLineColor="false" height="18.5234375" modelName="internal" modelPosition="c" textColor="#FFFFFF" visible="true" width="31.0" x="1.0" y="1.701416015625">PAK</y:NodeLabel>
          <y:Shape type="roundrectangle"/>
        </y:ShapeNode>
      </data>
      <data key="d1"/>
    </node>
    <node id="n15">
      <data key="d0">
        <y:ShapeNode>
          <y:Geometry height="21.92626953125" width="39.0" x="-461.910778443114" y="361.036865234375"/>
          <y:Fill color="#CC3300" transparent="false"/>
          <y:BorderStyle hasColor="false" type="line" width="1.0"/>
          <y:NodeLabel alignment="center" autoSizePolicy="content" fontFamily="Arial" fontSize="13" fontStyle="plain" hasBackgroundColor="false" hasLineColor="false" height="18.5234375" modelName="internal" modelPosition="c" textColor="#FFFFFF" visible="true" width="37.0" x="1.0" y="1.701416015625">JNKK</y:NodeLabel>
          <y:Shape type="roundrectangle"/>
        </y:ShapeNode>
      </data>
      <data key="d1"/>
    </node>
    <node id="n16">
      <data key="d0">
        <y:ShapeNode>
          <y:Geometry height="21.92626953125" width="30.0" x="-457.410778443114" y="399.73267361760855"/>
          <y:Fill color="#CC3300" transparent="false"/>
          <y:BorderStyle hasColor="false" type="line" width="1.0"/>
          <y:NodeLabel alignment="center" autoSizePolicy="content" fontFamily="Arial" fontSize="13" fontStyle="plain" hasBackgroundColor="false" hasLineColor="false" height="18.5234375" modelName="internal" modelPosition="c" textColor="#FFFFFF" visible="true" width="28.0" x="1.0" y="1.701416015625">JNK</y:NodeLabel>
          <y:Shape type="roundrectangle"/>
        </y:ShapeNode>
      </data>
      <data key="d1"/>
    </node>
    <node id="n17">
      <data key="d0">
        <y:ShapeNode>
          <y:Geometry height="21.92626953125" width="30.0" x="-457.6275449101799" y="448.18896104275814"/>
          <y:Fill color="#3F0080" transparent="false"/>
          <y:BorderStyle hasColor="false" type="line" width="1.0"/>
          <y:NodeLabel alignment="center" autoSizePolicy="content" fontFamily="Arial" fontSize="13" fontStyle="plain" hasBackgroundColor="false" hasLineColor="false" height="18.5234375" modelName="internal" modelPosition="c" textColor="#FFFFFF" visible="true" width="28.0" x="1.0" y="1.701416015625">JUN</y:NodeLabel>
          <y:Shape type="roundrectangle"/>
        </y:ShapeNode>
      </data>
      <data key="d1"/>
    </node>
    <node id="n18">
      <data key="d0">
        <y:ShapeNode>
          <y:Geometry height="21.92626953125" width="31.0" x="-420.5610778443116" y="448.18896104275814"/>
          <y:Fill color="#3F0080" transparent="false"/>
          <y:BorderStyle hasColor="false" type="line" width="1.0"/>
          <y:NodeLabel alignment="center" autoSizePolicy="content" fontFamily="Arial" fontSize="13" fontStyle="plain" hasBackgroundColor="false" hasLineColor="false" height="18.5234375" modelName="internal" modelPosition="c" textColor="#FFFFFF" visible="true" width="29.0" x="1.0" y="1.701416015625">ELK</y:NodeLabel>
          <y:Shape type="roundrectangle"/>
        </y:ShapeNode>
      </data>
      <data key="d1"/>
    </node>
    <node id="n19">
      <data key="d0">
        <y:ShapeNode>
          <y:Geometry height="21.92626953125" width="44.0" x="-667.1421157684634" y="448.18896104275814"/>
          <y:Fill color="#3F0080" transparent="false"/>
          <y:BorderStyle hasColor="false" type="line" width="1.0"/>
          <y:NodeLabel alignment="center" autoSizePolicy="content" fontFamily="Arial" fontSize="13" fontStyle="plain" hasBackgroundColor="false" hasLineColor="false" height="18.5234375" modelName="internal" modelPosition="c" textColor="#FFFFFF" visible="true" width="42.0" x="1.0" y="1.701416015625">CAMK</y:NodeLabel>
          <y:Shape type="roundrectangle"/>
        </y:ShapeNode>
      </data>
      <data key="d1"/>
    </node>
    <node id="n20">
      <data key="d0">
        <y:ShapeNode>
          <y:Geometry height="21.92626953125" width="33.0" x="-618.910778443114" y="448.18896104275814"/>
          <y:Fill color="#3F0080" transparent="false"/>
          <y:BorderStyle hasColor="false" type="line" width="1.0"/>
          <y:NodeLabel alignment="center" autoSizePolicy="content" fontFamily="Arial" fontSize="13" fontStyle="plain" hasBackgroundColor="false" hasLineColor="false" height="18.5234375" modelName="internal" modelPosition="c" textColor="#FFFFFF" visible="true" width="31.0" x="1.0" y="1.701416015625">PKC</y:NodeLabel>
          <y:Shape type="roundrectangle"/>
        </y:ShapeNode>
      </data>
      <data key="d1"/>
    </node>
    <node id="n21">
      <data key="d0">
        <y:ShapeNode>
          <y:Geometry height="21.92626953125" width="41.0" x="-382.9107784431138" y="186.59686523437503"/>
          <y:Fill color="#CC3300" transparent="false"/>
          <y:BorderStyle hasColor="false" type="line" width="1.0"/>
          <y:NodeLabel alignment="center" autoSizePolicy="content" fontFamily="Arial" fontSize="13" fontStyle="plain" hasBackgroundColor="false" hasLineColor="false" height="18.5234375" modelName="internal" modelPosition="c" textColor="#FFFFFF" visible="true" width="39.0" x="1.0" y="1.701416015625">GRB2</y:NodeLabel>
          <y:Shape type="roundrectangle"/>
        </y:ShapeNode>
      </data>
      <data key="d1"/>
    </node>
    <node id="n22">
      <data key="d0">
        <y:ShapeNode>
          <y:Geometry height="21.92626953125" width="33.0" x="-289.9107784431138" y="152.036865234375"/>
          <y:Fill color="#CC3300" transparent="false"/>
          <y:BorderStyle hasColor="false" type="line" width="1.0"/>
          <y:NodeLabel alignment="center" autoSizePolicy="content" fontFamily="Arial" fontSize="13" fontStyle="plain" hasBackgroundColor="false" hasLineColor="false" height="18.5234375" modelName="internal" modelPosition="c" textColor="#FFFFFF" visible="true" width="31.0" x="1.0" y="1.701416015625">SHC</y:NodeLabel>
          <y:Shape type="roundrectangle"/>
        </y:ShapeNode>
      </data>
      <data key="d1"/>
    </node>
    <node id="n23">
      <data key="d0">
        <y:ShapeNode>
          <y:Geometry height="21.92626953125" width="34.0" x="-377.1322155688623" y="222.476865234375"/>
          <y:Fill color="#CC3300" transparent="false"/>
          <y:BorderStyle hasColor="false" type="line" width="1.0"/>
          <y:NodeLabel alignment="center" autoSizePolicy="content" fontFamily="Arial" fontSize="13" fontStyle="plain" hasBackgroundColor="false" hasLineColor="false" height="18.5234375" modelName="internal" modelPosition="c" textColor="#FFFFFF" visible="true" width="32.0" x="1.0" y="1.701416015625">SOS</y:NodeLabel>
          <y:Shape type="roundrectangle"/>
        </y:ShapeNode>
      </data>
      <data key="d1"/>
    </node>
    <node id="n24">
      <data key="d0">
        <y:ShapeNode>
          <y:Geometry height="21.92626953125" width="33.0" x="-377.1922155688623" y="271.5805778092253"/>
          <y:Fill color="#CC3300" transparent="false"/>
          <y:BorderStyle hasColor="false" type="line" width="1.0"/>
          <y:NodeLabel alignment="center" autoSizePolicy="content" fontFamily="Arial" fontSize="13" fontStyle="plain" hasBackgroundColor="false" hasLineColor="false" height="18.5234375" modelName="internal" modelPosition="c" textColor="#FFFFFF" visible="true" width="31.0" x="1.0" y="1.701416015625">RAS</y:NodeLabel>
          <y:Shape type="roundrectangle"/>
        </y:ShapeNode>
      </data>
      <data key="d1"/>
    </node>
    <node id="n25">
      <data key="d0">
        <y:ShapeNode>
          <y:Geometry height="21.92626953125" width="32.0" x="-376.6922155688623" y="313.036865234375"/>
          <y:Fill color="#CC3300" transparent="false"/>
          <y:BorderStyle hasColor="false" type="line" width="1.0"/>
          <y:NodeLabel alignment="center" autoSizePolicy="content" fontFamily="Arial" fontSize="13" fontStyle="plain" hasBackgroundColor="false" hasLineColor="false" height="18.5234375" modelName="internal" modelPosition="c" textColor="#FFFFFF" visible="true" width="30.0" x="1.0" y="1.701416015625">RAF</y:NodeLabel>
          <y:Shape type="roundrectangle"/>
        </y:ShapeNode>
      </data>
      <data key="d1"/>
    </node>
    <node id="n26">
      <data key="d0">
        <y:ShapeNode>
          <y:Geometry height="21.92626953125" width="35.0" x="-377.8880239520958" y="361.036865234375"/>
          <y:Fill color="#CC3300" transparent="false"/>
          <y:BorderStyle hasColor="false" type="line" width="1.0"/>
          <y:NodeLabel alignment="center" autoSizePolicy="content" fontFamily="Arial" fontSize="13" fontStyle="plain" hasBackgroundColor="false" hasLineColor="false" height="18.5234375" modelName="internal" modelPosition="c" textColor="#FFFFFF" visible="true" width="33.0" x="1.0" y="1.701416015625">MEK</y:NodeLabel>
          <y:Shape type="roundrectangle"/>
        </y:ShapeNode>
      </data>
      <data key="d1"/>
    </node>
    <node id="n27">
      <data key="d0">
        <y:ShapeNode>
          <y:Geometry height="21.92626953125" width="33.0" x="-377.04011976047906" y="399.73267361760855"/>
          <y:Fill color="#CC3300" transparent="false"/>
          <y:BorderStyle hasColor="false" type="line" width="1.0"/>
          <y:NodeLabel alignment="center" autoSizePolicy="content" fontFamily="Arial" fontSize="13" fontStyle="plain" hasBackgroundColor="false" hasLineColor="false" height="18.5234375" modelName="internal" modelPosition="c" textColor="#FFFFFF" visible="true" width="31.0" x="1.0" y="1.701416015625">ERK</y:NodeLabel>
          <y:Shape type="roundrectangle"/>
        </y:ShapeNode>
      </data>
      <data key="d1"/>
    </node>
    <node id="n28">
      <data key="d0">
        <y:ShapeNode>
          <y:Geometry height="21.92626953125" width="35.0" x="-378.211377245509" y="448.18896104275814"/>
          <y:Fill color="#3F0080" transparent="false"/>
          <y:BorderStyle hasColor="false" type="line" width="1.0"/>
          <y:NodeLabel alignment="center" autoSizePolicy="content" fontFamily="Arial" fontSize="13" fontStyle="plain" hasBackgroundColor="false" hasLineColor="false" height="18.5234375" modelName="internal" modelPosition="c" textColor="#FFFFFF" visible="true" width="33.0" x="1.0" y="1.701416015625">MYK</y:NodeLabel>
          <y:Shape type="roundrectangle"/>
        </y:ShapeNode>
      </data>
      <data key="d1"/>
    </node>
    <node id="n29">
      <data key="d0">
        <y:ShapeNode>
          <y:Geometry height="21.92626953125" width="41.0" x="-336.93041916167675" y="448.82896104275807"/>
          <y:Fill color="#3F0080" transparent="false"/>
          <y:BorderStyle hasColor="false" type="line" width="1.0"/>
          <y:NodeLabel alignment="center" autoSizePolicy="content" fontFamily="Arial" fontSize="13" fontStyle="plain" hasBackgroundColor="false" hasLineColor="false" height="18.5234375" modelName="internal" modelPosition="c" textColor="#FFFFFF" visible="true" width="39.0" x="1.0" y="1.701416015625">GAB1</y:NodeLabel>
          <y:Shape type="roundrectangle"/>
        </y:ShapeNode>
      </data>
      <data key="d1"/>
    </node>
    <node id="n30">
      <data key="d0">
        <y:ShapeNode>
          <y:Geometry height="21.92626953125" width="34.0" x="-169.00000000000006" y="152.036865234375"/>
          <y:Fill color="#CC3300" transparent="false"/>
          <y:BorderStyle hasColor="false" type="line" width="1.0"/>
          <y:NodeLabel alignment="center" autoSizePolicy="content" fontFamily="Arial" fontSize="13" fontStyle="plain" hasBackgroundColor="false" hasLineColor="false" height="18.5234375" modelName="internal" modelPosition="c" textColor="#FFFFFF" visible="true" width="32.0" x="1.0" y="1.701416015625">PI3K</y:NodeLabel>
          <y:Shape type="roundrectangle"/>
        </y:ShapeNode>
      </data>
      <data key="d1"/>
    </node>
    <node id="n31">
      <data key="d0">
        <y:ShapeNode>
          <y:Geometry height="21.92626953125" width="31.0" x="-168.50000000000006" y="361.036865234375"/>
          <y:Fill color="#CC3300" transparent="false"/>
          <y:BorderStyle hasColor="false" type="line" width="1.0"/>
          <y:NodeLabel alignment="center" autoSizePolicy="content" fontFamily="Arial" fontSize="13" fontStyle="plain" hasBackgroundColor="false" hasLineColor="false" height="18.5234375" modelName="internal" modelPosition="c" textColor="#FFFFFF" visible="true" width="29.0" x="1.0" y="1.701416015625">AKT</y:NodeLabel>
          <y:Shape type="roundrectangle"/>
        </y:ShapeNode>
      </data>
      <data key="d1"/>
    </node>
    <node id="n32">
      <data key="d0">
        <y:ShapeNode>
          <y:Geometry height="21.92626953125" width="29.0" x="-205.36706586826347" y="448.18896104275814"/>
          <y:Fill color="#3F0080" transparent="false"/>
          <y:BorderStyle hasColor="false" type="line" width="1.0"/>
          <y:NodeLabel alignment="center" autoSizePolicy="content" fontFamily="Arial" fontSize="13" fontStyle="plain" hasBackgroundColor="false" hasLineColor="false" height="18.5234375" modelName="internal" modelPosition="c" textColor="#FFFFFF" visible="true" width="27.0" x="1.0" y="1.701416015625">P27</y:NodeLabel>
          <y:Shape type="roundrectangle"/>
        </y:ShapeNode>
      </data>
      <data key="d1"/>
    </node>
    <node id="n33">
      <data key="d0">
        <y:ShapeNode>
          <y:Geometry height="21.92626953125" width="41.0" x="-172.91077844311377" y="448.18896104275814"/>
          <y:Fill color="#3F0080" transparent="false"/>
          <y:BorderStyle hasColor="false" type="line" width="1.0"/>
          <y:NodeLabel alignment="center" autoSizePolicy="content" fontFamily="Arial" fontSize="13" fontStyle="plain" hasBackgroundColor="false" hasLineColor="false" height="18.5234375" modelName="internal" modelPosition="c" textColor="#FFFFFF" visible="true" width="39.0" x="1.0" y="1.701416015625">GSK3</y:NodeLabel>
          <y:Shape type="roundrectangle"/>
        </y:ShapeNode>
      </data>
      <data key="d1"/>
    </node>
    <node id="n34">
      <data key="d0">
        <y:ShapeNode>
          <y:Geometry height="21.92626953125" width="33.0" x="-129.15029940119751" y="448.18896104275814"/>
          <y:Fill color="#3F0080" transparent="false"/>
          <y:BorderStyle hasColor="false" type="line" width="1.0"/>
          <y:NodeLabel alignment="center" autoSizePolicy="content" fontFamily="Arial" fontSize="13" fontStyle="plain" hasBackgroundColor="false" hasLineColor="false" height="18.5234375" modelName="internal" modelPosition="c" textColor="#FFFFFF" visible="true" width="31.0" x="1.0" y="1.701416015625">BAD</y:NodeLabel>
          <y:Shape type="roundrectangle"/>
        </y:ShapeNode>
      </data>
      <data key="d1"/>
    </node>
    <node id="n35">
      <data key="d0">
        <y:ShapeNode>
          <y:Geometry height="21.92626953125" width="43.0" x="-17.131137724551024" y="399.73267361760855"/>
          <y:Fill color="#CC3300" transparent="false"/>
          <y:BorderStyle hasColor="false" type="line" width="1.0"/>
          <y:NodeLabel alignment="center" autoSizePolicy="content" fontFamily="Arial" fontSize="13" fontStyle="plain" hasBackgroundColor="false" hasLineColor="false" height="18.5234375" modelName="internal" modelPosition="c" textColor="#FFFFFF" visible="true" width="41.0" x="1.0" y="1.701416015625">mTOR</y:NodeLabel>
          <y:Shape type="roundrectangle"/>
        </y:ShapeNode>
      </data>
      <data key="d1"/>
    </node>
    <node id="n36">
      <data key="d0">
        <y:ShapeNode>
          <y:Geometry height="21.92626953125" width="29.0" x="-236.75868263473058" y="448.18896104275814"/>
          <y:Fill color="#3F0080" transparent="false"/>
          <y:BorderStyle hasColor="false" type="line" width="1.0"/>
          <y:NodeLabel alignment="center" autoSizePolicy="content" fontFamily="Arial" fontSize="13" fontStyle="plain" hasBackgroundColor="false" hasLineColor="false" height="18.5234375" modelName="internal" modelPosition="c" textColor="#FFFFFF" visible="true" width="27.0" x="1.0" y="1.701416015625">P21</y:NodeLabel>
          <y:Shape type="roundrectangle"/>
        </y:ShapeNode>
      </data>
      <data key="d1"/>
    </node>
    <node id="n37">
      <data key="d0">
        <y:ShapeNode>
          <y:Geometry height="21.92626953125" width="67.0" x="-94.28323353293428" y="448.18896104275814"/>
          <y:Fill color="#3F0080" transparent="false"/>
          <y:BorderStyle hasColor="false" type="line" width="1.0"/>
          <y:NodeLabel alignment="center" autoSizePolicy="content" fontFamily="Arial" fontSize="13" fontStyle="plain" hasBackgroundColor="false" hasLineColor="false" height="18.5234375" modelName="internal" modelPosition="c" textColor="#FFFFFF" visible="true" width="65.0" x="1.0" y="1.701416015625">EIF4EBP1</y:NodeLabel>
          <y:Shape type="roundrectangle"/>
        </y:ShapeNode>
      </data>
      <data key="d1"/>
    </node>
    <node id="n38">
      <data key="d0">
        <y:ShapeNode>
          <y:Geometry height="21.92626953125" width="54.0" x="-22.41437125748513" y="448.18896104275814"/>
          <y:Fill color="#3F0080" transparent="false"/>
          <y:BorderStyle hasColor="false" type="line" width="1.0"/>
          <y:NodeLabel alignment="center" autoSizePolicy="content" fontFamily="Arial" fontSize="13" fontStyle="plain" hasBackgroundColor="false" hasLineColor="false" height="18.5234375" modelName="internal" modelPosition="c" textColor="#FFFFFF" visible="true" width="52.0" x="1.0" y="1.701416015625">P70S6K</y:NodeLabel>
          <y:Shape type="roundrectangle"/>
        </y:ShapeNode>
      </data>
      <data key="d1"/>
    </node>
    <node id="n39">
      <data key="d0">
        <y:ShapeNode>
          <y:Geometry height="21.92626953125" width="40.0" x="168.69640718562886" y="106.036865234375"/>
          <y:Fill color="#7F0080" transparent="false"/>
          <y:BorderStyle hasColor="false" type="line" width="1.0"/>
          <y:NodeLabel alignment="center" autoSizePolicy="content" fontFamily="Arial" fontSize="13" fontStyle="plain" hasBackgroundColor="false" hasLineColor="false" height="18.5234375" modelName="internal" modelPosition="c" textColor="#FFFFFF" visible="true" width="38.0" x="1.0" y="1.701416015625">ERB1</y:NodeLabel>
          <y:Shape type="roundrectangle"/>
        </y:ShapeNode>
      </data>
      <data key="d1"/>
    </node>
    <node id="n40">
      <data key="d0">
        <y:ShapeNode>
          <y:Geometry height="21.92626953125" width="41.0" x="312.80299401197607" y="152.036865234375"/>
          <y:Fill color="#CC3300" transparent="false"/>
          <y:BorderStyle hasColor="false" type="line" width="1.0"/>
          <y:NodeLabel alignment="center" autoSizePolicy="content" fontFamily="Arial" fontSize="13" fontStyle="plain" hasBackgroundColor="false" hasLineColor="false" height="18.5234375" modelName="internal" modelPosition="c" textColor="#FFFFFF" visible="true" width="39.0" x="1.0" y="1.701416015625">GRB2</y:NodeLabel>
          <y:Shape type="roundrectangle"/>
        </y:ShapeNode>
      </data>
      <data key="d1"/>
    </node>
    <node id="n41">
      <data key="d0">
        <y:ShapeNode>
          <y:Geometry height="20.701171875" width="34.0" x="236.12215568862285" y="313.6494140625"/>
          <y:Fill color="#C0C0C0" transparent="false"/>
          <y:BorderStyle hasColor="false" type="line" width="1.0"/>
          <y:NodeLabel alignment="center" autoSizePolicy="content" fontFamily="Arial" fontSize="12" fontStyle="plain" hasBackgroundColor="false" hasLineColor="false" height="17.40625" modelName="internal" modelPosition="c" textColor="#FFFFFF" visible="true" width="32.0" x="1.0" y="1.6474609375">JAK2</y:NodeLabel>
          <y:Shape type="roundrectangle"/>
        </y:ShapeNode>
      </data>
      <data key="d1"/>
    </node>
    <node id="n42">
      <data key="d0">
        <y:ShapeNode>
          <y:Geometry height="20.701171875" width="55.0" x="225.62215568862285" y="209.6494140625"/>
          <y:Fill color="#C0C0C0" transparent="false"/>
          <y:BorderStyle hasColor="false" type="line" width="1.0"/>
          <y:NodeLabel alignment="center" autoSizePolicy="content" fontFamily="Arial" fontSize="12" fontStyle="plain" hasBackgroundColor="false" hasLineColor="false" height="17.40625" modelName="internal" modelPosition="c" textColor="#FFFFFF" visible="true" width="53.0" x="1.0" y="1.6474609375">PTPN11 </y:NodeLabel>
          <y:Shape type="roundrectangle"/>
        </y:ShapeNode>
      </data>
      <data key="d1"/>
    </node>
    <node id="n43">
      <data key="d0">
        <y:ShapeNode>
          <y:Geometry height="21.92626953125" width="45.0" x="374.95868263473045" y="448.18896104275814"/>
          <y:Fill color="#3F0080" transparent="false"/>
          <y:BorderStyle hasColor="false" type="line" width="1.0"/>
          <y:NodeLabel alignment="center" autoSizePolicy="content" fontFamily="Arial" fontSize="13" fontStyle="plain" hasBackgroundColor="false" hasLineColor="false" height="18.5234375" modelName="internal" modelPosition="c" textColor="#FFFFFF" visible="true" width="43.0" x="1.0" y="1.701416015625">STAT5</y:NodeLabel>
          <y:Shape type="roundrectangle"/>
        </y:ShapeNode>
      </data>
      <data key="d1"/>
    </node>
    <node id="n44">
      <data key="d0">
        <y:ShapeNode>
          <y:Geometry height="21.92626953125" width="40.0" x="307.5710578842318" y="106.036865234375"/>
          <y:Fill color="#7F0080" transparent="false"/>
          <y:BorderStyle hasColor="false" type="line" width="1.0"/>
          <y:NodeLabel alignment="center" autoSizePolicy="content" fontFamily="Arial" fontSize="13" fontStyle="plain" hasBackgroundColor="false" hasLineColor="false" height="18.5234375" modelName="internal" modelPosition="c" textColor="#FFFFFF" visible="true" width="38.0" x="1.0" y="1.701416015625">ERB2</y:NodeLabel>
          <y:Shape type="roundrectangle"/>
        </y:ShapeNode>
      </data>
      <data key="d1"/>
    </node>
    <node id="n45">
      <data key="d0">
        <y:ShapeNode>
          <y:Geometry height="21.92626953125" width="33.0" x="376.5710578842314" y="152.036865234375"/>
          <y:Fill color="#CC3300" transparent="false"/>
          <y:BorderStyle hasColor="false" type="line" width="1.0"/>
          <y:NodeLabel alignment="center" autoSizePolicy="content" fontFamily="Arial" fontSize="13" fontStyle="plain" hasBackgroundColor="false" hasLineColor="false" height="18.5234375" modelName="internal" modelPosition="c" textColor="#FFFFFF" visible="true" width="31.0" x="1.0" y="1.701416015625">SHC</y:NodeLabel>
          <y:Shape type="roundrectangle"/>
        </y:ShapeNode>
      </data>
      <data key="d1"/>
    </node>
    <node id="n46">
      <data key="d0">
        <y:ShapeNode>
          <y:Geometry height="21.92626953125" width="34.0" x="322.7896207584831" y="209.036865234375"/>
          <y:Fill color="#CC3300" transparent="false"/>
          <y:BorderStyle hasColor="false" type="line" width="1.0"/>
          <y:NodeLabel alignment="center" autoSizePolicy="content" fontFamily="Arial" fontSize="13" fontStyle="plain" hasBackgroundColor="false" hasLineColor="false" height="18.5234375" modelName="internal" modelPosition="c" textColor="#FFFFFF" visible="true" width="32.0" x="1.0" y="1.701416015625">SOS</y:NodeLabel>
          <y:Shape type="roundrectangle"/>
        </y:ShapeNode>
      </data>
      <data key="d1"/>
    </node>
    <node id="n47">
      <data key="d0">
        <y:ShapeNode>
          <y:Geometry height="21.92626953125" width="33.0" x="323.2896207584831" y="271.5805778092253"/>
          <y:Fill color="#CC3300" transparent="false"/>
          <y:BorderStyle hasColor="false" type="line" width="1.0"/>
          <y:NodeLabel alignment="center" autoSizePolicy="content" fontFamily="Arial" fontSize="13" fontStyle="plain" hasBackgroundColor="false" hasLineColor="false" height="18.5234375" modelName="internal" modelPosition="c" textColor="#FFFFFF" visible="true" width="31.0" x="1.0" y="1.701416015625">RAS</y:NodeLabel>
          <y:Shape type="roundrectangle"/>
        </y:ShapeNode>
      </data>
      <data key="d1"/>
    </node>
    <node id="n48">
      <data key="d0">
        <y:ShapeNode>
          <y:Geometry height="21.92626953125" width="32.0" x="323.7896207584831" y="313.036865234375"/>
          <y:Fill color="#CC3300" transparent="false"/>
          <y:BorderStyle hasColor="false" type="line" width="1.0"/>
          <y:NodeLabel alignment="center" autoSizePolicy="content" fontFamily="Arial" fontSize="13" fontStyle="plain" hasBackgroundColor="false" hasLineColor="false" height="18.5234375" modelName="internal" modelPosition="c" textColor="#FFFFFF" visible="true" width="30.0" x="1.0" y="1.701416015625">RAF</y:NodeLabel>
          <y:Shape type="roundrectangle"/>
        </y:ShapeNode>
      </data>
      <data key="d1"/>
    </node>
    <node id="n49">
      <data key="d0">
        <y:ShapeNode>
          <y:Geometry height="21.92626953125" width="32.0" x="324.5576846307387" y="313.036865234375"/>
          <y:Fill color="#CC3300" transparent="false"/>
          <y:BorderStyle hasColor="false" type="line" width="1.0"/>
          <y:NodeLabel alignment="center" autoSizePolicy="content" fontFamily="Arial" fontSize="13" fontStyle="plain" hasBackgroundColor="false" hasLineColor="false" height="18.5234375" modelName="internal" modelPosition="c" textColor="#FFFFFF" visible="true" width="30.0" x="1.0" y="1.701416015625">RAF</y:NodeLabel>
          <y:Shape type="roundrectangle"/>
        </y:ShapeNode>
      </data>
      <data key="d1"/>
    </node>
    <node id="n50">
      <data key="d0">
        <y:ShapeNode>
          <y:Geometry height="21.92626953125" width="31.0" x="574.749900199601" y="398.10512870742883"/>
          <y:Fill color="#CC3300" transparent="false"/>
          <y:BorderStyle hasColor="false" type="line" width="1.0"/>
          <y:NodeLabel alignment="center" autoSizePolicy="content" fontFamily="Arial" fontSize="13" fontStyle="plain" hasBackgroundColor="false" hasLineColor="false" height="18.5234375" modelName="internal" modelPosition="c" textColor="#FFFFFF" visible="true" width="29.0" x="1.0" y="1.701416015625">AKT</y:NodeLabel>
          <y:Shape type="roundrectangle"/>
        </y:ShapeNode>
      </data>
      <data key="d1"/>
    </node>
    <node id="n51">
      <data key="d0">
        <y:ShapeNode>
          <y:Geometry height="21.92626953125" width="29.0" x="497.88283433133756" y="448.18896104275814"/>
          <y:Fill color="#3F0080" transparent="false"/>
          <y:BorderStyle hasColor="false" type="line" width="1.0"/>
          <y:NodeLabel alignment="center" autoSizePolicy="content" fontFamily="Arial" fontSize="13" fontStyle="plain" hasBackgroundColor="false" hasLineColor="false" height="18.5234375" modelName="internal" modelPosition="c" textColor="#FFFFFF" visible="true" width="27.0" x="1.0" y="1.701416015625">P27</y:NodeLabel>
          <y:Shape type="roundrectangle"/>
        </y:ShapeNode>
      </data>
      <data key="d1"/>
    </node>
    <node id="n52">
      <data key="d0">
        <y:ShapeNode>
          <y:Geometry height="21.92626953125" width="41.0" x="530.3391217564872" y="448.18896104275814"/>
          <y:Fill color="#3F0080" transparent="false"/>
          <y:BorderStyle hasColor="false" type="line" width="1.0"/>
          <y:NodeLabel alignment="center" autoSizePolicy="content" fontFamily="Arial" fontSize="13" fontStyle="plain" hasBackgroundColor="false" hasLineColor="false" height="18.5234375" modelName="internal" modelPosition="c" textColor="#FFFFFF" visible="true" width="39.0" x="1.0" y="1.701416015625">GSK3</y:NodeLabel>
          <y:Shape type="roundrectangle"/>
        </y:ShapeNode>
      </data>
      <data key="d1"/>
    </node>
    <node id="n53">
      <data key="d0">
        <y:ShapeNode>
          <y:Geometry height="21.92626953125" width="33.0" x="574.0996007984035" y="448.18896104275814"/>
          <y:Fill color="#3F0080" transparent="false"/>
          <y:BorderStyle hasColor="false" type="line" width="1.0"/>
          <y:NodeLabel alignment="center" autoSizePolicy="content" fontFamily="Arial" fontSize="13" fontStyle="plain" hasBackgroundColor="false" hasLineColor="false" height="18.5234375" modelName="internal" modelPosition="c" textColor="#FFFFFF" visible="true" width="31.0" x="1.0" y="1.701416015625">BAD</y:NodeLabel>
          <y:Shape type="roundrectangle"/>
        </y:ShapeNode>
      </data>
      <data key="d1"/>
    </node>
    <node id="n54">
      <data key="d0">
        <y:ShapeNode>
          <y:Geometry height="21.92626953125" width="43.0" x="686.11876247505" y="397.5805778092253"/>
          <y:Fill color="#CC3300" transparent="false"/>
          <y:BorderStyle hasColor="false" type="line" width="1.0"/>
          <y:NodeLabel alignment="center" autoSizePolicy="content" fontFamily="Arial" fontSize="13" fontStyle="plain" hasBackgroundColor="false" hasLineColor="false" height="18.5234375" modelName="internal" modelPosition="c" textColor="#FFFFFF" visible="true" width="41.0" x="1.0" y="1.701416015625">mTOR</y:NodeLabel>
          <y:Shape type="roundrectangle"/>
        </y:ShapeNode>
      </data>
      <data key="d1"/>
    </node>
    <node id="n55">
      <data key="d0">
        <y:ShapeNode>
          <y:Geometry height="21.92626953125" width="29.0" x="466.49121756487045" y="448.18896104275814"/>
          <y:Fill color="#3F0080" transparent="false"/>
          <y:BorderStyle hasColor="false" type="line" width="1.0"/>
          <y:NodeLabel alignment="center" autoSizePolicy="content" fontFamily="Arial" fontSize="13" fontStyle="plain" hasBackgroundColor="false" hasLineColor="false" height="18.5234375" modelName="internal" modelPosition="c" textColor="#FFFFFF" visible="true" width="27.0" x="1.0" y="1.701416015625">P21</y:NodeLabel>
          <y:Shape type="roundrectangle"/>
        </y:ShapeNode>
      </data>
      <data key="d1"/>
    </node>
    <node id="n56">
      <data key="d0">
        <y:ShapeNode>
          <y:Geometry height="21.92626953125" width="67.0" x="608.9666666666668" y="448.18896104275814"/>
          <y:Fill color="#3F0080" transparent="false"/>
          <y:BorderStyle hasColor="false" type="line" width="1.0"/>
          <y:NodeLabel alignment="center" autoSizePolicy="content" fontFamily="Arial" fontSize="13" fontStyle="plain" hasBackgroundColor="false" hasLineColor="false" height="18.5234375" modelName="internal" modelPosition="c" textColor="#FFFFFF" visible="true" width="65.0" x="1.0" y="1.701416015625">EIF4EBP1</y:NodeLabel>
          <y:Shape type="roundrectangle"/>
        </y:ShapeNode>
      </data>
      <data key="d1"/>
    </node>
    <node id="n57">
      <data key="d0">
        <y:ShapeNode>
          <y:Geometry height="21.92626953125" width="54.0" x="680.835528942116" y="448.18896104275814"/>
          <y:Fill color="#3F0080" transparent="false"/>
          <y:BorderStyle hasColor="false" type="line" width="1.0"/>
          <y:NodeLabel alignment="center" autoSizePolicy="content" fontFamily="Arial" fontSize="13" fontStyle="plain" hasBackgroundColor="false" hasLineColor="false" height="18.5234375" modelName="internal" modelPosition="c" textColor="#FFFFFF" visible="true" width="52.0" x="1.0" y="1.701416015625">P70S6K</y:NodeLabel>
          <y:Shape type="roundrectangle"/>
        </y:ShapeNode>
      </data>
      <data key="d1"/>
    </node>
    <node id="n58">
      <data key="d0">
        <y:ShapeNode>
          <y:Geometry height="21.92626953125" width="40.0" x="393.95508982035926" y="106.036865234375"/>
          <y:Fill color="#7F0080" transparent="false"/>
          <y:BorderStyle hasColor="false" type="line" width="1.0"/>
          <y:NodeLabel alignment="center" autoSizePolicy="content" fontFamily="Arial" fontSize="13" fontStyle="plain" hasBackgroundColor="false" hasLineColor="false" height="18.5234375" modelName="internal" modelPosition="c" textColor="#FFFFFF" visible="true" width="38.0" x="1.0" y="1.701416015625">ERB3</y:NodeLabel>
          <y:Shape type="roundrectangle"/>
        </y:ShapeNode>
      </data>
      <data key="d1"/>
    </node>
    <node id="n59">
      <data key="d0">
        <y:ShapeNode>
          <y:Geometry height="21.92626953125" width="30.0" x="222.45508982035915" y="399.257224515812"/>
          <y:Fill color="#CC3300" transparent="false"/>
          <y:BorderStyle hasColor="false" type="line" width="1.0"/>
          <y:NodeLabel alignment="center" autoSizePolicy="content" fontFamily="Arial" fontSize="13" fontStyle="plain" hasBackgroundColor="false" hasLineColor="false" height="18.5234375" modelName="internal" modelPosition="c" textColor="#FFFFFF" visible="true" width="28.0" x="1.0" y="1.701416015625">JNK</y:NodeLabel>
          <y:Shape type="roundrectangle"/>
        </y:ShapeNode>
      </data>
      <data key="d1"/>
    </node>
    <node id="n60">
      <data key="d0">
        <y:ShapeNode>
          <y:Geometry height="21.92626953125" width="30.0" x="222.23832335329325" y="448.18896104275814"/>
          <y:Fill color="#3F0080" transparent="false"/>
          <y:BorderStyle hasColor="false" type="line" width="1.0"/>
          <y:NodeLabel alignment="center" autoSizePolicy="content" fontFamily="Arial" fontSize="13" fontStyle="plain" hasBackgroundColor="false" hasLineColor="false" height="18.5234375" modelName="internal" modelPosition="c" textColor="#FFFFFF" visible="true" width="28.0" x="1.0" y="1.701416015625">JUN</y:NodeLabel>
          <y:Shape type="roundrectangle"/>
        </y:ShapeNode>
      </data>
      <data key="d1"/>
    </node>
    <node id="n61">
      <data key="d0">
        <y:ShapeNode>
          <y:Geometry height="21.92626953125" width="34.0" x="396.17365269461095" y="311.3159071505426"/>
          <y:Fill color="#C0C0C0" transparent="false"/>
          <y:BorderStyle hasColor="false" type="line" width="1.0"/>
          <y:NodeLabel alignment="center" autoSizePolicy="content" fontFamily="Arial" fontSize="13" fontStyle="plain" hasBackgroundColor="false" hasLineColor="false" height="18.5234375" modelName="internal" modelPosition="c" textColor="#FFFFFF" visible="true" width="32.0" x="1.0" y="1.701416015625">IRS1</y:NodeLabel>
          <y:Shape type="roundrectangle"/>
        </y:ShapeNode>
      </data>
      <data key="d1"/>
    </node>
    <node id="n62">
      <data key="d0">
        <y:ShapeNode>
          <y:Geometry height="21.92626953125" width="40.0" x="60.98183632734526" y="106.036865234375"/>
          <y:Fill color="#7F0080" transparent="false"/>
          <y:BorderStyle hasColor="false" type="line" width="1.0"/>
          <y:NodeLabel alignment="center" autoSizePolicy="content" fontFamily="Arial" fontSize="13" fontStyle="plain" hasBackgroundColor="false" hasLineColor="false" height="18.5234375" modelName="internal" modelPosition="c" textColor="#FFFFFF" visible="true" width="38.0" x="1.0" y="1.701416015625">ERB4</y:NodeLabel>
          <y:Shape type="roundrectangle"/>
        </y:ShapeNode>
      </data>
      <data key="d1"/>
    </node>
    <node id="n63">
      <data key="d0">
        <y:ShapeNode>
          <y:Geometry height="21.92626953125" width="44.0" x="59.72375249500965" y="448.18896104275814"/>
          <y:Fill color="#3F0080" transparent="false"/>
          <y:BorderStyle hasColor="false" type="line" width="1.0"/>
          <y:NodeLabel alignment="center" autoSizePolicy="content" fontFamily="Arial" fontSize="13" fontStyle="plain" hasBackgroundColor="false" hasLineColor="false" height="18.5234375" modelName="internal" modelPosition="c" textColor="#FFFFFF" visible="true" width="42.0" x="1.0" y="1.701416015625">CAMK</y:NodeLabel>
          <y:Shape type="roundrectangle"/>
        </y:ShapeNode>
      </data>
      <data key="d1"/>
    </node>
    <node id="n64">
      <data key="d0">
        <y:ShapeNode>
          <y:Geometry height="20.701171875" width="38.0" x="62.814371257484936" y="209.6494140625"/>
          <y:Fill color="#CC3300" transparent="false"/>
          <y:BorderStyle hasColor="false" type="line" width="1.0"/>
          <y:NodeLabel alignment="center" autoSizePolicy="content" fontFamily="Arial" fontSize="12" fontStyle="plain" hasBackgroundColor="false" hasLineColor="false" height="17.40625" modelName="internal" modelPosition="c" textColor="#FFFFFF" visible="true" width="36.0" x="1.0" y="1.6474609375">hNR3</y:NodeLabel>
          <y:Shape type="roundrectangle"/>
        </y:ShapeNode>
      </data>
      <data key="d1"/>
    </node>
    <node id="n65">
      <data key="d0">
        <y:ShapeNode>
          <y:Geometry height="20.701171875" width="38.0" x="62.483832335329225" y="152.6494140625"/>
          <y:Fill color="#CC3300" transparent="false"/>
          <y:BorderStyle hasColor="false" type="line" width="1.0"/>
          <y:NodeLabel alignment="center" autoSizePolicy="content" fontFamily="Arial" fontSize="12" fontStyle="plain" hasBackgroundColor="false" hasLineColor="false" height="17.40625" modelName="internal" modelPosition="c" textColor="#FFFFFF" visible="true" width="36.0" x="1.0" y="1.6474609375">DLG4</y:NodeLabel>
          <y:Shape type="roundrectangle"/>
        </y:ShapeNode>
      </data>
      <data key="d1"/>
    </node>
    <node id="n66">
      <data key="d0">
        <y:ShapeNode>
          <y:Geometry height="21.92626953125" width="31.0" x="185.35429141716548" y="448.18896104275814"/>
          <y:Fill color="#3F0080" transparent="false"/>
          <y:BorderStyle hasColor="false" type="line" width="1.0"/>
          <y:NodeLabel alignment="center" autoSizePolicy="content" fontFamily="Arial" fontSize="13" fontStyle="plain" hasBackgroundColor="false" hasLineColor="false" height="18.5234375" modelName="internal" modelPosition="c" textColor="#FFFFFF" visible="true" width="29.0" x="1.0" y="1.701416015625">CBL</y:NodeLabel>
          <y:Shape type="roundrectangle"/>
        </y:ShapeNode>
      </data>
      <data key="d1"/>
    </node>
    <node id="n67">
      <data key="d0">
        <y:ShapeNode>
          <y:Geometry height="21.92626953125" width="32.0" x="299.74770459081833" y="448.18896104275814"/>
          <y:Fill color="#3F0080" transparent="false"/>
          <y:BorderStyle hasColor="false" type="line" width="1.0"/>
          <y:NodeLabel alignment="center" autoSizePolicy="content" fontFamily="Arial" fontSize="13" fontStyle="plain" hasBackgroundColor="false" hasLineColor="false" height="18.5234375" modelName="internal" modelPosition="c" textColor="#FFFFFF" visible="true" width="30.0" x="1.0" y="1.701416015625">FAK</y:NodeLabel>
          <y:Shape type="roundrectangle"/>
        </y:ShapeNode>
      </data>
      <data key="d1"/>
    </node>
    <node id="n68">
      <data key="d0">
        <y:ShapeNode>
          <y:Geometry height="21.92626953125" width="31.0" x="148.11477045908168" y="448.18896104275814"/>
          <y:Fill color="#3F0080" transparent="false"/>
          <y:BorderStyle hasColor="false" type="line" width="1.0"/>
          <y:NodeLabel alignment="center" autoSizePolicy="content" fontFamily="Arial" fontSize="13" fontStyle="plain" hasBackgroundColor="false" hasLineColor="false" height="18.5234375" modelName="internal" modelPosition="c" textColor="#FFFFFF" visible="true" width="29.0" x="1.0" y="1.701416015625">ABL</y:NodeLabel>
          <y:Shape type="roundrectangle"/>
        </y:ShapeNode>
      </data>
      <data key="d1"/>
    </node>
    <node id="n69">
      <data key="d0">
        <y:ShapeNode>
          <y:Geometry height="21.92626953125" width="31.0" x="260.07285429141706" y="448.18896104275814"/>
          <y:Fill color="#3F0080" transparent="false"/>
          <y:BorderStyle hasColor="false" type="line" width="1.0"/>
          <y:NodeLabel alignment="center" autoSizePolicy="content" fontFamily="Arial" fontSize="13" fontStyle="plain" hasBackgroundColor="false" hasLineColor="false" height="18.5234375" modelName="internal" modelPosition="c" textColor="#FFFFFF" visible="true" width="29.0" x="1.0" y="1.701416015625">ELK</y:NodeLabel>
          <y:Shape type="roundrectangle"/>
        </y:ShapeNode>
      </data>
      <data key="d1"/>
    </node>
    <node id="n70">
      <data key="d0">
        <y:ShapeNode>
          <y:Geometry height="21.92626953125" width="33.0" x="108.72315369261463" y="448.18896104275814"/>
          <y:Fill color="#3F0080" transparent="false"/>
          <y:BorderStyle hasColor="false" type="line" width="1.0"/>
          <y:NodeLabel alignment="center" autoSizePolicy="content" fontFamily="Arial" fontSize="13" fontStyle="plain" hasBackgroundColor="false" hasLineColor="false" height="18.5234375" modelName="internal" modelPosition="c" textColor="#FFFFFF" visible="true" width="31.0" x="1.0" y="1.701416015625">PKC</y:NodeLabel>
          <y:Shape type="roundrectangle"/>
        </y:ShapeNode>
      </data>
      <data key="d1"/>
    </node>
    <node id="n71">
      <data key="d0">
        <y:ShapeNode>
          <y:Geometry height="21.92626953125" width="35.0" x="338.42255489021966" y="448.18896104275814"/>
          <y:Fill color="#3F0080" transparent="false"/>
          <y:BorderStyle hasColor="false" type="line" width="1.0"/>
          <y:NodeLabel alignment="center" autoSizePolicy="content" fontFamily="Arial" fontSize="13" fontStyle="plain" hasBackgroundColor="false" hasLineColor="false" height="18.5234375" modelName="internal" modelPosition="c" textColor="#FFFFFF" visible="true" width="33.0" x="1.0" y="1.701416015625">MYK</y:NodeLabel>
          <y:Shape type="roundrectangle"/>
        </y:ShapeNode>
      </data>
      <data key="d1"/>
    </node>
    <node id="n72">
      <data key="d0">
        <y:ShapeNode>
          <y:Geometry height="21.92626953125" width="41.0" x="424.94351297405194" y="448.18896104275814"/>
          <y:Fill color="#3F0080" transparent="false"/>
          <y:BorderStyle hasColor="false" type="line" width="1.0"/>
          <y:NodeLabel alignment="center" autoSizePolicy="content" fontFamily="Arial" fontSize="13" fontStyle="plain" hasBackgroundColor="false" hasLineColor="false" height="18.5234375" modelName="internal" modelPosition="c" textColor="#FFFFFF" visible="true" width="39.0" x="1.0" y="1.701416015625">GAB1</y:NodeLabel>
          <y:Shape type="roundrectangle"/>
        </y:ShapeNode>
      </data>
      <data key="d1"/>
    </node>
    <node id="n73">
      <data key="d0">
        <y:ShapeNode>
          <y:Geometry height="21.92626953125" width="29.0" x="498.2668662674653" y="448.18896104275814"/>
          <y:Fill color="#3F0080" transparent="false"/>
          <y:BorderStyle hasColor="false" type="line" width="1.0"/>
          <y:NodeLabel alignment="center" autoSizePolicy="content" fontFamily="Arial" fontSize="13" fontStyle="plain" hasBackgroundColor="false" hasLineColor="false" height="18.5234375" modelName="internal" modelPosition="c" textColor="#FFFFFF" visible="true" width="27.0" x="1.0" y="1.701416015625">P27</y:NodeLabel>
          <y:Shape type="roundrectangle"/>
        </y:ShapeNode>
      </data>
      <data key="d1"/>
    </node>
    <node id="n74">
      <data key="d0">
        <y:ShapeNode>
          <y:Geometry height="21.92626953125" width="29.0" x="466.87524950099805" y="448.18896104275814"/>
          <y:Fill color="#3F0080" transparent="false"/>
          <y:BorderStyle hasColor="false" type="line" width="1.0"/>
          <y:NodeLabel alignment="center" autoSizePolicy="content" fontFamily="Arial" fontSize="13" fontStyle="plain" hasBackgroundColor="false" hasLineColor="false" height="18.5234375" modelName="internal" modelPosition="c" textColor="#FFFFFF" visible="true" width="27.0" x="1.0" y="1.701416015625">P21</y:NodeLabel>
          <y:Shape type="roundrectangle"/>
        </y:ShapeNode>
      </data>
      <data key="d1"/>
    </node>
    <node id="n75">
      <data key="d0">
        <y:ShapeNode>
          <y:Geometry height="30.0" width="123.82267967638785" x="-21.769722855473503" y="43.0593539420729"/>
          <y:Fill hasColor="false" transparent="false"/>
          <y:BorderStyle hasColor="false" type="line" width="1.0"/>
          <y:NodeLabel alignment="center" autoSizePolicy="content" fontFamily="Arial" fontSize="18" fontStyle="plain" hasBackgroundColor="false" hasLineColor="false" height="24.109375" modelName="internal" modelPosition="c" textColor="#000000" visible="true" width="104.0" x="9.911339838193925" y="2.9453125">Erb pathway</y:NodeLabel>
          <y:Shape type="roundrectangle"/>
        </y:ShapeNode>
      </data>
      <data key="d1"/>
    </node>
    <node id="n76">
      <data key="d0">
        <y:ShapeNode>
          <y:Geometry height="30.0" width="702.7204912376318" x="-668.7967530884102" y="478.0303604288689"/>
          <y:Fill color="#808080" transparent="false"/>
          <y:BorderStyle hasColor="false" type="line" width="1.0"/>
          <y:NodeLabel alignment="center" autoSizePolicy="content" fontFamily="Dialog" fontSize="16" fontStyle="plain" hasBackgroundColor="false" hasLineColor="false" height="23.6015625" modelName="internal" modelPosition="c" textColor="#FFFFFF" visible="true" width="50.0" x="326.3602456188159" y="3.19921875">KEGG</y:NodeLabel>
          <y:Shape type="roundrectangle"/>
        </y:ShapeNode>
      </data>
      <data key="d1"/>
    </node>
    <node id="n77">
      <data key="d0">
        <y:ShapeNode>
          <y:Geometry height="30.0" width="667.7204912376318" x="60.20324691158976" y="478.0303604288689"/>
          <y:Fill color="#808080" transparent="false"/>
          <y:BorderStyle hasColor="false" type="line" width="1.0"/>
          <y:NodeLabel alignment="center" autoSizePolicy="content" fontFamily="Dialog" fontSize="16" fontStyle="plain" hasBackgroundColor="false" hasLineColor="false" height="23.6015625" modelName="internal" modelPosition="c" textColor="#FFFFFF" visible="true" width="106.0" x="280.8602456188159" y="3.19921875">BowTieBuilder</y:NodeLabel>
          <y:Shape type="roundrectangle"/>
        </y:ShapeNode>
      </data>
      <data key="d1"/>
    </node>
    <edge id="e0" source="n3" target="n6">
      <data key="d2">
        <y:PolyLineEdge>
          <y:Path sx="0.0" sy="0.0" tx="0.0" ty="0.0">
            <y:Point x="-645.5" y="205.5"/>
          </y:Path>
          <y:LineStyle color="#000000" type="line" width="1.0"/>
          <y:Arrows source="none" target="none"/>
          <y:EdgeLabel alignment="center" distance="2.0" fontFamily="Dialog" fontSize="12" fontStyle="plain" hasBackgroundColor="false" hasLineColor="false" height="4.0" modelName="six_pos" modelPosition="tail" preferredPlacement="anywhere" ratio="0.5" textColor="#000000" visible="true" width="4.0" x="-111.37905108735117" y="167.09497450411675"/>
          <y:BendStyle smoothed="false"/>
        </y:PolyLineEdge>
      </data>
      <data key="d3"/>
    </edge>
    <edge id="e1" source="n3" target="n7">
      <data key="d2">
        <y:PolyLineEdge>
          <y:Path sx="0.0" sy="0.0" tx="0.0" ty="0.0">
            <y:Point x="-479.72" y="195.57999999999998"/>
          </y:Path>
          <y:LineStyle color="#000000" type="line" width="1.0"/>
          <y:Arrows source="none" target="none"/>
          <y:EdgeLabel alignment="center" distance="2.0" fontFamily="Dialog" fontSize="12" fontStyle="plain" hasBackgroundColor="false" hasLineColor="false" height="4.0" modelName="six_pos" modelPosition="tail" preferredPlacement="anywhere" ratio="0.5" textColor="#000000" visible="true" width="4.0" x="33.148229662168546" y="186.37440972059778"/>
          <y:BendStyle smoothed="false"/>
        </y:PolyLineEdge>
      </data>
      <data key="d3"/>
    </edge>
    <edge id="e2" source="n3" target="n8">
      <data key="d2">
        <y:PolyLineEdge>
          <y:Path sx="0.0" sy="0.0" tx="0.0" ty="0.0">
            <y:Point x="-385.33333333333337" y="250.5"/>
            <y:Point x="-269.16" y="253.82"/>
          </y:Path>
          <y:LineStyle color="#000000" type="line" width="1.0"/>
          <y:Arrows source="none" target="none"/>
          <y:EdgeLabel alignment="center" distance="2.0" fontFamily="Dialog" fontSize="12" fontStyle="plain" hasBackgroundColor="false" hasLineColor="false" height="4.0" modelName="six_pos" modelPosition="tail" preferredPlacement="anywhere" ratio="0.5" textColor="#000000" visible="true" width="4.0" x="238.82714076873793" y="215.47579399794154"/>
          <y:BendStyle smoothed="false"/>
        </y:PolyLineEdge>
      </data>
      <data key="d3"/>
    </edge>
    <edge id="e3" source="n3" target="n9">
      <data key="d2">
        <y:PolyLineEdge>
          <y:Path sx="0.0" sy="0.0" tx="0.0" ty="0.0">
            <y:Point x="-556.86" y="199.14000000000004"/>
          </y:Path>
          <y:LineStyle color="#000000" type="line" width="1.0"/>
          <y:Arrows source="none" target="none"/>
          <y:EdgeLabel alignment="center" distance="2.0" fontFamily="Dialog" fontSize="12" fontStyle="plain" hasBackgroundColor="false" hasLineColor="false" height="4.0" modelName="six_pos" modelPosition="tail" preferredPlacement="anywhere" ratio="0.5" textColor="#000000" visible="true" width="4.0" x="-34.44866714482862" y="163.89933424532774"/>
          <y:BendStyle smoothed="false"/>
        </y:PolyLineEdge>
      </data>
      <data key="d3"/>
    </edge>
    <edge id="e4" source="n3" target="n10">
      <data key="d2">
        <y:PolyLineEdge>
          <y:Path sx="0.0" sy="0.0" tx="0.0" ty="0.0"/>
          <y:LineStyle color="#000000" type="line" width="1.0"/>
          <y:Arrows source="none" target="none"/>
          <y:EdgeLabel alignment="center" distance="2.0" fontFamily="Dialog" fontSize="12" fontStyle="plain" hasBackgroundColor="false" hasLineColor="false" height="4.0" modelName="six_pos" modelPosition="tail" preferredPlacement="anywhere" ratio="0.5" textColor="#000000" visible="true" width="4.0" x="1.7912688145676157" y="133.37895582735894"/>
          <y:BendStyle smoothed="false"/>
        </y:PolyLineEdge>
      </data>
      <data key="d3"/>
    </edge>
    <edge id="e5" source="n3" target="n11">
      <data key="d2">
        <y:PolyLineEdge>
          <y:Path sx="0.0" sy="0.0" tx="0.0" ty="0.0"/>
          <y:LineStyle color="#000000" type="line" width="1.0"/>
          <y:Arrows source="none" target="none"/>
          <y:EdgeLabel alignment="center" distance="2.0" fontFamily="Dialog" fontSize="12" fontStyle="plain" hasBackgroundColor="false" hasLineColor="false" height="4.0" modelName="six_pos" modelPosition="tail" preferredPlacement="anywhere" ratio="0.5" textColor="#000000" visible="true" width="4.0" x="33.30028995652907" y="44.12666137695314"/>
          <y:BendStyle smoothed="false"/>
        </y:PolyLineEdge>
      </data>
      <data key="d3"/>
    </edge>
    <edge id="e6" source="n16" target="n17">
      <data key="d2">
        <y:PolyLineEdge>
          <y:Path sx="0.0" sy="0.0" tx="0.0" ty="0.0"/>
          <y:LineStyle color="#000000" type="line" width="1.0"/>
          <y:Arrows source="none" target="none"/>
          <y:EdgeLabel alignment="center" distance="2.0" fontFamily="Dialog" fontSize="12" fontStyle="plain" hasBackgroundColor="false" hasLineColor="false" height="4.0" modelName="six_pos" modelPosition="tail" preferredPlacement="anywhere" ratio="0.5" textColor="#000000" visible="true" width="4.0" x="1.9494714897758172" y="11.297090523542693"/>
          <y:BendStyle smoothed="false"/>
        </y:PolyLineEdge>
      </data>
      <data key="d3"/>
    </edge>
    <edge id="e7" source="n16" target="n18">
      <data key="d2">
        <y:PolyLineEdge>
          <y:Path sx="0.0" sy="0.0" tx="0.0" ty="0.0"/>
          <y:LineStyle color="#000000" type="line" width="1.0"/>
          <y:Arrows source="none" target="none"/>
          <y:EdgeLabel alignment="center" distance="2.0" fontFamily="Dialog" fontSize="12" fontStyle="plain" hasBackgroundColor="false" hasLineColor="false" height="4.0" modelName="six_pos" modelPosition="tail" preferredPlacement="anywhere" ratio="0.5" textColor="#000000" visible="true" width="4.0" x="13.77263508976506" y="11.273439400495818"/>
          <y:BendStyle smoothed="false"/>
        </y:PolyLineEdge>
      </data>
      <data key="d3"/>
    </edge>
    <edge id="e8" source="n15" target="n16">
      <data key="d2">
        <y:PolyLineEdge>
          <y:Path sx="0.0" sy="0.0" tx="0.0" ty="0.0"/>
          <y:LineStyle color="#000000" type="line" width="1.0"/>
          <y:Arrows source="none" target="none"/>
          <y:EdgeLabel alignment="center" distance="2.0" fontFamily="Dialog" fontSize="12" fontStyle="plain" hasBackgroundColor="false" hasLineColor="false" height="4.0" modelName="six_pos" modelPosition="tail" preferredPlacement="anywhere" ratio="0.5" textColor="#000000" visible="true" width="4.0" x="1.9999881584485024" y="6.351352677944874"/>
          <y:BendStyle smoothed="false"/>
        </y:PolyLineEdge>
      </data>
      <data key="d3"/>
    </edge>
    <edge id="e9" source="n14" target="n15">
      <data key="d2">
        <y:PolyLineEdge>
          <y:Path sx="0.0" sy="0.0" tx="0.0" ty="0.0"/>
          <y:LineStyle color="#000000" type="line" width="1.0"/>
          <y:Arrows source="none" target="none"/>
          <y:EdgeLabel alignment="center" distance="2.0" fontFamily="Dialog" fontSize="12" fontStyle="plain" hasBackgroundColor="false" hasLineColor="false" height="4.0" modelName="six_pos" modelPosition="tail" preferredPlacement="anywhere" ratio="0.5" textColor="#000000" visible="true" width="4.0" x="1.9999881584485024" y="11.078125"/>
          <y:BendStyle smoothed="false"/>
        </y:PolyLineEdge>
      </data>
      <data key="d3"/>
    </edge>
    <edge id="e10" source="n11" target="n14">
      <data key="d2">
        <y:PolyLineEdge>
          <y:Path sx="0.0" sy="0.0" tx="0.0" ty="0.0"/>
          <y:LineStyle color="#000000" type="line" width="1.0"/>
          <y:Arrows source="none" target="none"/>
          <y:EdgeLabel alignment="center" distance="2.0" fontFamily="Dialog" fontSize="12" fontStyle="plain" hasBackgroundColor="false" hasLineColor="false" height="4.0" modelName="six_pos" modelPosition="tail" preferredPlacement="anywhere" ratio="0.5" textColor="#000000" visible="true" width="4.0" x="1.7705099133348199" y="32.9332867431641"/>
          <y:BendStyle smoothed="false"/>
        </y:PolyLineEdge>
      </data>
      <data key="d3"/>
    </edge>
    <edge id="e11" source="n9" target="n12">
      <data key="d2">
        <y:PolyLineEdge>
          <y:Path sx="0.0" sy="0.0" tx="0.0" ty="0.0"/>
          <y:LineStyle color="#000000" type="line" width="1.0"/>
          <y:Arrows source="none" target="none"/>
          <y:EdgeLabel alignment="center" distance="2.0" fontFamily="Dialog" fontSize="12" fontStyle="plain" hasBackgroundColor="false" hasLineColor="false" height="4.0" modelName="six_pos" modelPosition="tail" preferredPlacement="anywhere" ratio="0.5" textColor="#000000" visible="true" width="4.0" x="1.8891262123797787" y="11.297090523542693"/>
          <y:BendStyle smoothed="false"/>
        </y:PolyLineEdge>
      </data>
      <data key="d3"/>
    </edge>
    <edge id="e12" source="n10" target="n13">
      <data key="d2">
        <y:PolyLineEdge>
          <y:Path sx="0.0" sy="0.0" tx="0.0" ty="0.0"/>
          <y:LineStyle color="#000000" type="line" width="1.0"/>
          <y:Arrows source="none" target="none"/>
          <y:EdgeLabel alignment="center" distance="2.0" fontFamily="Dialog" fontSize="12" fontStyle="plain" hasBackgroundColor="false" hasLineColor="false" height="4.0" modelName="six_pos" modelPosition="tail" preferredPlacement="anywhere" ratio="0.5" textColor="#000000" visible="true" width="4.0" x="1.873219470160052" y="11.297090523542693"/>
          <y:BendStyle smoothed="false"/>
        </y:PolyLineEdge>
      </data>
      <data key="d3"/>
    </edge>
    <edge id="e13" source="n6" target="n19">
      <data key="d2">
        <y:PolyLineEdge>
          <y:Path sx="0.0" sy="0.0" tx="0.0" ty="0.0"/>
          <y:LineStyle color="#000000" type="line" width="1.0"/>
          <y:Arrows source="none" target="none"/>
          <y:EdgeLabel alignment="center" distance="2.0" fontFamily="Dialog" fontSize="12" fontStyle="plain" hasBackgroundColor="false" hasLineColor="false" height="4.0" modelName="six_pos" modelPosition="tail" preferredPlacement="anywhere" ratio="0.5" textColor="#000000" visible="true" width="4.0" x="2.194098328333098" y="11.297090523542693"/>
          <y:BendStyle smoothed="false"/>
        </y:PolyLineEdge>
      </data>
      <data key="d3"/>
    </edge>
    <edge id="e14" source="n6" target="n20">
      <data key="d2">
        <y:PolyLineEdge>
          <y:Path sx="0.0" sy="0.0" tx="0.0" ty="0.0"/>
          <y:LineStyle color="#000000" type="line" width="1.0"/>
          <y:Arrows source="none" target="none"/>
          <y:EdgeLabel alignment="center" distance="2.0" fontFamily="Dialog" fontSize="12" fontStyle="plain" hasBackgroundColor="false" hasLineColor="false" height="4.0" modelName="six_pos" modelPosition="tail" preferredPlacement="anywhere" ratio="0.5" textColor="#000000" visible="true" width="4.0" x="15.662707004045387" y="11.273439400495818"/>
          <y:BendStyle smoothed="false"/>
        </y:PolyLineEdge>
      </data>
      <data key="d3"/>
    </edge>
    <edge id="e15" source="n2" target="n21">
      <data key="d2">
        <y:PolyLineEdge>
          <y:Path sx="0.0" sy="0.0" tx="0.0" ty="0.0"/>
          <y:LineStyle color="#000000" type="line" width="1.0"/>
          <y:Arrows source="none" target="none"/>
          <y:EdgeLabel alignment="center" distance="2.0" fontFamily="Dialog" fontSize="12" fontStyle="plain" hasBackgroundColor="false" hasLineColor="false" height="4.0" modelName="six_pos" modelPosition="tail" preferredPlacement="anywhere" ratio="0.5" textColor="#000000" visible="true" width="4.0" x="2.194286032316029" y="27.30527618408206"/>
          <y:BendStyle smoothed="false"/>
        </y:PolyLineEdge>
      </data>
      <data key="d3"/>
    </edge>
    <edge id="e16" source="n2" target="n22">
      <data key="d2">
        <y:PolyLineEdge>
          <y:Path sx="0.0" sy="0.0" tx="0.0" ty="0.0"/>
          <y:LineStyle color="#000000" type="line" width="1.0"/>
          <y:Arrows source="none" target="none"/>
          <y:EdgeLabel alignment="center" distance="2.0" fontFamily="Dialog" fontSize="12" fontStyle="plain" hasBackgroundColor="false" hasLineColor="false" height="4.0" modelName="six_pos" modelPosition="tail" preferredPlacement="anywhere" ratio="0.5" textColor="#000000" visible="true" width="4.0" x="25.577380736573673" y="17.201788364175968"/>
          <y:BendStyle smoothed="false"/>
        </y:PolyLineEdge>
      </data>
      <data key="d3"/>
    </edge>
    <edge id="e17" source="n4" target="n21">
      <data key="d2">
        <y:PolyLineEdge>
          <y:Path sx="0.0" sy="0.0" tx="0.0" ty="0.0"/>
          <y:LineStyle color="#000000" type="line" width="1.0"/>
          <y:Arrows source="none" target="none"/>
          <y:EdgeLabel alignment="center" distance="2.0" fontFamily="Dialog" fontSize="12" fontStyle="plain" hasBackgroundColor="false" hasLineColor="false" height="4.0" modelName="six_pos" modelPosition="tail" preferredPlacement="anywhere" ratio="0.5" textColor="#000000" visible="true" width="4.0" x="-33.48719445873883" y="33.18760372272118"/>
          <y:BendStyle smoothed="false"/>
        </y:PolyLineEdge>
      </data>
      <data key="d3"/>
    </edge>
    <edge id="e18" source="n27" target="n18">
      <data key="d2">
        <y:PolyLineEdge>
          <y:Path sx="0.0" sy="0.0" tx="0.0" ty="0.0"/>
          <y:LineStyle color="#000000" type="line" width="1.0"/>
          <y:Arrows source="none" target="none"/>
          <y:EdgeLabel alignment="center" distance="2.0" fontFamily="Dialog" fontSize="12" fontStyle="plain" hasBackgroundColor="false" hasLineColor="false" height="4.0" modelName="six_pos" modelPosition="tail" preferredPlacement="anywhere" ratio="0.5" textColor="#000000" visible="true" width="4.0" x="-8.357863245279475" y="11.273439400495818"/>
          <y:BendStyle smoothed="false"/>
        </y:PolyLineEdge>
      </data>
      <data key="d3"/>
    </edge>
    <edge id="e19" source="n3" target="n21">
      <data key="d2">
        <y:PolyLineEdge>
          <y:Path sx="0.0" sy="0.0" tx="0.0" ty="0.0"/>
          <y:LineStyle color="#000000" type="line" width="1.0"/>
          <y:Arrows source="none" target="none"/>
          <y:EdgeLabel alignment="center" distance="2.0" fontFamily="Dialog" fontSize="12" fontStyle="plain" hasBackgroundColor="false" hasLineColor="false" height="4.0" modelName="six_pos" modelPosition="tail" preferredPlacement="anywhere" ratio="0.5" textColor="#000000" visible="true" width="4.0" x="55.68998087808757" y="32.91621906515732"/>
          <y:BendStyle smoothed="false"/>
        </y:PolyLineEdge>
      </data>
      <data key="d3"/>
    </edge>
    <edge id="e20" source="n21" target="n23">
      <data key="d2">
        <y:PolyLineEdge>
          <y:Path sx="0.0" sy="0.0" tx="0.0" ty="0.0"/>
          <y:LineStyle color="#000000" type="line" width="1.0"/>
          <y:Arrows source="none" target="none"/>
          <y:EdgeLabel alignment="center" distance="2.0" fontFamily="Dialog" fontSize="12" fontStyle="plain" hasBackgroundColor="false" hasLineColor="false" height="4.0" modelName="six_pos" modelPosition="tail" preferredPlacement="anywhere" ratio="0.5" textColor="#000000" visible="true" width="4.0" x="2.56980762126517" y="4.9727783203125"/>
          <y:BendStyle smoothed="false"/>
        </y:PolyLineEdge>
      </data>
      <data key="d3"/>
    </edge>
    <edge id="e21" source="n23" target="n24">
      <data key="d2">
        <y:PolyLineEdge>
          <y:Path sx="0.0" sy="0.0" tx="0.0" ty="0.0"/>
          <y:LineStyle color="#000000" type="line" width="1.0"/>
          <y:Arrows source="none" target="none"/>
          <y:EdgeLabel alignment="center" distance="2.0" fontFamily="Dialog" fontSize="12" fontStyle="plain" hasBackgroundColor="false" hasLineColor="false" height="4.0" modelName="six_pos" modelPosition="tail" preferredPlacement="anywhere" ratio="0.5" textColor="#000000" visible="true" width="4.0" x="1.868039586195664" y="11.5706526741439"/>
          <y:BendStyle smoothed="false"/>
        </y:PolyLineEdge>
      </data>
      <data key="d3"/>
    </edge>
    <edge id="e22" source="n24" target="n25">
      <data key="d2">
        <y:PolyLineEdge>
          <y:Path sx="0.0" sy="0.0" tx="0.0" ty="0.0"/>
          <y:LineStyle color="#000000" type="line" width="1.0"/>
          <y:Arrows source="none" target="none"/>
          <y:EdgeLabel alignment="center" distance="2.0" fontFamily="Dialog" fontSize="12" fontStyle="plain" hasBackgroundColor="false" hasLineColor="false" height="4.0" modelName="six_pos" modelPosition="tail" preferredPlacement="anywhere" ratio="0.5" textColor="#000000" visible="true" width="4.0" x="2.0000146557470657" y="7.756811121409555"/>
          <y:BendStyle smoothed="false"/>
        </y:PolyLineEdge>
      </data>
      <data key="d3"/>
    </edge>
    <edge id="e23" source="n25" target="n26">
      <data key="d2">
        <y:PolyLineEdge>
          <y:Path sx="0.0" sy="0.0" tx="0.0" ty="0.0"/>
          <y:LineStyle color="#000000" type="line" width="1.0"/>
          <y:Arrows source="none" target="none"/>
          <y:EdgeLabel alignment="center" distance="2.0" fontFamily="Dialog" fontSize="12" fontStyle="plain" hasBackgroundColor="false" hasLineColor="false" height="4.0" modelName="six_pos" modelPosition="tail" preferredPlacement="anywhere" ratio="0.5" textColor="#000000" visible="true" width="4.0" x="2.0955407300632487" y="11.078125"/>
          <y:BendStyle smoothed="false"/>
        </y:PolyLineEdge>
      </data>
      <data key="d3"/>
    </edge>
    <edge id="e24" source="n26" target="n27">
      <data key="d2">
        <y:PolyLineEdge>
          <y:Path sx="0.0" sy="0.0" tx="0.0" ty="0.0"/>
          <y:LineStyle color="#000000" type="line" width="1.0"/>
          <y:Arrows source="none" target="none"/>
          <y:EdgeLabel alignment="center" distance="2.0" fontFamily="Dialog" fontSize="12" fontStyle="plain" hasBackgroundColor="false" hasLineColor="false" height="4.0" modelName="six_pos" modelPosition="tail" preferredPlacement="anywhere" ratio="0.5" textColor="#000000" visible="true" width="4.0" x="1.9750331401319272" y="6.351352677944874"/>
          <y:BendStyle smoothed="false"/>
        </y:PolyLineEdge>
      </data>
      <data key="d3"/>
    </edge>
    <edge id="e25" source="n27" target="n28">
      <data key="d2">
        <y:PolyLineEdge>
          <y:Path sx="0.0" sy="0.0" tx="0.0" ty="0.0"/>
          <y:LineStyle color="#000000" type="line" width="1.0"/>
          <y:Arrows source="none" target="none"/>
          <y:EdgeLabel alignment="center" distance="2.0" fontFamily="Dialog" fontSize="12" fontStyle="plain" hasBackgroundColor="false" hasLineColor="false" height="4.0" modelName="six_pos" modelPosition="tail" preferredPlacement="anywhere" ratio="0.5" textColor="#000000" visible="true" width="4.0" x="1.9600859012791716" y="11.297090523542693"/>
          <y:BendStyle smoothed="false"/>
        </y:PolyLineEdge>
      </data>
      <data key="d3"/>
    </edge>
    <edge id="e26" source="n22" target="n21">
      <data key="d2">
        <y:PolyLineEdge>
          <y:Path sx="0.0" sy="0.0" tx="0.0" ty="0.0"/>
          <y:LineStyle color="#000000" type="line" width="1.0"/>
          <y:Arrows source="none" target="none"/>
          <y:EdgeLabel alignment="center" distance="2.0" fontFamily="Dialog" fontSize="12" fontStyle="plain" hasBackgroundColor="false" hasLineColor="false" height="4.0" modelName="six_pos" modelPosition="tail" preferredPlacement="anywhere" ratio="0.5" textColor="#000000" visible="true" width="4.0" x="-28.029796997801327" y="12.88437011718753"/>
          <y:BendStyle smoothed="false"/>
        </y:PolyLineEdge>
      </data>
      <data key="d3"/>
    </edge>
    <edge id="e27" source="n21" target="n29">
      <data key="d2">
        <y:PolyLineEdge>
          <y:Path sx="0.0" sy="0.0" tx="0.0" ty="0.0">
            <y:Point x="-315.24" y="233.33999999999997"/>
          </y:Path>
          <y:LineStyle color="#000000" type="line" width="1.0"/>
          <y:Arrows source="none" target="none"/>
          <y:EdgeLabel alignment="center" distance="2.0" fontFamily="Dialog" fontSize="12" fontStyle="plain" hasBackgroundColor="false" hasLineColor="false" height="4.0" modelName="six_pos" modelPosition="tail" preferredPlacement="anywhere" ratio="0.5" textColor="#000000" visible="true" width="4.0" x="34.19743381421438" y="126.00785088270715"/>
          <y:BendStyle smoothed="false"/>
        </y:PolyLineEdge>
      </data>
      <data key="d3"/>
    </edge>
    <edge id="e28" source="n5" target="n22">
      <data key="d2">
        <y:PolyLineEdge>
          <y:Path sx="0.0" sy="0.0" tx="0.0" ty="0.0"/>
          <y:LineStyle color="#000000" type="line" width="1.0"/>
          <y:Arrows source="none" target="none"/>
          <y:EdgeLabel alignment="center" distance="2.0" fontFamily="Dialog" fontSize="12" fontStyle="plain" hasBackgroundColor="false" hasLineColor="false" height="4.0" modelName="six_pos" modelPosition="tail" preferredPlacement="anywhere" ratio="0.5" textColor="#000000" visible="true" width="4.0" x="-44.73416729772879" y="18.87932469626986"/>
          <y:BendStyle smoothed="false"/>
        </y:PolyLineEdge>
      </data>
      <data key="d3"/>
    </edge>
    <edge id="e29" source="n4" target="n30">
      <data key="d2">
        <y:PolyLineEdge>
          <y:Path sx="0.0" sy="0.0" tx="0.0" ty="0.0"/>
          <y:LineStyle color="#000000" type="line" width="1.0"/>
          <y:Arrows source="none" target="none"/>
          <y:EdgeLabel alignment="center" distance="2.0" fontFamily="Dialog" fontSize="12" fontStyle="plain" hasBackgroundColor="false" hasLineColor="false" height="4.0" modelName="six_pos" modelPosition="tail" preferredPlacement="anywhere" ratio="0.5" textColor="#000000" visible="true" width="4.0" x="41.45903948938059" y="18.875982152470954"/>
          <y:BendStyle smoothed="false"/>
        </y:PolyLineEdge>
      </data>
      <data key="d3"/>
    </edge>
    <edge id="e30" source="n5" target="n30">
      <data key="d2">
        <y:PolyLineEdge>
          <y:Path sx="0.0" sy="0.0" tx="0.0" ty="0.0"/>
          <y:LineStyle color="#000000" type="line" width="1.0"/>
          <y:Arrows source="none" target="none"/>
          <y:EdgeLabel alignment="center" distance="2.0" fontFamily="Dialog" fontSize="12" fontStyle="plain" hasBackgroundColor="false" hasLineColor="false" height="4.0" modelName="six_pos" modelPosition="tail" preferredPlacement="anywhere" ratio="0.5" textColor="#000000" visible="true" width="4.0" x="1.8913680366847814" y="9.994140625"/>
          <y:BendStyle smoothed="false"/>
        </y:PolyLineEdge>
      </data>
      <data key="d3"/>
    </edge>
    <edge id="e31" source="n31" target="n35">
      <data key="d2">
        <y:PolyLineEdge>
          <y:Path sx="0.0" sy="0.0" tx="0.0" ty="0.0"/>
          <y:LineStyle color="#000000" type="line" width="1.0"/>
          <y:Arrows source="none" target="none"/>
          <y:EdgeLabel alignment="center" distance="2.0" fontFamily="Dialog" fontSize="12" fontStyle="plain" hasBackgroundColor="false" hasLineColor="false" height="4.0" modelName="six_pos" modelPosition="tail" preferredPlacement="anywhere" ratio="0.5" textColor="#000000" visible="true" width="4.0" x="58.201124252958834" y="17.29479132530531"/>
          <y:BendStyle smoothed="false"/>
        </y:PolyLineEdge>
      </data>
      <data key="d3"/>
    </edge>
    <edge id="e32" source="n31" target="n34">
      <data key="d2">
        <y:PolyLineEdge>
          <y:Path sx="0.0" sy="0.0" tx="0.0" ty="0.0">
            <y:Point x="-113.63999999999999" y="405.5"/>
          </y:Path>
          <y:LineStyle color="#000000" type="line" width="1.0"/>
          <y:Arrows source="none" target="none"/>
          <y:EdgeLabel alignment="center" distance="2.0" fontFamily="Dialog" fontSize="12" fontStyle="plain" hasBackgroundColor="false" hasLineColor="false" height="4.0" modelName="six_pos" modelPosition="tail" preferredPlacement="anywhere" ratio="0.5" textColor="#000000" visible="true" width="4.0" x="29.041303196094503" y="37.50243950575407"/>
          <y:BendStyle smoothed="false"/>
        </y:PolyLineEdge>
      </data>
      <data key="d3"/>
    </edge>
    <edge id="e33" source="n31" target="n33">
      <data key="d2">
        <y:PolyLineEdge>
          <y:Path sx="0.0" sy="0.0" tx="0.0" ty="0.0"/>
          <y:LineStyle color="#000000" type="line" width="1.0"/>
          <y:Arrows source="none" target="none"/>
          <y:EdgeLabel alignment="center" distance="2.0" fontFamily="Dialog" fontSize="12" fontStyle="plain" hasBackgroundColor="false" hasLineColor="false" height="4.0" modelName="six_pos" modelPosition="tail" preferredPlacement="anywhere" ratio="0.5" textColor="#000000" visible="true" width="4.0" x="2.2341883708104433" y="30.639493949113444"/>
          <y:BendStyle smoothed="false"/>
        </y:PolyLineEdge>
      </data>
      <data key="d3"/>
    </edge>
    <edge id="e34" source="n31" target="n36">
      <data key="d2">
        <y:PolyLineEdge>
          <y:Path sx="0.0" sy="0.0" tx="0.0" ty="0.0">
            <y:Point x="-223.07999999999998" y="411.26"/>
          </y:Path>
          <y:LineStyle color="#000000" type="line" width="1.0"/>
          <y:Arrows source="none" target="none"/>
          <y:EdgeLabel alignment="center" distance="2.0" fontFamily="Dialog" fontSize="12" fontStyle="plain" hasBackgroundColor="false" hasLineColor="false" height="4.0" modelName="six_pos" modelPosition="tail" preferredPlacement="anywhere" ratio="0.5" textColor="#000000" visible="true" width="4.0" x="-34.193594970703145" y="21.155825256626372"/>
          <y:BendStyle smoothed="false"/>
        </y:PolyLineEdge>
      </data>
      <data key="d3"/>
    </edge>
    <edge id="e35" source="n31" target="n32">
      <data key="d2">
        <y:PolyLineEdge>
          <y:Path sx="0.0" sy="0.0" tx="0.0" ty="0.0">
            <y:Point x="-191.72000000000003" y="408.06"/>
          </y:Path>
          <y:LineStyle color="#000000" type="line" width="1.0"/>
          <y:Arrows source="none" target="none"/>
          <y:EdgeLabel alignment="center" distance="2.0" fontFamily="Dialog" fontSize="12" fontStyle="plain" hasBackgroundColor="false" hasLineColor="false" height="4.0" modelName="six_pos" modelPosition="tail" preferredPlacement="anywhere" ratio="0.5" textColor="#000000" visible="true" width="4.0" x="-24.649226046942005" y="38.59255913466029"/>
          <y:BendStyle smoothed="false"/>
        </y:PolyLineEdge>
      </data>
      <data key="d3"/>
    </edge>
    <edge id="e36" source="n35" target="n38">
      <data key="d2">
        <y:PolyLineEdge>
          <y:Path sx="0.0" sy="0.0" tx="0.0" ty="0.0"/>
          <y:LineStyle color="#000000" type="line" width="1.0"/>
          <y:Arrows source="none" target="none"/>
          <y:EdgeLabel alignment="center" distance="2.0" fontFamily="Dialog" fontSize="12" fontStyle="plain" hasBackgroundColor="false" hasLineColor="false" height="4.0" modelName="six_pos" modelPosition="tail" preferredPlacement="anywhere" ratio="0.5" textColor="#000000" visible="true" width="4.0" x="2.0684305934344582" y="11.297090523542693"/>
          <y:BendStyle smoothed="false"/>
        </y:PolyLineEdge>
      </data>
      <data key="d3"/>
    </edge>
    <edge id="e37" source="n35" target="n37">
      <data key="d2">
        <y:PolyLineEdge>
          <y:Path sx="0.0" sy="0.0" tx="0.0" ty="0.0"/>
          <y:LineStyle color="#000000" type="line" width="1.0"/>
          <y:Arrows source="none" target="none"/>
          <y:EdgeLabel alignment="center" distance="2.0" fontFamily="Dialog" fontSize="12" fontStyle="plain" hasBackgroundColor="false" hasLineColor="false" height="4.0" modelName="six_pos" modelPosition="tail" preferredPlacement="anywhere" ratio="0.5" textColor="#000000" visible="true" width="4.0" x="-19.846838834614232" y="16.760921478360615"/>
          <y:BendStyle smoothed="false"/>
        </y:PolyLineEdge>
      </data>
      <data key="d3"/>
    </edge>
    <edge id="e38" source="n5" target="n8">
      <data key="d2">
        <y:PolyLineEdge>
          <y:Path sx="0.0" sy="0.0" tx="0.0" ty="0.0">
            <y:Point x="-269.16" y="254.45999999999998"/>
          </y:Path>
          <y:LineStyle color="#000000" type="line" width="1.0"/>
          <y:Arrows source="none" target="none"/>
          <y:EdgeLabel alignment="center" distance="2.0" fontFamily="Dialog" fontSize="12" fontStyle="plain" hasBackgroundColor="false" hasLineColor="false" height="4.0" modelName="six_pos" modelPosition="tail" preferredPlacement="anywhere" ratio="0.5" textColor="#000000" visible="true" width="4.0" x="-105.48128034460171" y="216.78800438612518"/>
          <y:BendStyle smoothed="false"/>
        </y:PolyLineEdge>
      </data>
      <data key="d3"/>
    </edge>
    <edge id="e39" source="n39" target="n40">
      <data key="d2">
        <y:PolyLineEdge>
          <y:Path sx="0.0" sy="0.0" tx="0.0" ty="0.0"/>
          <y:LineStyle color="#000000" type="line" width="1.0"/>
          <y:Arrows source="none" target="none"/>
          <y:EdgeLabel alignment="center" distance="2.0" fontFamily="Dialog" fontSize="12" fontStyle="plain" hasBackgroundColor="false" hasLineColor="false" height="4.0" modelName="six_pos" modelPosition="tail" preferredPlacement="anywhere" ratio="0.5" textColor="#000000" visible="true" width="4.0" x="50.035726599779025" y="19.189007021150076"/>
          <y:BendStyle smoothed="false"/>
        </y:PolyLineEdge>
      </data>
      <data key="d3"/>
    </edge>
    <edge id="e40" source="n42" target="n41">
      <data key="d2">
        <y:PolyLineEdge>
          <y:Path sx="0.0" sy="10.353298950195324" tx="0.0" ty="0.0"/>
          <y:LineStyle color="#000000" type="line" width="1.0"/>
          <y:Arrows source="none" target="none"/>
          <y:EdgeLabel alignment="center" distance="2.0" fontFamily="Dialog" fontSize="12" fontStyle="plain" hasBackgroundColor="false" hasLineColor="false" height="4.0" modelName="six_pos" modelPosition="tail" preferredPlacement="anywhere" ratio="0.5" textColor="#000000" visible="true" width="4.0" x="1.999993823388479" y="39.646697998046875"/>
          <y:BendStyle smoothed="false"/>
        </y:PolyLineEdge>
      </data>
      <data key="d3"/>
    </edge>
    <edge id="e41" source="n40" target="n42">
      <data key="d2">
        <y:PolyLineEdge>
          <y:Path sx="0.0" sy="0.0" tx="0.0" ty="0.0"/>
          <y:LineStyle color="#000000" type="line" width="1.0"/>
          <y:Arrows source="none" target="none"/>
          <y:EdgeLabel alignment="center" distance="2.0" fontFamily="Dialog" fontSize="12" fontStyle="plain" hasBackgroundColor="false" hasLineColor="false" height="4.0" modelName="six_pos" modelPosition="tail" preferredPlacement="anywhere" ratio="0.5" textColor="#000000" visible="true" width="4.0" x="-27.13497319262069" y="21.29007221517125"/>
          <y:BendStyle smoothed="false"/>
        </y:PolyLineEdge>
      </data>
      <data key="d3"/>
    </edge>
    <edge id="e42" source="n41" target="n43">
      <data key="d2">
        <y:PolyLineEdge>
          <y:Path sx="0.0" sy="0.0" tx="0.0" ty="0.0"/>
          <y:LineStyle color="#000000" type="line" width="1.0"/>
          <y:Arrows source="none" target="none"/>
          <y:EdgeLabel alignment="center" distance="2.0" fontFamily="Dialog" fontSize="12" fontStyle="plain" hasBackgroundColor="false" hasLineColor="false" height="4.0" modelName="six_pos" modelPosition="tail" preferredPlacement="anywhere" ratio="0.5" textColor="#000000" visible="true" width="4.0" x="58.8115675674876" y="60.81472005524523"/>
          <y:BendStyle smoothed="false"/>
        </y:PolyLineEdge>
      </data>
      <data key="d3"/>
    </edge>
    <edge id="e43" source="n44" target="n45">
      <data key="d2">
        <y:PolyLineEdge>
          <y:Path sx="0.0" sy="0.0" tx="0.0" ty="0.0"/>
          <y:LineStyle color="#000000" type="line" width="1.0"/>
          <y:Arrows source="none" target="none"/>
          <y:EdgeLabel alignment="center" distance="2.0" fontFamily="Dialog" fontSize="12" fontStyle="plain" hasBackgroundColor="false" hasLineColor="false" height="4.0" modelName="six_pos" modelPosition="tail" preferredPlacement="anywhere" ratio="0.5" textColor="#000000" visible="true" width="4.0" x="16.599987221442802" y="16.467157494930774"/>
          <y:BendStyle smoothed="false"/>
        </y:PolyLineEdge>
      </data>
      <data key="d3"/>
    </edge>
    <edge id="e44" source="n46" target="n47">
      <data key="d2">
        <y:PolyLineEdge>
          <y:Path sx="0.0" sy="0.0" tx="0.0" ty="0.0"/>
          <y:LineStyle color="#000000" type="line" width="1.0"/>
          <y:Arrows source="none" target="none"/>
          <y:EdgeLabel alignment="center" distance="2.0" fontFamily="Dialog" fontSize="12" fontStyle="plain" hasBackgroundColor="false" hasLineColor="false" height="4.0" modelName="six_pos" modelPosition="tail" preferredPlacement="anywhere" ratio="0.5" textColor="#000000" visible="true" width="4.0" x="2.0000089420768745" y="18.308385828440777"/>
          <y:BendStyle smoothed="false"/>
        </y:PolyLineEdge>
      </data>
      <data key="d3"/>
    </edge>
    <edge id="e45" source="n47" target="n48">
      <data key="d2">
        <y:PolyLineEdge>
          <y:Path sx="0.0" sy="0.0" tx="0.0" ty="0.0"/>
          <y:LineStyle color="#000000" type="line" width="1.0"/>
          <y:Arrows source="none" target="none"/>
          <y:EdgeLabel alignment="center" distance="2.0" fontFamily="Dialog" fontSize="12" fontStyle="plain" hasBackgroundColor="false" hasLineColor="false" height="4.0" modelName="six_pos" modelPosition="tail" preferredPlacement="anywhere" ratio="0.5" textColor="#000000" visible="true" width="4.0" x="2.0000089420768745" y="7.756811121409555"/>
          <y:BendStyle smoothed="false"/>
        </y:PolyLineEdge>
      </data>
      <data key="d3"/>
    </edge>
    <edge id="e46" source="n45" target="n46">
      <data key="d2">
        <y:PolyLineEdge>
          <y:Path sx="0.0" sy="0.0" tx="0.0" ty="0.0"/>
          <y:LineStyle color="#000000" type="line" width="1.0"/>
          <y:Arrows source="none" target="none"/>
          <y:EdgeLabel alignment="center" distance="2.0" fontFamily="Dialog" fontSize="12" fontStyle="plain" hasBackgroundColor="false" hasLineColor="false" height="4.0" modelName="six_pos" modelPosition="tail" preferredPlacement="anywhere" ratio="0.5" textColor="#000000" visible="true" width="4.0" x="-12.546785738889241" y="15.56201171875"/>
          <y:BendStyle smoothed="false"/>
        </y:PolyLineEdge>
      </data>
      <data key="d3"/>
    </edge>
    <edge id="e47" source="n30" target="n31">
      <data key="d2">
        <y:PolyLineEdge>
          <y:Path sx="0.0" sy="0.0" tx="0.0" ty="0.0"/>
          <y:LineStyle color="#000000" type="line" width="1.0"/>
          <y:Arrows source="none" target="none"/>
          <y:EdgeLabel alignment="center" distance="2.0" fontFamily="Dialog" fontSize="12" fontStyle="plain" hasBackgroundColor="false" hasLineColor="false" height="4.0" modelName="six_pos" modelPosition="tail" preferredPlacement="anywhere" ratio="0.5" textColor="#000000" visible="true" width="4.0" x="1.561937542052874" y="91.5550537109375"/>
          <y:BendStyle smoothed="false"/>
        </y:PolyLineEdge>
      </data>
      <data key="d3"/>
    </edge>
    <edge id="e48" source="n50" target="n54">
      <data key="d2">
        <y:PolyLineEdge>
          <y:Path sx="0.0" sy="0.0" tx="0.0" ty="0.0"/>
          <y:LineStyle color="#000000" type="line" width="1.0"/>
          <y:Arrows source="none" target="none"/>
          <y:EdgeLabel alignment="center" distance="2.0" fontFamily="Dialog" fontSize="12" fontStyle="plain" hasBackgroundColor="false" hasLineColor="false" height="4.0" modelName="six_pos" modelPosition="tail" preferredPlacement="anywhere" ratio="0.5" textColor="#000000" visible="true" width="4.0" x="38.18231717716924" y="1.8293413587366558"/>
          <y:BendStyle smoothed="false"/>
        </y:PolyLineEdge>
      </data>
      <data key="d3"/>
    </edge>
    <edge id="e49" source="n50" target="n53">
      <data key="d2">
        <y:PolyLineEdge>
          <y:Path sx="0.0" sy="0.0" tx="0.0" ty="0.0"/>
          <y:LineStyle color="#000000" type="line" width="1.0"/>
          <y:Arrows source="none" target="none"/>
          <y:EdgeLabel alignment="center" distance="2.0" fontFamily="Dialog" fontSize="12" fontStyle="plain" hasBackgroundColor="false" hasLineColor="false" height="4.0" modelName="six_pos" modelPosition="tail" preferredPlacement="anywhere" ratio="0.5" textColor="#000000" visible="true" width="4.0" x="2.111993917830432" y="12.037181593843457"/>
          <y:BendStyle smoothed="false"/>
        </y:PolyLineEdge>
      </data>
      <data key="d3"/>
    </edge>
    <edge id="e50" source="n50" target="n52">
      <data key="d2">
        <y:PolyLineEdge>
          <y:Path sx="0.0" sy="0.0" tx="0.0" ty="0.0"/>
          <y:LineStyle color="#000000" type="line" width="1.0"/>
          <y:Arrows source="none" target="none"/>
          <y:EdgeLabel alignment="center" distance="2.0" fontFamily="Dialog" fontSize="12" fontStyle="plain" hasBackgroundColor="false" hasLineColor="false" height="4.0" modelName="six_pos" modelPosition="tail" preferredPlacement="anywhere" ratio="0.5" textColor="#000000" visible="true" width="4.0" x="-7.4912546836178535" y="12.061626173921582"/>
          <y:BendStyle smoothed="false"/>
        </y:PolyLineEdge>
      </data>
      <data key="d3"/>
    </edge>
    <edge id="e51" source="n54" target="n57">
      <data key="d2">
        <y:PolyLineEdge>
          <y:Path sx="0.0" sy="0.0" tx="0.0" ty="0.0"/>
          <y:LineStyle color="#000000" type="line" width="1.0"/>
          <y:Arrows source="none" target="none"/>
          <y:EdgeLabel alignment="center" distance="2.0" fontFamily="Dialog" fontSize="12" fontStyle="plain" hasBackgroundColor="false" hasLineColor="false" height="4.0" modelName="six_pos" modelPosition="tail" preferredPlacement="anywhere" ratio="0.5" textColor="#000000" visible="true" width="4.0" x="2.070184790125154" y="12.381870256069874"/>
          <y:BendStyle smoothed="false"/>
        </y:PolyLineEdge>
      </data>
      <data key="d3"/>
    </edge>
    <edge id="e52" source="n54" target="n56">
      <data key="d2">
        <y:PolyLineEdge>
          <y:Path sx="0.0" sy="0.0" tx="0.0" ty="0.0"/>
          <y:LineStyle color="#000000" type="line" width="1.0"/>
          <y:Arrows source="none" target="none"/>
          <y:EdgeLabel alignment="center" distance="2.0" fontFamily="Dialog" fontSize="12" fontStyle="plain" hasBackgroundColor="false" hasLineColor="false" height="4.0" modelName="six_pos" modelPosition="tail" preferredPlacement="anywhere" ratio="0.5" textColor="#000000" visible="true" width="4.0" x="-20.48310330023537" y="17.910696843309722"/>
          <y:BendStyle smoothed="false"/>
        </y:PolyLineEdge>
      </data>
      <data key="d3"/>
    </edge>
    <edge id="e53" source="n49" target="n53">
      <data key="d2">
        <y:PolyLineEdge>
          <y:Path sx="0.0" sy="0.0" tx="0.0" ty="0.0"/>
          <y:LineStyle color="#000000" type="line" width="1.0"/>
          <y:Arrows source="none" target="none"/>
          <y:EdgeLabel alignment="center" distance="2.0" fontFamily="Dialog" fontSize="12" fontStyle="plain" hasBackgroundColor="false" hasLineColor="false" height="4.0" modelName="six_pos" modelPosition="tail" preferredPlacement="anywhere" ratio="0.5" textColor="#000000" visible="true" width="4.0" x="107.05175672824294" y="62.02546350130399"/>
          <y:BendStyle smoothed="false"/>
        </y:PolyLineEdge>
      </data>
      <data key="d3"/>
    </edge>
    <edge id="e54" source="n59" target="n60">
      <data key="d2">
        <y:PolyLineEdge>
          <y:Path sx="0.0" sy="0.0" tx="0.0" ty="0.0"/>
          <y:LineStyle color="#000000" type="line" width="1.0"/>
          <y:Arrows source="none" target="none"/>
          <y:EdgeLabel alignment="center" distance="2.0" fontFamily="Dialog" fontSize="12" fontStyle="plain" hasBackgroundColor="false" hasLineColor="false" height="4.0" modelName="six_pos" modelPosition="tail" preferredPlacement="anywhere" ratio="0.5" textColor="#000000" visible="true" width="4.0" x="1.9489503298756574" y="11.523141607410082"/>
          <y:BendStyle smoothed="false"/>
        </y:PolyLineEdge>
      </data>
      <data key="d3"/>
    </edge>
    <edge id="e55" source="n58" target="n61">
      <data key="d2">
        <y:PolyLineEdge>
          <y:Path sx="0.0" sy="0.0" tx="0.0" ty="0.0"/>
          <y:LineStyle color="#000000" type="line" width="1.0"/>
          <y:Arrows source="none" target="none"/>
          <y:EdgeLabel alignment="center" distance="2.0" fontFamily="Dialog" fontSize="12" fontStyle="plain" hasBackgroundColor="false" hasLineColor="false" height="4.0" modelName="six_pos" modelPosition="tail" preferredPlacement="anywhere" ratio="0.5" textColor="#000000" visible="true" width="4.0" x="1.6585935578135036" y="89.68896706404084"/>
          <y:BendStyle smoothed="false"/>
        </y:PolyLineEdge>
      </data>
      <data key="d3"/>
    </edge>
    <edge id="e56" source="n61" target="n59">
      <data key="d2">
        <y:PolyLineEdge>
          <y:Path sx="0.0" sy="0.0" tx="0.0" ty="0.0"/>
          <y:LineStyle color="#000000" type="line" width="1.0"/>
          <y:Arrows source="none" target="none"/>
          <y:EdgeLabel alignment="center" distance="2.0" fontFamily="Dialog" fontSize="12" fontStyle="plain" hasBackgroundColor="false" hasLineColor="false" height="4.0" modelName="six_pos" modelPosition="tail" preferredPlacement="anywhere" ratio="0.5" textColor="#000000" visible="true" width="4.0" x="-74.08537849837433" y="39.07727305311738"/>
          <y:BendStyle smoothed="false"/>
        </y:PolyLineEdge>
      </data>
      <data key="d3"/>
    </edge>
    <edge id="e57" source="n65" target="n64">
      <data key="d2">
        <y:PolyLineEdge>
          <y:Path sx="0.0" sy="0.0" tx="0.0" ty="0.0"/>
          <y:LineStyle color="#000000" type="line" width="1.0"/>
          <y:Arrows source="none" target="none"/>
          <y:EdgeLabel alignment="center" distance="2.0" fontFamily="Dialog" fontSize="12" fontStyle="plain" hasBackgroundColor="false" hasLineColor="false" height="4.0" modelName="six_pos" modelPosition="tail" preferredPlacement="anywhere" ratio="0.5" textColor="#000000" visible="true" width="4.0" x="2.116990852055281" y="16.17431640625"/>
          <y:BendStyle smoothed="false"/>
        </y:PolyLineEdge>
      </data>
      <data key="d3"/>
    </edge>
    <edge id="e58" source="n62" target="n65">
      <data key="d2">
        <y:PolyLineEdge>
          <y:Path sx="0.0" sy="0.0" tx="0.0" ty="0.0"/>
          <y:LineStyle color="#000000" type="line" width="1.0"/>
          <y:Arrows source="none" target="none"/>
          <y:EdgeLabel alignment="center" distance="2.0" fontFamily="Dialog" fontSize="12" fontStyle="plain" hasBackgroundColor="false" hasLineColor="false" height="4.0" modelName="six_pos" modelPosition="tail" preferredPlacement="anywhere" ratio="0.5" textColor="#000000" visible="true" width="4.0" x="2.156058634418841" y="10.3004150390625"/>
          <y:BendStyle smoothed="false"/>
        </y:PolyLineEdge>
      </data>
      <data key="d3"/>
    </edge>
    <edge id="e59" source="n64" target="n63">
      <data key="d2">
        <y:PolyLineEdge>
          <y:Path sx="0.0" sy="0.0" tx="0.0" ty="0.0"/>
          <y:LineStyle color="#000000" type="line" width="1.0"/>
          <y:Arrows source="none" target="none"/>
          <y:EdgeLabel alignment="center" distance="2.0" fontFamily="Dialog" fontSize="12" fontStyle="plain" hasBackgroundColor="false" hasLineColor="false" height="4.0" modelName="six_pos" modelPosition="tail" preferredPlacement="anywhere" ratio="0.5" textColor="#000000" visible="true" width="4.0" x="1.959488069647719" y="106.90612602919157"/>
          <y:BendStyle smoothed="false"/>
        </y:PolyLineEdge>
      </data>
      <data key="d3"/>
    </edge>
  </graph>
  <data key="d4">
    <y:Resources/>
  </data>
</graphml>
