# Supplementary material for: BowTieBuilder: modeling signal transduction pathways
Source: BMC Syst Biol. 2009 Jun 30;3:67. doi: 10.1186/1752-0509-3-67 (PMC2712453; doi:10.1186/1752-0509-3-67)
Supplement: Additional file 2 — GraphML-formatted files of several signaling pathways. Several signaling pathways in GraphML format. These files can be viewed and edited with yEd (from yWorks). [file 1752-0509-3-67-S2.zip › G1Phase.graphml]

<?xml version="1.0" encoding="UTF-8" standalone="no"?>
<graphml xmlns="http://graphml.graphdrawing.org/xmlns/graphml" xmlns:xsi="http://www.w3.org/2001/XMLSchema-instance" xmlns:y="http://www.yworks.com/xml/graphml" xsi:schemaLocation="http://graphml.graphdrawing.org/xmlns/graphml http://www.yworks.com/xml/schema/graphml/1.0/ygraphml.xsd">
  <key for="node" id="d0" yfiles.type="nodegraphics"/>
  <key attr.name="description" attr.type="string" for="node" id="d1"/>
  <key for="edge" id="d2" yfiles.type="edgegraphics"/>
  <key attr.name="description" attr.type="string" for="edge" id="d3"/>
  <key for="graphml" id="d4" yfiles.type="resources"/>
  <graph edgedefault="directed" id="G" parse.edges="80" parse.nodes="93" parse.order="free">
    <node id="n0">
      <data key="d0">
        <y:ShapeNode>
          <y:Geometry height="44.0" width="102.0" x="37.5" y="477.0"/>
          <y:Fill color="#E2DFDF" transparent="false"/>
          <y:BorderStyle hasColor="false" type="line" width="1.0"/>
          <y:NodeLabel alignment="right" autoSizePolicy="content" fontFamily="Arial" fontSize="14" fontStyle="plain" hasBackgroundColor="false" hasLineColor="false" height="35.28125" modelName="internal" modelPosition="r" textColor="#000000" visible="true" width="32.0" x="66.0" y="4.359375">core
1.00</y:NodeLabel>
          <y:Shape type="roundrectangle"/>
          <y:DropShadow color="#C0C0C0" offsetX="2" offsetY="2"/>
        </y:ShapeNode>
      </data>
      <data key="d1"/>
    </node>
    <node id="n1">
      <data key="d0">
        <y:ShapeNode>
          <y:Geometry height="44.0" width="102.0" x="771.5" y="477.0"/>
          <y:Fill color="#E2DFDF" transparent="false"/>
          <y:BorderStyle hasColor="false" type="line" width="1.0"/>
          <y:NodeLabel alignment="right" autoSizePolicy="content" fontFamily="Arial" fontSize="14" fontStyle="plain" hasBackgroundColor="false" hasLineColor="false" height="35.28125" modelName="internal" modelPosition="r" textColor="#000000" visible="true" width="32.0" x="66.0" y="4.359375">core
0.34</y:NodeLabel>
          <y:Shape type="roundrectangle"/>
          <y:DropShadow color="#C0C0C0" offsetX="2" offsetY="2"/>
        </y:ShapeNode>
      </data>
      <data key="d1"/>
    </node>
    <node id="n2">
      <data key="d0">
        <y:ShapeNode>
          <y:Geometry height="44.0" width="102.0" x="398.5" y="479.0"/>
          <y:Fill color="#E2DFDF" transparent="false"/>
          <y:BorderStyle hasColor="false" type="line" width="1.0"/>
          <y:NodeLabel alignment="right" autoSizePolicy="content" fontFamily="Arial" fontSize="14" fontStyle="plain" hasBackgroundColor="false" hasLineColor="false" height="35.28125" modelName="internal" modelPosition="r" textColor="#000000" visible="true" width="32.0" x="66.0" y="4.359375">core
0.34</y:NodeLabel>
          <y:Shape type="roundrectangle"/>
          <y:DropShadow color="#C0C0C0" offsetX="2" offsetY="2"/>
        </y:ShapeNode>
      </data>
      <data key="d1"/>
    </node>
    <node id="n3">
      <data key="d0">
        <y:ShapeNode>
          <y:Geometry height="44.0" width="102.0" x="5.5" y="181.0"/>
          <y:Fill color="#E2DFDF" transparent="false"/>
          <y:BorderStyle hasColor="false" type="line" width="1.0"/>
          <y:NodeLabel alignment="right" autoSizePolicy="content" fontFamily="Arial" fontSize="14" fontStyle="plain" hasBackgroundColor="false" hasLineColor="false" height="35.28125" modelName="internal" modelPosition="r" textColor="#000000" visible="true" width="32.0" x="66.0" y="4.359375">core
0.20</y:NodeLabel>
          <y:Shape type="roundrectangle"/>
          <y:DropShadow color="#C0C0C0" offsetX="2" offsetY="2"/>
        </y:ShapeNode>
      </data>
      <data key="d1"/>
    </node>
    <node id="n4">
      <data key="d0">
        <y:ShapeNode>
          <y:Geometry height="44.0" width="102.0" x="398.5" y="181.0"/>
          <y:Fill color="#E2DFDF" transparent="false"/>
          <y:BorderStyle hasColor="false" type="line" width="1.0"/>
          <y:NodeLabel alignment="right" autoSizePolicy="content" fontFamily="Arial" fontSize="14" fontStyle="plain" hasBackgroundColor="false" hasLineColor="false" height="35.28125" modelName="internal" modelPosition="r" textColor="#000000" visible="true" width="32.0" x="66.0" y="4.359375">core
0.34</y:NodeLabel>
          <y:Shape type="roundrectangle"/>
          <y:DropShadow color="#C0C0C0" offsetX="2" offsetY="2"/>
        </y:ShapeNode>
      </data>
      <data key="d1"/>
    </node>
    <node id="n5">
      <data key="d0">
        <y:ShapeNode>
          <y:Geometry height="44.0" width="102.0" x="776.5" y="179.0"/>
          <y:Fill color="#E2DFDF" transparent="false"/>
          <y:BorderStyle hasColor="false" type="line" width="1.0"/>
          <y:NodeLabel alignment="right" autoSizePolicy="content" fontFamily="Arial" fontSize="14" fontStyle="plain" hasBackgroundColor="false" hasLineColor="false" height="35.28125" modelName="internal" modelPosition="r" textColor="#000000" visible="true" width="32.0" x="66.0" y="4.359375">core
1.00</y:NodeLabel>
          <y:Shape type="roundrectangle"/>
          <y:DropShadow color="#C0C0C0" offsetX="2" offsetY="2"/>
        </y:ShapeNode>
      </data>
      <data key="d1"/>
    </node>
    <node id="n6">
      <data key="d0">
        <y:ShapeNode>
          <y:Geometry height="30.0" width="42.0" x="-17.45812628923119" y="320.03369961995656"/>
          <y:Fill color="#400080" transparent="false"/>
          <y:BorderStyle hasColor="false" type="line" width="1.0"/>
          <y:NodeLabel alignment="center" autoSizePolicy="content" fontFamily="Arial" fontSize="14" fontStyle="plain" hasBackgroundColor="false" hasLineColor="false" height="19.640625" modelName="internal" modelPosition="c" textColor="#FFFFFF" visible="true" width="33.0" x="4.5" y="5.1796875">Swi6</y:NodeLabel>
          <y:Shape type="roundrectangle"/>
        </y:ShapeNode>
      </data>
      <data key="d1"/>
    </node>
    <node id="n7">
      <data key="d0">
        <y:ShapeNode>
          <y:Geometry height="30.0" width="40.0" x="-78.45812628923119" y="262.03369961995656"/>
          <y:Fill color="#CC3300" transparent="false"/>
          <y:BorderStyle hasColor="false" type="line" width="1.0"/>
          <y:NodeLabel alignment="center" autoSizePolicy="content" fontFamily="Arial" fontSize="14" fontStyle="plain" hasBackgroundColor="false" hasLineColor="false" height="19.640625" modelName="internal" modelPosition="c" textColor="#FFFFFF" visible="true" width="33.0" x="3.5" y="5.1796875">Cln2</y:NodeLabel>
          <y:Shape type="roundrectangle"/>
        </y:ShapeNode>
      </data>
      <data key="d1"/>
    </node>
    <node id="n8">
      <data key="d0">
        <y:ShapeNode>
          <y:Geometry height="30.0" width="40.0" x="-78.45812628923119" y="187.03371487874563"/>
          <y:Fill color="#CC3300" transparent="false"/>
          <y:BorderStyle hasColor="false" type="line" width="1.0"/>
          <y:NodeLabel alignment="center" autoSizePolicy="content" fontFamily="Arial" fontSize="14" fontStyle="plain" hasBackgroundColor="false" hasLineColor="false" height="19.640625" modelName="internal" modelPosition="c" textColor="#FFFFFF" visible="true" width="34.0" x="3.0" y="5.1796875">Far1</y:NodeLabel>
          <y:Shape type="roundrectangle"/>
        </y:ShapeNode>
      </data>
      <data key="d1"/>
    </node>
    <node id="n9">
      <data key="d0">
        <y:ShapeNode>
          <y:Geometry height="30.0" width="43.0" x="-79.95812628923119" y="122.0337072493511"/>
          <y:Fill color="#800080" transparent="false"/>
          <y:BorderStyle hasColor="false" type="line" width="1.0"/>
          <y:NodeLabel alignment="center" autoSizePolicy="content" fontFamily="Arial" fontSize="14" fontStyle="plain" hasBackgroundColor="false" hasLineColor="false" height="19.640625" modelName="internal" modelPosition="c" textColor="#FFFFFF" visible="true" width="36.0" x="3.5" y="5.1796875">Fus3</y:NodeLabel>
          <y:Shape type="roundrectangle"/>
        </y:ShapeNode>
      </data>
      <data key="d1"/>
    </node>
    <node id="n10">
      <data key="d0">
        <y:ShapeNode>
          <y:Geometry height="30.0" width="51.0" x="12.614109891673422" y="187.03371487874563"/>
          <y:Fill color="#CC3300" transparent="false"/>
          <y:BorderStyle hasColor="false" type="line" width="1.0"/>
          <y:NodeLabel alignment="center" autoSizePolicy="content" fontFamily="Arial" fontSize="14" fontStyle="plain" hasBackgroundColor="false" hasLineColor="false" height="19.640625" modelName="internal" modelPosition="c" textColor="#FFFFFF" visible="true" width="45.0" x="3.0" y="5.1796875">Cdc28</y:NodeLabel>
          <y:Shape type="roundrectangle"/>
        </y:ShapeNode>
      </data>
      <data key="d1"/>
    </node>
    <node id="n11">
      <data key="d0">
        <y:ShapeNode>
          <y:Geometry height="30.0" width="44.0" x="90.01109481629635" y="320.03369961995656"/>
          <y:Fill color="#400080" transparent="false"/>
          <y:BorderStyle hasColor="false" type="line" width="1.0"/>
          <y:NodeLabel alignment="center" autoSizePolicy="content" fontFamily="Arial" fontSize="14" fontStyle="plain" hasBackgroundColor="false" hasLineColor="false" height="19.640625" modelName="internal" modelPosition="c" textColor="#FFFFFF" visible="true" width="37.0" x="3.5" y="5.1796875">Pho2</y:NodeLabel>
          <y:Shape type="roundrectangle"/>
        </y:ShapeNode>
      </data>
      <data key="d1"/>
    </node>
    <node id="n12">
      <data key="d0">
        <y:ShapeNode>
          <y:Geometry height="30.0" width="44.0" x="164.01109481629635" y="320.03369961995656"/>
          <y:Fill color="#400080" transparent="false"/>
          <y:BorderStyle hasColor="false" type="line" width="1.0"/>
          <y:NodeLabel alignment="center" autoSizePolicy="content" fontFamily="Arial" fontSize="14" fontStyle="plain" hasBackgroundColor="false" hasLineColor="false" height="19.640625" modelName="internal" modelPosition="c" textColor="#FFFFFF" visible="true" width="37.0" x="3.5" y="5.1796875">Pho4</y:NodeLabel>
          <y:Shape type="roundrectangle"/>
        </y:ShapeNode>
      </data>
      <data key="d1"/>
    </node>
    <node id="n13">
      <data key="d0">
        <y:ShapeNode>
          <y:Geometry height="30.0" width="51.0" x="157.01109481629635" y="187.03371487874563"/>
          <y:Fill color="#CC3300" transparent="false"/>
          <y:BorderStyle hasColor="false" type="line" width="1.0"/>
          <y:NodeLabel alignment="center" autoSizePolicy="content" fontFamily="Arial" fontSize="14" fontStyle="plain" hasBackgroundColor="false" hasLineColor="false" height="19.640625" modelName="internal" modelPosition="c" textColor="#FFFFFF" visible="true" width="45.0" x="3.0" y="5.1796875">Pho80</y:NodeLabel>
          <y:Shape type="roundrectangle"/>
        </y:ShapeNode>
      </data>
      <data key="d1"/>
    </node>
    <node id="n14">
      <data key="d0">
        <y:ShapeNode>
          <y:Geometry height="30.0" width="51.0" x="157.01109481629635" y="122.0337072493511"/>
          <y:Fill color="#800080" transparent="false"/>
          <y:BorderStyle hasColor="false" type="line" width="1.0"/>
          <y:NodeLabel alignment="center" autoSizePolicy="content" fontFamily="Arial" fontSize="14" fontStyle="plain" hasBackgroundColor="false" hasLineColor="false" height="19.640625" modelName="internal" modelPosition="c" textColor="#FFFFFF" visible="true" width="45.0" x="3.0" y="5.1796875">Pho81</y:NodeLabel>
          <y:Shape type="roundrectangle"/>
        </y:ShapeNode>
      </data>
      <data key="d1"/>
    </node>
    <node id="n15">
      <data key="d0">
        <y:ShapeNode>
          <y:Geometry height="30.0" width="42.0" x="38.54187371076881" y="320.03369961995656"/>
          <y:Fill color="#400080" transparent="false"/>
          <y:BorderStyle hasColor="false" type="line" width="1.0"/>
          <y:NodeLabel alignment="center" autoSizePolicy="content" fontFamily="Arial" fontSize="14" fontStyle="plain" hasBackgroundColor="false" hasLineColor="false" height="19.640625" modelName="internal" modelPosition="c" textColor="#FFFFFF" visible="true" width="33.0" x="4.5" y="5.1796875">Swi4</y:NodeLabel>
          <y:Shape type="roundrectangle"/>
        </y:ShapeNode>
      </data>
      <data key="d1"/>
    </node>
    <node id="n16">
      <data key="d0">
        <y:ShapeNode>
          <y:Geometry height="23.92626953125" width="46.0" x="-81.45812628923119" y="323.07056485433156"/>
          <y:Fill color="#400080" transparent="false"/>
          <y:BorderStyle hasColor="false" type="line" width="1.0"/>
          <y:NodeLabel alignment="center" autoSizePolicy="content" fontFamily="Arial" fontSize="14" fontStyle="plain" hasBackgroundColor="false" hasLineColor="false" height="19.640625" modelName="internal" modelPosition="c" textColor="#FFFFFF" visible="true" width="39.0" x="3.5" y="2.142822265625">Mbp1</y:NodeLabel>
          <y:Shape type="roundrectangle"/>
        </y:ShapeNode>
      </data>
      <data key="d1"/>
    </node>
    <node id="n17">
      <data key="d0">
        <y:ShapeNode>
          <y:Geometry height="23.92626953125" width="44.096000000000004" x="89.96309481629635" y="263.0225801131207"/>
          <y:Fill color="#C0C0C0" transparent="false"/>
          <y:BorderStyle hasColor="false" type="line" width="1.0"/>
          <y:NodeLabel alignment="center" autoSizePolicy="content" fontFamily="Arial" fontSize="14" fontStyle="plain" hasBackgroundColor="false" hasLineColor="false" height="19.640625" modelName="internal" modelPosition="c" textColor="#000000" visible="true" width="31.0" x="6.548000000000002" y="2.142822265625">Sic1</y:NodeLabel>
          <y:Shape type="roundrectangle"/>
        </y:ShapeNode>
      </data>
      <data key="d1"/>
    </node>
    <node id="n18">
      <data key="d0">
        <y:ShapeNode>
          <y:Geometry height="23.92626953125" width="42.56" x="38.26187371076881" y="263.02256485433156"/>
          <y:Fill color="#C0C0C0" transparent="false"/>
          <y:BorderStyle hasColor="false" type="line" width="1.0"/>
          <y:NodeLabel alignment="center" autoSizePolicy="content" fontFamily="Arial" fontSize="14" fontStyle="plain" hasBackgroundColor="false" hasLineColor="false" height="19.640625" modelName="internal" modelPosition="c" textColor="#000000" visible="true" width="33.0" x="4.780000000000001" y="2.142822265625">Clb5</y:NodeLabel>
          <y:Shape type="roundrectangle"/>
        </y:ShapeNode>
      </data>
      <data key="d1"/>
    </node>
    <node id="n19">
      <data key="d0">
        <y:ShapeNode>
          <y:Geometry height="23.92626953125" width="49.0" x="13.114109891673422" y="125.0705724837261"/>
          <y:Fill color="#800080" transparent="false"/>
          <y:BorderStyle hasColor="false" type="line" width="1.0"/>
          <y:NodeLabel alignment="center" autoSizePolicy="content" fontFamily="Arial" fontSize="14" fontStyle="plain" hasBackgroundColor="false" hasLineColor="false" height="19.640625" modelName="internal" modelPosition="c" textColor="#FFFFFF" visible="true" width="42.0" x="3.5" y="2.142822265625">cdc20</y:NodeLabel>
          <y:Shape type="roundrectangle"/>
        </y:ShapeNode>
      </data>
      <data key="d1"/>
    </node>
    <node id="n20">
      <data key="d0">
        <y:ShapeNode>
          <y:Geometry height="30.0" width="292.2400000000001" x="-83.35162915535244" y="363.09854103896566"/>
          <y:Fill color="#808080" transparent="false"/>
          <y:BorderStyle hasColor="false" type="line" width="1.0"/>
          <y:NodeLabel alignment="center" autoSizePolicy="content" fontFamily="Arial" fontSize="18" fontStyle="plain" hasBackgroundColor="false" hasLineColor="false" height="24.109375" modelName="internal" modelPosition="c" textColor="#FFFFFF" visible="true" width="56.0" x="118.12000000000006" y="2.9453125">KEGG</y:NodeLabel>
          <y:Shape type="roundrectangle"/>
        </y:ShapeNode>
      </data>
      <data key="d1"/>
    </node>
    <node id="n21">
      <data key="d0">
        <y:ShapeNode>
          <y:Geometry height="30.0" width="42.0" x="-35.66905837820798" y="618.0464880625859"/>
          <y:Fill color="#400080" transparent="false"/>
          <y:BorderStyle hasColor="false" type="line" width="1.0"/>
          <y:NodeLabel alignment="center" autoSizePolicy="content" fontFamily="Arial" fontSize="14" fontStyle="plain" hasBackgroundColor="false" hasLineColor="false" height="19.640625" modelName="internal" modelPosition="c" textColor="#FFFFFF" visible="true" width="33.0" x="4.5" y="5.1796875">Swi6</y:NodeLabel>
          <y:Shape type="roundrectangle"/>
        </y:ShapeNode>
      </data>
      <data key="d1"/>
    </node>
    <node id="n22">
      <data key="d0">
        <y:ShapeNode>
          <y:Geometry height="30.0" width="40.0" x="-96.66905837820786" y="559.9880709771589"/>
          <y:Fill color="#CC3300" transparent="false"/>
          <y:BorderStyle hasColor="false" type="line" width="1.0"/>
          <y:NodeLabel alignment="center" autoSizePolicy="content" fontFamily="Arial" fontSize="14" fontStyle="plain" hasBackgroundColor="false" hasLineColor="false" height="19.640625" modelName="internal" modelPosition="c" textColor="#FFFFFF" visible="true" width="33.0" x="3.5" y="5.1796875">Cln2</y:NodeLabel>
          <y:Shape type="roundrectangle"/>
        </y:ShapeNode>
      </data>
      <data key="d1"/>
    </node>
    <node id="n23">
      <data key="d0">
        <y:ShapeNode>
          <y:Geometry height="30.0" width="40.0" x="-96.66905837820786" y="484.98808623594795"/>
          <y:Fill color="#CC3300" transparent="false"/>
          <y:BorderStyle hasColor="false" type="line" width="1.0"/>
          <y:NodeLabel alignment="center" autoSizePolicy="content" fontFamily="Arial" fontSize="14" fontStyle="plain" hasBackgroundColor="false" hasLineColor="false" height="19.640625" modelName="internal" modelPosition="c" textColor="#FFFFFF" visible="true" width="34.0" x="3.0" y="5.1796875">Far1</y:NodeLabel>
          <y:Shape type="roundrectangle"/>
        </y:ShapeNode>
      </data>
      <data key="d1"/>
    </node>
    <node id="n24">
      <data key="d0">
        <y:ShapeNode>
          <y:Geometry height="30.0" width="43.0" x="-96.66905837820786" y="419.9880786065534"/>
          <y:Fill color="#800080" transparent="false"/>
          <y:BorderStyle hasColor="false" type="line" width="1.0"/>
          <y:NodeLabel alignment="center" autoSizePolicy="content" fontFamily="Arial" fontSize="14" fontStyle="plain" hasBackgroundColor="false" hasLineColor="false" height="19.640625" modelName="internal" modelPosition="c" textColor="#FFFFFF" visible="true" width="36.0" x="3.5" y="5.1796875">Fus3</y:NodeLabel>
          <y:Shape type="roundrectangle"/>
        </y:ShapeNode>
      </data>
      <data key="d1"/>
    </node>
    <node id="n25">
      <data key="d0">
        <y:ShapeNode>
          <y:Geometry height="30.0" width="51.0" x="45.83094162179202" y="484.98808623594795"/>
          <y:Fill color="#CC3300" transparent="false"/>
          <y:BorderStyle hasColor="false" type="line" width="1.0"/>
          <y:NodeLabel alignment="center" autoSizePolicy="content" fontFamily="Arial" fontSize="14" fontStyle="plain" hasBackgroundColor="false" hasLineColor="false" height="19.640625" modelName="internal" modelPosition="c" textColor="#FFFFFF" visible="true" width="45.0" x="3.0" y="5.1796875">Cdc28</y:NodeLabel>
          <y:Shape type="roundrectangle"/>
        </y:ShapeNode>
      </data>
      <data key="d1"/>
    </node>
    <node id="n26">
      <data key="d0">
        <y:ShapeNode>
          <y:Geometry height="30.0" width="44.0" x="129.4615948881234" y="618.0464880625859"/>
          <y:Fill color="#400080" transparent="false"/>
          <y:BorderStyle hasColor="false" type="line" width="1.0"/>
          <y:NodeLabel alignment="center" autoSizePolicy="content" fontFamily="Arial" fontSize="14" fontStyle="plain" hasBackgroundColor="false" hasLineColor="false" height="19.640625" modelName="internal" modelPosition="c" textColor="#FFFFFF" visible="true" width="37.0" x="3.5" y="5.1796875">Pho2</y:NodeLabel>
          <y:Shape type="roundrectangle"/>
        </y:ShapeNode>
      </data>
      <data key="d1"/>
    </node>
    <node id="n27">
      <data key="d0">
        <y:ShapeNode>
          <y:Geometry height="30.0" width="44.0" x="180.08533860671662" y="618.0464880625859"/>
          <y:Fill color="#400080" transparent="false"/>
          <y:BorderStyle hasColor="false" type="line" width="1.0"/>
          <y:NodeLabel alignment="center" autoSizePolicy="content" fontFamily="Arial" fontSize="14" fontStyle="plain" hasBackgroundColor="false" hasLineColor="false" height="19.640625" modelName="internal" modelPosition="c" textColor="#FFFFFF" visible="true" width="37.0" x="3.5" y="5.1796875">Pho4</y:NodeLabel>
          <y:Shape type="roundrectangle"/>
        </y:ShapeNode>
      </data>
      <data key="d1"/>
    </node>
    <node id="n28">
      <data key="d0">
        <y:ShapeNode>
          <y:Geometry height="30.0" width="51.0" x="176.58533860671662" y="484.98808623594795"/>
          <y:Fill color="#CC3300" transparent="false"/>
          <y:BorderStyle hasColor="false" type="line" width="1.0"/>
          <y:NodeLabel alignment="center" autoSizePolicy="content" fontFamily="Arial" fontSize="14" fontStyle="plain" hasBackgroundColor="false" hasLineColor="false" height="19.640625" modelName="internal" modelPosition="c" textColor="#FFFFFF" visible="true" width="45.0" x="3.0" y="5.1796875">Pho80</y:NodeLabel>
          <y:Shape type="roundrectangle"/>
        </y:ShapeNode>
      </data>
      <data key="d1"/>
    </node>
    <node id="n29">
      <data key="d0">
        <y:ShapeNode>
          <y:Geometry height="30.0" width="51.0" x="176.58533860671662" y="419.9880786065534"/>
          <y:Fill color="#800080" transparent="false"/>
          <y:BorderStyle hasColor="false" type="line" width="1.0"/>
          <y:NodeLabel alignment="center" autoSizePolicy="content" fontFamily="Arial" fontSize="14" fontStyle="plain" hasBackgroundColor="false" hasLineColor="false" height="19.640625" modelName="internal" modelPosition="c" textColor="#FFFFFF" visible="true" width="45.0" x="3.0" y="5.1796875">Pho81</y:NodeLabel>
          <y:Shape type="roundrectangle"/>
        </y:ShapeNode>
      </data>
      <data key="d1"/>
    </node>
    <node id="n30">
      <data key="d0">
        <y:ShapeNode>
          <y:Geometry height="30.0" width="42.0" x="20.33094162179202" y="618.0464880625859"/>
          <y:Fill color="#400080" transparent="false"/>
          <y:BorderStyle hasColor="false" type="line" width="1.0"/>
          <y:NodeLabel alignment="center" autoSizePolicy="content" fontFamily="Arial" fontSize="14" fontStyle="plain" hasBackgroundColor="false" hasLineColor="false" height="19.640625" modelName="internal" modelPosition="c" textColor="#FFFFFF" visible="true" width="33.0" x="4.5" y="5.1796875">Swi4</y:NodeLabel>
          <y:Shape type="roundrectangle"/>
        </y:ShapeNode>
      </data>
      <data key="d1"/>
    </node>
    <node id="n31">
      <data key="d0">
        <y:ShapeNode>
          <y:Geometry height="23.92626953125" width="46.0" x="-96.66905837820786" y="621.0833532969609"/>
          <y:Fill color="#400080" transparent="false"/>
          <y:BorderStyle hasColor="false" type="line" width="1.0"/>
          <y:NodeLabel alignment="center" autoSizePolicy="content" fontFamily="Arial" fontSize="14" fontStyle="plain" hasBackgroundColor="false" hasLineColor="false" height="19.640625" modelName="internal" modelPosition="c" textColor="#FFFFFF" visible="true" width="39.0" x="3.5" y="2.142822265625">Mbp1</y:NodeLabel>
          <y:Shape type="roundrectangle"/>
        </y:ShapeNode>
      </data>
      <data key="d1"/>
    </node>
    <node id="n32">
      <data key="d0">
        <y:ShapeNode>
          <y:Geometry height="23.92626953125" width="40.0" x="70.4615948881235" y="563.0249362115339"/>
          <y:Fill color="#CCCCCC" transparent="false"/>
          <y:BorderStyle hasColor="false" type="line" width="1.0"/>
          <y:NodeLabel alignment="center" autoSizePolicy="content" fontFamily="Arial" fontSize="14" fontStyle="plain" hasBackgroundColor="false" hasLineColor="false" height="19.640625" modelName="internal" modelPosition="c" textColor="#000000" visible="true" width="33.0" x="3.5" y="2.142822265625">Clb2</y:NodeLabel>
          <y:Shape type="roundrectangle"/>
        </y:ShapeNode>
      </data>
      <data key="d1"/>
    </node>
    <node id="n33">
      <data key="d0">
        <y:ShapeNode>
          <y:Geometry height="23.92626953125" width="49.0" x="46.33094162179202" y="423.0249438409284"/>
          <y:Fill color="#800080" transparent="false"/>
          <y:BorderStyle hasColor="false" type="line" width="1.0"/>
          <y:NodeLabel alignment="center" autoSizePolicy="content" fontFamily="Arial" fontSize="14" fontStyle="plain" hasBackgroundColor="false" hasLineColor="false" height="19.640625" modelName="internal" modelPosition="c" textColor="#FFFFFF" visible="true" width="42.0" x="3.5" y="2.142822265625">cdc20</y:NodeLabel>
          <y:Shape type="roundrectangle"/>
        </y:ShapeNode>
      </data>
      <data key="d1"/>
    </node>
    <node id="n34">
      <data key="d0">
        <y:ShapeNode>
          <y:Geometry height="30.0" width="42.0" x="70.09236411889253" y="618.0464880625859"/>
          <y:Fill color="#CCCCCC" transparent="false"/>
          <y:BorderStyle hasColor="false" type="line" width="1.0"/>
          <y:NodeLabel alignment="center" autoSizePolicy="content" fontFamily="Arial" fontSize="14" fontStyle="plain" hasBackgroundColor="false" hasLineColor="false" height="19.640625" modelName="internal" modelPosition="c" textColor="#000000" visible="true" width="33.0" x="4.5" y="5.1796875">Swi5</y:NodeLabel>
          <y:Shape type="roundrectangle"/>
        </y:ShapeNode>
      </data>
      <data key="d1"/>
    </node>
    <node id="n35">
      <data key="d0">
        <y:ShapeNode>
          <y:Geometry height="30.0" width="322.79999999999995" x="-97.59162915535222" y="661.052912396168"/>
          <y:Fill color="#808080" transparent="false"/>
          <y:BorderStyle hasColor="false" type="line" width="1.0"/>
          <y:NodeLabel alignment="center" autoSizePolicy="content" fontFamily="Arial" fontSize="18" fontStyle="plain" hasBackgroundColor="false" hasLineColor="false" height="24.109375" modelName="internal" modelPosition="c" textColor="#FFFFFF" visible="true" width="119.0" x="101.89999999999998" y="2.9453125">all interactions</y:NodeLabel>
          <y:Shape type="roundrectangle"/>
        </y:ShapeNode>
      </data>
      <data key="d1"/>
    </node>
    <node id="n36">
      <data key="d0">
        <y:ShapeNode>
          <y:Geometry height="30.0" width="42.0" x="324.6621292264821" y="618.0464880625859"/>
          <y:Fill color="#400080" transparent="false"/>
          <y:BorderStyle hasColor="false" type="line" width="1.0"/>
          <y:NodeLabel alignment="center" autoSizePolicy="content" fontFamily="Arial" fontSize="14" fontStyle="plain" hasBackgroundColor="false" hasLineColor="false" height="19.640625" modelName="internal" modelPosition="c" textColor="#FFFFFF" visible="true" width="33.0" x="4.5" y="5.1796875">Swi6</y:NodeLabel>
          <y:Shape type="roundrectangle"/>
        </y:ShapeNode>
      </data>
      <data key="d1"/>
    </node>
    <node id="n37">
      <data key="d0">
        <y:ShapeNode>
          <y:Geometry height="30.0" width="40.0" x="263.6621292264823" y="559.9880709771589"/>
          <y:Fill color="#CC3300" transparent="false"/>
          <y:BorderStyle hasColor="false" type="line" width="1.0"/>
          <y:NodeLabel alignment="center" autoSizePolicy="content" fontFamily="Arial" fontSize="14" fontStyle="plain" hasBackgroundColor="false" hasLineColor="false" height="19.640625" modelName="internal" modelPosition="c" textColor="#FFFFFF" visible="true" width="33.0" x="3.5" y="5.1796875">Cln2</y:NodeLabel>
          <y:Shape type="roundrectangle"/>
        </y:ShapeNode>
      </data>
      <data key="d1"/>
    </node>
    <node id="n38">
      <data key="d0">
        <y:ShapeNode>
          <y:Geometry height="30.0" width="40.0" x="263.6621292264823" y="484.98808623594795"/>
          <y:Fill color="#CC3300" transparent="false"/>
          <y:BorderStyle hasColor="false" type="line" width="1.0"/>
          <y:NodeLabel alignment="center" autoSizePolicy="content" fontFamily="Arial" fontSize="14" fontStyle="plain" hasBackgroundColor="false" hasLineColor="false" height="19.640625" modelName="internal" modelPosition="c" textColor="#FFFFFF" visible="true" width="34.0" x="3.0" y="5.1796875">Far1</y:NodeLabel>
          <y:Shape type="roundrectangle"/>
        </y:ShapeNode>
      </data>
      <data key="d1"/>
    </node>
    <node id="n39">
      <data key="d0">
        <y:ShapeNode>
          <y:Geometry height="30.0" width="43.0" x="261.8388870389823" y="419.9880786065534"/>
          <y:Fill color="#800080" transparent="false"/>
          <y:BorderStyle hasColor="false" type="line" width="1.0"/>
          <y:NodeLabel alignment="center" autoSizePolicy="content" fontFamily="Arial" fontSize="14" fontStyle="plain" hasBackgroundColor="false" hasLineColor="false" height="19.640625" modelName="internal" modelPosition="c" textColor="#FFFFFF" visible="true" width="36.0" x="3.5" y="5.1796875">Fus3</y:NodeLabel>
          <y:Shape type="roundrectangle"/>
        </y:ShapeNode>
      </data>
      <data key="d1"/>
    </node>
    <node id="n40">
      <data key="d0">
        <y:ShapeNode>
          <y:Geometry height="30.0" width="51.0" x="406.1621292264821" y="484.98808623594795"/>
          <y:Fill color="#CC3300" transparent="false"/>
          <y:BorderStyle hasColor="false" type="line" width="1.0"/>
          <y:NodeLabel alignment="center" autoSizePolicy="content" fontFamily="Arial" fontSize="14" fontStyle="plain" hasBackgroundColor="false" hasLineColor="false" height="19.640625" modelName="internal" modelPosition="c" textColor="#FFFFFF" visible="true" width="45.0" x="3.0" y="5.1796875">Cdc28</y:NodeLabel>
          <y:Shape type="roundrectangle"/>
        </y:ShapeNode>
      </data>
      <data key="d1"/>
    </node>
    <node id="n41">
      <data key="d0">
        <y:ShapeNode>
          <y:Geometry height="30.0" width="44.0" x="500.70170209080356" y="618.0464880625859"/>
          <y:Fill color="#400080" transparent="false"/>
          <y:BorderStyle hasColor="false" type="line" width="1.0"/>
          <y:NodeLabel alignment="center" autoSizePolicy="content" fontFamily="Arial" fontSize="14" fontStyle="plain" hasBackgroundColor="false" hasLineColor="false" height="19.640625" modelName="internal" modelPosition="c" textColor="#FFFFFF" visible="true" width="37.0" x="3.5" y="5.1796875">Pho2</y:NodeLabel>
          <y:Shape type="roundrectangle"/>
        </y:ShapeNode>
      </data>
      <data key="d1"/>
    </node>
    <node id="n42">
      <data key="d0">
        <y:ShapeNode>
          <y:Geometry height="30.0" width="44.0" x="554.4422799802495" y="618.0464880625859"/>
          <y:Fill color="#400080" transparent="false"/>
          <y:BorderStyle hasColor="false" type="line" width="1.0"/>
          <y:NodeLabel alignment="center" autoSizePolicy="content" fontFamily="Arial" fontSize="14" fontStyle="plain" hasBackgroundColor="false" hasLineColor="false" height="19.640625" modelName="internal" modelPosition="c" textColor="#FFFFFF" visible="true" width="37.0" x="3.5" y="5.1796875">Pho4</y:NodeLabel>
          <y:Shape type="roundrectangle"/>
        </y:ShapeNode>
      </data>
      <data key="d1"/>
    </node>
    <node id="n43">
      <data key="d0">
        <y:ShapeNode>
          <y:Geometry height="30.0" width="51.0" x="550.9422799802495" y="484.98808623594795"/>
          <y:Fill color="#CC3300" transparent="false"/>
          <y:BorderStyle hasColor="false" type="line" width="1.0"/>
          <y:NodeLabel alignment="center" autoSizePolicy="content" fontFamily="Arial" fontSize="14" fontStyle="plain" hasBackgroundColor="false" hasLineColor="false" height="19.640625" modelName="internal" modelPosition="c" textColor="#FFFFFF" visible="true" width="45.0" x="3.0" y="5.1796875">Pho80</y:NodeLabel>
          <y:Shape type="roundrectangle"/>
        </y:ShapeNode>
      </data>
      <data key="d1"/>
    </node>
    <node id="n44">
      <data key="d0">
        <y:ShapeNode>
          <y:Geometry height="30.0" width="51.0" x="550.9422799802495" y="419.9880786065534"/>
          <y:Fill color="#800080" transparent="false"/>
          <y:BorderStyle hasColor="false" type="line" width="1.0"/>
          <y:NodeLabel alignment="center" autoSizePolicy="content" fontFamily="Arial" fontSize="14" fontStyle="plain" hasBackgroundColor="false" hasLineColor="false" height="19.640625" modelName="internal" modelPosition="c" textColor="#FFFFFF" visible="true" width="45.0" x="3.0" y="5.1796875">Pho81</y:NodeLabel>
          <y:Shape type="roundrectangle"/>
        </y:ShapeNode>
      </data>
      <data key="d1"/>
    </node>
    <node id="n45">
      <data key="d0">
        <y:ShapeNode>
          <y:Geometry height="30.0" width="42.0" x="380.6621292264821" y="618.0464880625859"/>
          <y:Fill color="#400080" transparent="false"/>
          <y:BorderStyle hasColor="false" type="line" width="1.0"/>
          <y:NodeLabel alignment="center" autoSizePolicy="content" fontFamily="Arial" fontSize="14" fontStyle="plain" hasBackgroundColor="false" hasLineColor="false" height="19.640625" modelName="internal" modelPosition="c" textColor="#FFFFFF" visible="true" width="33.0" x="4.5" y="5.1796875">Swi4</y:NodeLabel>
          <y:Shape type="roundrectangle"/>
        </y:ShapeNode>
      </data>
      <data key="d1"/>
    </node>
    <node id="n46">
      <data key="d0">
        <y:ShapeNode>
          <y:Geometry height="23.92626953125" width="46.0" x="263.2978076184421" y="621.0833532969609"/>
          <y:Fill color="#400080" transparent="false"/>
          <y:BorderStyle hasColor="false" type="line" width="1.0"/>
          <y:NodeLabel alignment="center" autoSizePolicy="content" fontFamily="Arial" fontSize="14" fontStyle="plain" hasBackgroundColor="false" hasLineColor="false" height="19.640625" modelName="internal" modelPosition="c" textColor="#FFFFFF" visible="true" width="39.0" x="3.5" y="2.142822265625">Mbp1</y:NodeLabel>
          <y:Shape type="roundrectangle"/>
        </y:ShapeNode>
      </data>
      <data key="d1"/>
    </node>
    <node id="n47">
      <data key="d0">
        <y:ShapeNode>
          <y:Geometry height="23.92626953125" width="40.0" x="441.7017020908037" y="563.0249362115339"/>
          <y:Fill color="#CCCCCC" transparent="false"/>
          <y:BorderStyle hasColor="false" type="line" width="1.0"/>
          <y:NodeLabel alignment="center" autoSizePolicy="content" fontFamily="Arial" fontSize="14" fontStyle="plain" hasBackgroundColor="false" hasLineColor="false" height="19.640625" modelName="internal" modelPosition="c" textColor="#000000" visible="true" width="33.0" x="3.5" y="2.142822265625">Clb2</y:NodeLabel>
          <y:Shape type="roundrectangle"/>
        </y:ShapeNode>
      </data>
      <data key="d1"/>
    </node>
    <node id="n48">
      <data key="d0">
        <y:ShapeNode>
          <y:Geometry height="23.92626953125" width="49.0" x="406.6621292264821" y="423.0249438409284"/>
          <y:Fill color="#800080" transparent="false"/>
          <y:BorderStyle hasColor="false" type="line" width="1.0"/>
          <y:NodeLabel alignment="center" autoSizePolicy="content" fontFamily="Arial" fontSize="14" fontStyle="plain" hasBackgroundColor="false" hasLineColor="false" height="19.640625" modelName="internal" modelPosition="c" textColor="#FFFFFF" visible="true" width="42.0" x="3.5" y="2.142822265625">cdc20</y:NodeLabel>
          <y:Shape type="roundrectangle"/>
        </y:ShapeNode>
      </data>
      <data key="d1"/>
    </node>
    <node id="n49">
      <data key="d0">
        <y:ShapeNode>
          <y:Geometry height="30.0" width="42.0" x="442.7017020908037" y="618.0464880625859"/>
          <y:Fill color="#CCCCCC" transparent="false"/>
          <y:BorderStyle hasColor="false" type="line" width="1.0"/>
          <y:NodeLabel alignment="center" autoSizePolicy="content" fontFamily="Arial" fontSize="14" fontStyle="plain" hasBackgroundColor="false" hasLineColor="false" height="19.640625" modelName="internal" modelPosition="c" textColor="#000000" visible="true" width="33.0" x="4.5" y="5.1796875">Swi5</y:NodeLabel>
          <y:Shape type="roundrectangle"/>
        </y:ShapeNode>
      </data>
      <data key="d1"/>
    </node>
    <node id="n50">
      <data key="d0">
        <y:ShapeNode>
          <y:Geometry height="30.0" width="337.0" x="261.9047325497254" y="661.052912396168"/>
          <y:Fill color="#808080" transparent="false"/>
          <y:BorderStyle hasColor="false" type="line" width="1.0"/>
          <y:NodeLabel alignment="center" autoSizePolicy="content" fontFamily="Arial" fontSize="18" fontStyle="plain" hasBackgroundColor="false" hasLineColor="false" height="24.109375" modelName="internal" modelPosition="c" textColor="#FFFFFF" visible="true" width="117.0" x="110.0" y="2.9453125">shortest paths
</y:NodeLabel>
          <y:Shape type="roundrectangle"/>
        </y:ShapeNode>
      </data>
      <data key="d1"/>
    </node>
    <node id="n51">
      <data key="d0">
        <y:ShapeNode>
          <y:Geometry height="30.0" width="42.0" x="696.3458824311748" y="618.0464880625859"/>
          <y:Fill color="#400080" transparent="false"/>
          <y:BorderStyle hasColor="false" type="line" width="1.0"/>
          <y:NodeLabel alignment="center" autoSizePolicy="content" fontFamily="Arial" fontSize="14" fontStyle="plain" hasBackgroundColor="false" hasLineColor="false" height="19.640625" modelName="internal" modelPosition="c" textColor="#FFFFFF" visible="true" width="33.0" x="4.5" y="5.1796875">Swi6</y:NodeLabel>
          <y:Shape type="roundrectangle"/>
        </y:ShapeNode>
      </data>
      <data key="d1"/>
    </node>
    <node id="n52">
      <data key="d0">
        <y:ShapeNode>
          <y:Geometry height="30.0" width="40.0" x="635.345882431175" y="559.1901614294202"/>
          <y:Fill color="#CC3300" transparent="false"/>
          <y:BorderStyle hasColor="false" type="line" width="1.0"/>
          <y:NodeLabel alignment="center" autoSizePolicy="content" fontFamily="Arial" fontSize="14" fontStyle="plain" hasBackgroundColor="false" hasLineColor="false" height="19.640625" modelName="internal" modelPosition="c" textColor="#FFFFFF" visible="true" width="33.0" x="3.5" y="5.1796875">Cln2</y:NodeLabel>
          <y:Shape type="roundrectangle"/>
        </y:ShapeNode>
      </data>
      <data key="d1"/>
    </node>
    <node id="n53">
      <data key="d0">
        <y:ShapeNode>
          <y:Geometry height="30.0" width="40.0" x="635.345882431175" y="484.19017668820925"/>
          <y:Fill color="#CC3300" transparent="false"/>
          <y:BorderStyle hasColor="false" type="line" width="1.0"/>
          <y:NodeLabel alignment="center" autoSizePolicy="content" fontFamily="Arial" fontSize="14" fontStyle="plain" hasBackgroundColor="false" hasLineColor="false" height="19.640625" modelName="internal" modelPosition="c" textColor="#FFFFFF" visible="true" width="34.0" x="3.0" y="5.1796875">Far1</y:NodeLabel>
          <y:Shape type="roundrectangle"/>
        </y:ShapeNode>
      </data>
      <data key="d1"/>
    </node>
    <node id="n54">
      <data key="d0">
        <y:ShapeNode>
          <y:Geometry height="30.0" width="43.0" x="635.345882431175" y="419.9880786065534"/>
          <y:Fill color="#800080" transparent="false"/>
          <y:BorderStyle hasColor="false" type="line" width="1.0"/>
          <y:NodeLabel alignment="center" autoSizePolicy="content" fontFamily="Arial" fontSize="14" fontStyle="plain" hasBackgroundColor="false" hasLineColor="false" height="19.640625" modelName="internal" modelPosition="c" textColor="#FFFFFF" visible="true" width="36.0" x="3.5" y="5.1796875">Fus3</y:NodeLabel>
          <y:Shape type="roundrectangle"/>
        </y:ShapeNode>
      </data>
      <data key="d1"/>
    </node>
    <node id="n55">
      <data key="d0">
        <y:ShapeNode>
          <y:Geometry height="30.0" width="51.0" x="777.8458824311748" y="484.19017668820925"/>
          <y:Fill color="#CC3300" transparent="false"/>
          <y:BorderStyle hasColor="false" type="line" width="1.0"/>
          <y:NodeLabel alignment="center" autoSizePolicy="content" fontFamily="Arial" fontSize="14" fontStyle="plain" hasBackgroundColor="false" hasLineColor="false" height="19.640625" modelName="internal" modelPosition="c" textColor="#FFFFFF" visible="true" width="45.0" x="3.0" y="5.1796875">Cdc28</y:NodeLabel>
          <y:Shape type="roundrectangle"/>
        </y:ShapeNode>
      </data>
      <data key="d1"/>
    </node>
    <node id="n56">
      <data key="d0">
        <y:ShapeNode>
          <y:Geometry height="30.0" width="44.0" x="866.1517869537878" y="618.0464880625859"/>
          <y:Fill color="#400080" transparent="false"/>
          <y:BorderStyle hasColor="false" type="line" width="1.0"/>
          <y:NodeLabel alignment="center" autoSizePolicy="content" fontFamily="Arial" fontSize="14" fontStyle="plain" hasBackgroundColor="false" hasLineColor="false" height="19.640625" modelName="internal" modelPosition="c" textColor="#FFFFFF" visible="true" width="37.0" x="3.5" y="5.1796875">Pho2</y:NodeLabel>
          <y:Shape type="roundrectangle"/>
        </y:ShapeNode>
      </data>
      <data key="d1"/>
    </node>
    <node id="n57">
      <data key="d0">
        <y:ShapeNode>
          <y:Geometry height="30.0" width="44.0" x="916.0150231346923" y="618.0464880625859"/>
          <y:Fill color="#400080" transparent="false"/>
          <y:BorderStyle hasColor="false" type="line" width="1.0"/>
          <y:NodeLabel alignment="center" autoSizePolicy="content" fontFamily="Arial" fontSize="14" fontStyle="plain" hasBackgroundColor="false" hasLineColor="false" height="19.640625" modelName="internal" modelPosition="c" textColor="#FFFFFF" visible="true" width="37.0" x="3.5" y="5.1796875">Pho4</y:NodeLabel>
          <y:Shape type="roundrectangle"/>
        </y:ShapeNode>
      </data>
      <data key="d1"/>
    </node>
    <node id="n58">
      <data key="d0">
        <y:ShapeNode>
          <y:Geometry height="30.0" width="51.0" x="911.7171135869536" y="484.19017668820925"/>
          <y:Fill color="#CC3300" transparent="false"/>
          <y:BorderStyle hasColor="false" type="line" width="1.0"/>
          <y:NodeLabel alignment="center" autoSizePolicy="content" fontFamily="Arial" fontSize="14" fontStyle="plain" hasBackgroundColor="false" hasLineColor="false" height="19.640625" modelName="internal" modelPosition="c" textColor="#FFFFFF" visible="true" width="45.0" x="3.0" y="5.1796875">Pho80</y:NodeLabel>
          <y:Shape type="roundrectangle"/>
        </y:ShapeNode>
      </data>
      <data key="d1"/>
    </node>
    <node id="n59">
      <data key="d0">
        <y:ShapeNode>
          <y:Geometry height="30.0" width="51.0" x="911.7171135869536" y="419.9880786065534"/>
          <y:Fill color="#800080" transparent="false"/>
          <y:BorderStyle hasColor="false" type="line" width="1.0"/>
          <y:NodeLabel alignment="center" autoSizePolicy="content" fontFamily="Arial" fontSize="14" fontStyle="plain" hasBackgroundColor="false" hasLineColor="false" height="19.640625" modelName="internal" modelPosition="c" textColor="#FFFFFF" visible="true" width="45.0" x="3.0" y="5.1796875">Pho81</y:NodeLabel>
          <y:Shape type="roundrectangle"/>
        </y:ShapeNode>
      </data>
      <data key="d1"/>
    </node>
    <node id="n60">
      <data key="d0">
        <y:ShapeNode>
          <y:Geometry height="30.0" width="42.0" x="752.3458824311748" y="618.0464880625859"/>
          <y:Fill color="#400080" transparent="false"/>
          <y:BorderStyle hasColor="false" type="line" width="1.0"/>
          <y:NodeLabel alignment="center" autoSizePolicy="content" fontFamily="Arial" fontSize="14" fontStyle="plain" hasBackgroundColor="false" hasLineColor="false" height="19.640625" modelName="internal" modelPosition="c" textColor="#FFFFFF" visible="true" width="33.0" x="4.5" y="5.1796875">Swi4</y:NodeLabel>
          <y:Shape type="roundrectangle"/>
        </y:ShapeNode>
      </data>
      <data key="d1"/>
    </node>
    <node id="n61">
      <data key="d0">
        <y:ShapeNode>
          <y:Geometry height="23.92626953125" width="46.0" x="635.345882431175" y="621.0833532969609"/>
          <y:Fill color="#400080" transparent="false"/>
          <y:BorderStyle hasColor="false" type="line" width="1.0"/>
          <y:NodeLabel alignment="center" autoSizePolicy="content" fontFamily="Arial" fontSize="14" fontStyle="plain" hasBackgroundColor="false" hasLineColor="false" height="19.640625" modelName="internal" modelPosition="c" textColor="#FFFFFF" visible="true" width="39.0" x="3.5" y="2.142822265625">Mbp1</y:NodeLabel>
          <y:Shape type="roundrectangle"/>
        </y:ShapeNode>
      </data>
      <data key="d1"/>
    </node>
    <node id="n62">
      <data key="d0">
        <y:ShapeNode>
          <y:Geometry height="23.92626953125" width="40.0" x="807.1517869537878" y="562.2270266637952"/>
          <y:Fill color="#CCCCCC" transparent="false"/>
          <y:BorderStyle hasColor="false" type="line" width="1.0"/>
          <y:NodeLabel alignment="center" autoSizePolicy="content" fontFamily="Arial" fontSize="14" fontStyle="plain" hasBackgroundColor="false" hasLineColor="false" height="19.640625" modelName="internal" modelPosition="c" textColor="#000000" visible="true" width="33.0" x="3.5" y="2.142822265625">Clb2</y:NodeLabel>
          <y:Shape type="roundrectangle"/>
        </y:ShapeNode>
      </data>
      <data key="d1"/>
    </node>
    <node id="n63">
      <data key="d0">
        <y:ShapeNode>
          <y:Geometry height="23.92626953125" width="49.0" x="778.3458824311748" y="423.0249438409284"/>
          <y:Fill color="#800080" transparent="false"/>
          <y:BorderStyle hasColor="false" type="line" width="1.0"/>
          <y:NodeLabel alignment="center" autoSizePolicy="content" fontFamily="Arial" fontSize="14" fontStyle="plain" hasBackgroundColor="false" hasLineColor="false" height="19.640625" modelName="internal" modelPosition="c" textColor="#FFFFFF" visible="true" width="42.0" x="3.5" y="2.142822265625">cdc20</y:NodeLabel>
          <y:Shape type="roundrectangle"/>
        </y:ShapeNode>
      </data>
      <data key="d1"/>
    </node>
    <node id="n64">
      <data key="d0">
        <y:ShapeNode>
          <y:Geometry height="30.0" width="42.0" x="808.1517869537878" y="618.0464880625859"/>
          <y:Fill color="#CCCCCC" transparent="false"/>
          <y:BorderStyle hasColor="false" type="line" width="1.0"/>
          <y:NodeLabel alignment="center" autoSizePolicy="content" fontFamily="Arial" fontSize="14" fontStyle="plain" hasBackgroundColor="false" hasLineColor="false" height="19.640625" modelName="internal" modelPosition="c" textColor="#000000" visible="true" width="33.0" x="4.5" y="5.1796875">Swi5</y:NodeLabel>
          <y:Shape type="roundrectangle"/>
        </y:ShapeNode>
      </data>
      <data key="d1"/>
    </node>
    <node id="n65">
      <data key="d0">
        <y:ShapeNode>
          <y:Geometry height="30.0" width="330.0" x="632.4240548010906" y="660.2550028484293"/>
          <y:Fill color="#808080" transparent="false"/>
          <y:BorderStyle hasColor="false" type="line" width="1.0"/>
          <y:NodeLabel alignment="center" autoSizePolicy="content" fontFamily="Arial" fontSize="18" fontStyle="plain" hasBackgroundColor="false" hasLineColor="false" height="24.109375" modelName="internal" modelPosition="c" textColor="#FFFFFF" visible="true" width="140.0" x="95.0" y="2.9453125">all shortest paths
</y:NodeLabel>
          <y:Shape type="roundrectangle"/>
        </y:ShapeNode>
      </data>
      <data key="d1"/>
    </node>
    <node id="n66">
      <data key="d0">
        <y:ShapeNode>
          <y:Geometry height="30.0" width="334.79999999999995" x="264.2240548010906" y="360.79679249608466"/>
          <y:Fill color="#808080" transparent="false"/>
          <y:BorderStyle hasColor="false" type="line" width="1.0"/>
          <y:NodeLabel alignment="center" autoSizePolicy="content" fontFamily="Arial" fontSize="18" fontStyle="plain" hasBackgroundColor="false" hasLineColor="false" height="24.109375" modelName="internal" modelPosition="c" textColor="#FFFFFF" visible="true" width="91.0" x="121.89999999999998" y="2.9453125">Hill climber</y:NodeLabel>
          <y:Shape type="roundrectangle"/>
        </y:ShapeNode>
      </data>
      <data key="d1"/>
    </node>
    <node id="n67">
      <data key="d0">
        <y:ShapeNode>
          <y:Geometry height="30.0" width="42.0" x="326.3361608207565" y="322.03369961995656"/>
          <y:Fill color="#400080" transparent="false"/>
          <y:BorderStyle hasColor="false" type="line" width="1.0"/>
          <y:NodeLabel alignment="center" autoSizePolicy="content" fontFamily="Arial" fontSize="14" fontStyle="plain" hasBackgroundColor="false" hasLineColor="false" height="19.640625" modelName="internal" modelPosition="c" textColor="#FFFFFF" visible="true" width="33.0" x="4.5" y="5.1796875">Swi6</y:NodeLabel>
          <y:Shape type="roundrectangle"/>
        </y:ShapeNode>
      </data>
      <data key="d1"/>
    </node>
    <node id="n68">
      <data key="d0">
        <y:ShapeNode>
          <y:Geometry height="30.0" width="40.0" x="265.3361608207565" y="259.73195107707556"/>
          <y:Fill color="#CC3300" transparent="false"/>
          <y:BorderStyle hasColor="false" type="line" width="1.0"/>
          <y:NodeLabel alignment="center" autoSizePolicy="content" fontFamily="Arial" fontSize="14" fontStyle="plain" hasBackgroundColor="false" hasLineColor="false" height="19.640625" modelName="internal" modelPosition="c" textColor="#FFFFFF" visible="true" width="33.0" x="3.5" y="5.1796875">Cln2</y:NodeLabel>
          <y:Shape type="roundrectangle"/>
        </y:ShapeNode>
      </data>
      <data key="d1"/>
    </node>
    <node id="n69">
      <data key="d0">
        <y:ShapeNode>
          <y:Geometry height="30.0" width="40.0" x="265.3361608207565" y="184.73196633586463"/>
          <y:Fill color="#CC3300" transparent="false"/>
          <y:BorderStyle hasColor="false" type="line" width="1.0"/>
          <y:NodeLabel alignment="center" autoSizePolicy="content" fontFamily="Arial" fontSize="14" fontStyle="plain" hasBackgroundColor="false" hasLineColor="false" height="19.640625" modelName="internal" modelPosition="c" textColor="#FFFFFF" visible="true" width="34.0" x="3.0" y="5.1796875">Far1</y:NodeLabel>
          <y:Shape type="roundrectangle"/>
        </y:ShapeNode>
      </data>
      <data key="d1"/>
    </node>
    <node id="n70">
      <data key="d0">
        <y:ShapeNode>
          <y:Geometry height="30.0" width="43.0" x="263.5129186332565" y="124.0337072493511"/>
          <y:Fill color="#800080" transparent="false"/>
          <y:BorderStyle hasColor="false" type="line" width="1.0"/>
          <y:NodeLabel alignment="center" autoSizePolicy="content" fontFamily="Arial" fontSize="14" fontStyle="plain" hasBackgroundColor="false" hasLineColor="false" height="19.640625" modelName="internal" modelPosition="c" textColor="#FFFFFF" visible="true" width="36.0" x="3.5" y="5.1796875">Fus3</y:NodeLabel>
          <y:Shape type="roundrectangle"/>
        </y:ShapeNode>
      </data>
      <data key="d1"/>
    </node>
    <node id="n71">
      <data key="d0">
        <y:ShapeNode>
          <y:Geometry height="30.0" width="51.0" x="407.8361608207565" y="184.73196633586463"/>
          <y:Fill color="#CC3300" transparent="false"/>
          <y:BorderStyle hasColor="false" type="line" width="1.0"/>
          <y:NodeLabel alignment="center" autoSizePolicy="content" fontFamily="Arial" fontSize="14" fontStyle="plain" hasBackgroundColor="false" hasLineColor="false" height="19.640625" modelName="internal" modelPosition="c" textColor="#FFFFFF" visible="true" width="45.0" x="3.0" y="5.1796875">Cdc28</y:NodeLabel>
          <y:Shape type="roundrectangle"/>
        </y:ShapeNode>
      </data>
      <data key="d1"/>
    </node>
    <node id="n72">
      <data key="d0">
        <y:ShapeNode>
          <y:Geometry height="30.0" width="44.0" x="496.14206534336927" y="322.03369961995656"/>
          <y:Fill color="#400080" transparent="false"/>
          <y:BorderStyle hasColor="false" type="line" width="1.0"/>
          <y:NodeLabel alignment="center" autoSizePolicy="content" fontFamily="Arial" fontSize="14" fontStyle="plain" hasBackgroundColor="false" hasLineColor="false" height="19.640625" modelName="internal" modelPosition="c" textColor="#FFFFFF" visible="true" width="37.0" x="3.5" y="5.1796875">Pho2</y:NodeLabel>
          <y:Shape type="roundrectangle"/>
        </y:ShapeNode>
      </data>
      <data key="d1"/>
    </node>
    <node id="n73">
      <data key="d0">
        <y:ShapeNode>
          <y:Geometry height="30.0" width="44.0" x="556.0000217922807" y="322.03369961995656"/>
          <y:Fill color="#400080" transparent="false"/>
          <y:BorderStyle hasColor="false" type="line" width="1.0"/>
          <y:NodeLabel alignment="center" autoSizePolicy="content" fontFamily="Arial" fontSize="14" fontStyle="plain" hasBackgroundColor="false" hasLineColor="false" height="19.640625" modelName="internal" modelPosition="c" textColor="#FFFFFF" visible="true" width="37.0" x="3.5" y="5.1796875">Pho4</y:NodeLabel>
          <y:Shape type="roundrectangle"/>
        </y:ShapeNode>
      </data>
      <data key="d1"/>
    </node>
    <node id="n74">
      <data key="d0">
        <y:ShapeNode>
          <y:Geometry height="30.0" width="51.0" x="551.9921825963008" y="184.73196633586463"/>
          <y:Fill color="#CC3300" transparent="false"/>
          <y:BorderStyle hasColor="false" type="line" width="1.0"/>
          <y:NodeLabel alignment="center" autoSizePolicy="content" fontFamily="Arial" fontSize="14" fontStyle="plain" hasBackgroundColor="false" hasLineColor="false" height="19.640625" modelName="internal" modelPosition="c" textColor="#FFFFFF" visible="true" width="45.0" x="3.0" y="5.1796875">Pho80</y:NodeLabel>
          <y:Shape type="roundrectangle"/>
        </y:ShapeNode>
      </data>
      <data key="d1"/>
    </node>
    <node id="n75">
      <data key="d0">
        <y:ShapeNode>
          <y:Geometry height="30.0" width="51.0" x="551.9921825963008" y="124.0337072493511"/>
          <y:Fill color="#800080" transparent="false"/>
          <y:BorderStyle hasColor="false" type="line" width="1.0"/>
          <y:NodeLabel alignment="center" autoSizePolicy="content" fontFamily="Arial" fontSize="14" fontStyle="plain" hasBackgroundColor="false" hasLineColor="false" height="19.640625" modelName="internal" modelPosition="c" textColor="#FFFFFF" visible="true" width="45.0" x="3.0" y="5.1796875">Pho81</y:NodeLabel>
          <y:Shape type="roundrectangle"/>
        </y:ShapeNode>
      </data>
      <data key="d1"/>
    </node>
    <node id="n76">
      <data key="d0">
        <y:ShapeNode>
          <y:Geometry height="30.0" width="42.0" x="382.3361608207565" y="322.03369961995656"/>
          <y:Fill color="#400080" transparent="false"/>
          <y:BorderStyle hasColor="false" type="line" width="1.0"/>
          <y:NodeLabel alignment="center" autoSizePolicy="content" fontFamily="Arial" fontSize="14" fontStyle="plain" hasBackgroundColor="false" hasLineColor="false" height="19.640625" modelName="internal" modelPosition="c" textColor="#FFFFFF" visible="true" width="33.0" x="4.5" y="5.1796875">Swi4</y:NodeLabel>
          <y:Shape type="roundrectangle"/>
        </y:ShapeNode>
      </data>
      <data key="d1"/>
    </node>
    <node id="n77">
      <data key="d0">
        <y:ShapeNode>
          <y:Geometry height="23.92626953125" width="46.0" x="264.660155795631" y="325.07056485433156"/>
          <y:Fill color="#400080" transparent="false"/>
          <y:BorderStyle hasColor="false" type="line" width="1.0"/>
          <y:NodeLabel alignment="center" autoSizePolicy="content" fontFamily="Arial" fontSize="14" fontStyle="plain" hasBackgroundColor="false" hasLineColor="false" height="19.640625" modelName="internal" modelPosition="c" textColor="#FFFFFF" visible="true" width="39.0" x="3.5" y="2.142822265625">Mbp1</y:NodeLabel>
          <y:Shape type="roundrectangle"/>
        </y:ShapeNode>
      </data>
      <data key="d1"/>
    </node>
    <node id="n78">
      <data key="d0">
        <y:ShapeNode>
          <y:Geometry height="23.92626953125" width="40.0" x="437.14206534336927" y="262.76881631145056"/>
          <y:Fill color="#CCCCCC" transparent="false"/>
          <y:BorderStyle hasColor="false" type="line" width="1.0"/>
          <y:NodeLabel alignment="center" autoSizePolicy="content" fontFamily="Arial" fontSize="14" fontStyle="plain" hasBackgroundColor="false" hasLineColor="false" height="19.640625" modelName="internal" modelPosition="c" textColor="#000000" visible="true" width="33.0" x="3.5" y="2.142822265625">Clb2</y:NodeLabel>
          <y:Shape type="roundrectangle"/>
        </y:ShapeNode>
      </data>
      <data key="d1"/>
    </node>
    <node id="n79">
      <data key="d0">
        <y:ShapeNode>
          <y:Geometry height="23.92626953125" width="49.0" x="408.3361608207565" y="127.0705724837261"/>
          <y:Fill color="#800080" transparent="false"/>
          <y:BorderStyle hasColor="false" type="line" width="1.0"/>
          <y:NodeLabel alignment="center" autoSizePolicy="content" fontFamily="Arial" fontSize="14" fontStyle="plain" hasBackgroundColor="false" hasLineColor="false" height="19.640625" modelName="internal" modelPosition="c" textColor="#FFFFFF" visible="true" width="42.0" x="3.5" y="2.142822265625">cdc20</y:NodeLabel>
          <y:Shape type="roundrectangle"/>
        </y:ShapeNode>
      </data>
      <data key="d1"/>
    </node>
    <node id="n80">
      <data key="d0">
        <y:ShapeNode>
          <y:Geometry height="30.0" width="42.0" x="438.14206534336927" y="322.03369961995656"/>
          <y:Fill color="#CCCCCC" transparent="false"/>
          <y:BorderStyle hasColor="false" type="line" width="1.0"/>
          <y:NodeLabel alignment="center" autoSizePolicy="content" fontFamily="Arial" fontSize="14" fontStyle="plain" hasBackgroundColor="false" hasLineColor="false" height="19.640625" modelName="internal" modelPosition="c" textColor="#000000" visible="true" width="33.0" x="4.5" y="5.1796875">Swi5</y:NodeLabel>
          <y:Shape type="roundrectangle"/>
        </y:ShapeNode>
      </data>
      <data key="d1"/>
    </node>
    <node id="n81">
      <data key="d0">
        <y:ShapeNode>
          <y:Geometry height="30.0" width="42.0" x="702.7274445360301" y="321.03369961995656"/>
          <y:Fill color="#400080" transparent="false"/>
          <y:BorderStyle hasColor="false" type="line" width="1.0"/>
          <y:NodeLabel alignment="center" autoSizePolicy="content" fontFamily="Arial" fontSize="14" fontStyle="plain" hasBackgroundColor="false" hasLineColor="false" height="19.640625" modelName="internal" modelPosition="c" textColor="#FFFFFF" visible="true" width="33.0" x="4.5" y="5.1796875">Swi6</y:NodeLabel>
          <y:Shape type="roundrectangle"/>
        </y:ShapeNode>
      </data>
      <data key="d1"/>
    </node>
    <node id="n82">
      <data key="d0">
        <y:ShapeNode>
          <y:Geometry height="30.0" width="43.0" x="641.7274445360302" y="123.0337072493511"/>
          <y:Fill color="#800080" transparent="false"/>
          <y:BorderStyle hasColor="false" type="line" width="1.0"/>
          <y:NodeLabel alignment="center" autoSizePolicy="content" fontFamily="Arial" fontSize="14" fontStyle="plain" hasBackgroundColor="false" hasLineColor="false" height="19.640625" modelName="internal" modelPosition="c" textColor="#FFFFFF" visible="true" width="36.0" x="3.5" y="5.1796875">Fus3</y:NodeLabel>
          <y:Shape type="roundrectangle"/>
        </y:ShapeNode>
      </data>
      <data key="d1"/>
    </node>
    <node id="n83">
      <data key="d0">
        <y:ShapeNode>
          <y:Geometry height="30.0" width="51.0" x="784.2274445360301" y="185.63704543661413"/>
          <y:Fill color="#CC3300" transparent="false"/>
          <y:BorderStyle hasColor="false" type="line" width="1.0"/>
          <y:NodeLabel alignment="center" autoSizePolicy="content" fontFamily="Arial" fontSize="14" fontStyle="plain" hasBackgroundColor="false" hasLineColor="false" height="19.640625" modelName="internal" modelPosition="c" textColor="#FFFFFF" visible="true" width="45.0" x="3.0" y="5.1796875">Cdc28</y:NodeLabel>
          <y:Shape type="roundrectangle"/>
        </y:ShapeNode>
      </data>
      <data key="d1"/>
    </node>
    <node id="n84">
      <data key="d0">
        <y:ShapeNode>
          <y:Geometry height="30.0" width="44.0" x="867.8580978023615" y="321.03369961995656"/>
          <y:Fill color="#400080" transparent="false"/>
          <y:BorderStyle hasColor="false" type="line" width="1.0"/>
          <y:NodeLabel alignment="center" autoSizePolicy="content" fontFamily="Arial" fontSize="14" fontStyle="plain" hasBackgroundColor="false" hasLineColor="false" height="19.640625" modelName="internal" modelPosition="c" textColor="#FFFFFF" visible="true" width="37.0" x="3.5" y="5.1796875">Pho2</y:NodeLabel>
          <y:Shape type="roundrectangle"/>
        </y:ShapeNode>
      </data>
      <data key="d1"/>
    </node>
    <node id="n85">
      <data key="d0">
        <y:ShapeNode>
          <y:Geometry height="30.0" width="44.0" x="918.4818415209547" y="321.03369961995656"/>
          <y:Fill color="#400080" transparent="false"/>
          <y:BorderStyle hasColor="false" type="line" width="1.0"/>
          <y:NodeLabel alignment="center" autoSizePolicy="content" fontFamily="Arial" fontSize="14" fontStyle="plain" hasBackgroundColor="false" hasLineColor="false" height="19.640625" modelName="internal" modelPosition="c" textColor="#FFFFFF" visible="true" width="37.0" x="3.5" y="5.1796875">Pho4</y:NodeLabel>
          <y:Shape type="roundrectangle"/>
        </y:ShapeNode>
      </data>
      <data key="d1"/>
    </node>
    <node id="n86">
      <data key="d0">
        <y:ShapeNode>
          <y:Geometry height="30.0" width="51.0" x="913.7018415209548" y="123.0337072493511"/>
          <y:Fill color="#800080" transparent="false"/>
          <y:BorderStyle hasColor="false" type="line" width="1.0"/>
          <y:NodeLabel alignment="center" autoSizePolicy="content" fontFamily="Arial" fontSize="14" fontStyle="plain" hasBackgroundColor="false" hasLineColor="false" height="19.640625" modelName="internal" modelPosition="c" textColor="#FFFFFF" visible="true" width="45.0" x="3.0" y="5.1796875">Pho81</y:NodeLabel>
          <y:Shape type="roundrectangle"/>
        </y:ShapeNode>
      </data>
      <data key="d1"/>
    </node>
    <node id="n87">
      <data key="d0">
        <y:ShapeNode>
          <y:Geometry height="30.0" width="42.0" x="758.7274445360301" y="321.03369961995656"/>
          <y:Fill color="#400080" transparent="false"/>
          <y:BorderStyle hasColor="false" type="line" width="1.0"/>
          <y:NodeLabel alignment="center" autoSizePolicy="content" fontFamily="Arial" fontSize="14" fontStyle="plain" hasBackgroundColor="false" hasLineColor="false" height="19.640625" modelName="internal" modelPosition="c" textColor="#FFFFFF" visible="true" width="33.0" x="4.5" y="5.1796875">Swi4</y:NodeLabel>
          <y:Shape type="roundrectangle"/>
        </y:ShapeNode>
      </data>
      <data key="d1"/>
    </node>
    <node id="n88">
      <data key="d0">
        <y:ShapeNode>
          <y:Geometry height="23.92626953125" width="46.0" x="641.7274445360302" y="324.07056485433156"/>
          <y:Fill color="#400080" transparent="false"/>
          <y:BorderStyle hasColor="false" type="line" width="1.0"/>
          <y:NodeLabel alignment="center" autoSizePolicy="content" fontFamily="Arial" fontSize="14" fontStyle="plain" hasBackgroundColor="false" hasLineColor="false" height="19.640625" modelName="internal" modelPosition="c" textColor="#FFFFFF" visible="true" width="39.0" x="3.5" y="2.142822265625">Mbp1</y:NodeLabel>
          <y:Shape type="roundrectangle"/>
        </y:ShapeNode>
      </data>
      <data key="d1"/>
    </node>
    <node id="n89">
      <data key="d0">
        <y:ShapeNode>
          <y:Geometry height="23.92626953125" width="40.0" x="808.8580978023615" y="263.67389541220007"/>
          <y:Fill color="#CCCCCC" transparent="false"/>
          <y:BorderStyle hasColor="false" type="line" width="1.0"/>
          <y:NodeLabel alignment="center" autoSizePolicy="content" fontFamily="Arial" fontSize="14" fontStyle="plain" hasBackgroundColor="false" hasLineColor="false" height="19.640625" modelName="internal" modelPosition="c" textColor="#000000" visible="true" width="33.0" x="3.5" y="2.142822265625">Clb2</y:NodeLabel>
          <y:Shape type="roundrectangle"/>
        </y:ShapeNode>
      </data>
      <data key="d1"/>
    </node>
    <node id="n90">
      <data key="d0">
        <y:ShapeNode>
          <y:Geometry height="23.92626953125" width="49.0" x="784.7274445360301" y="126.0705724837261"/>
          <y:Fill color="#800080" transparent="false"/>
          <y:BorderStyle hasColor="false" type="line" width="1.0"/>
          <y:NodeLabel alignment="center" autoSizePolicy="content" fontFamily="Arial" fontSize="14" fontStyle="plain" hasBackgroundColor="false" hasLineColor="false" height="19.640625" modelName="internal" modelPosition="c" textColor="#FFFFFF" visible="true" width="42.0" x="3.5" y="2.142822265625">cdc20</y:NodeLabel>
          <y:Shape type="roundrectangle"/>
        </y:ShapeNode>
      </data>
      <data key="d1"/>
    </node>
    <node id="n91">
      <data key="d0">
        <y:ShapeNode>
          <y:Geometry height="30.0" width="326.79999999999995" x="637.9047325497254" y="361.70187159683417"/>
          <y:Fill color="#808080" transparent="false"/>
          <y:BorderStyle hasColor="false" type="line" width="1.0"/>
          <y:NodeLabel alignment="center" autoSizePolicy="content" fontFamily="Arial" fontSize="18" fontStyle="plain" hasBackgroundColor="false" hasLineColor="false" height="24.109375" modelName="internal" modelPosition="c" textColor="#FFFFFF" visible="true" width="277.0" x="24.899999999999977" y="2.9453125">core bow tie [from 'all interactions']</y:NodeLabel>
          <y:Shape type="roundrectangle"/>
        </y:ShapeNode>
      </data>
      <data key="d1"/>
    </node>
    <node id="n92">
      <data key="d0">
        <y:ShapeNode>
          <y:Geometry height="30.0" width="126.97677264466711" x="380.9419403789279" y="75.32684284092934"/>
          <y:Fill color="#FFFFFF" transparent="false"/>
          <y:BorderStyle hasColor="false" type="line" width="1.0"/>
          <y:NodeLabel alignment="center" autoSizePolicy="content" fontFamily="Arial" fontSize="22" fontStyle="plain" hasBackgroundColor="false" hasLineColor="false" height="28.578125" modelName="internal" modelPosition="c" textColor="#000000" visible="true" width="272.0" x="-72.51161367766645" y="0.7109375">G1-phase signaling pathway</y:NodeLabel>
          <y:Shape type="roundrectangle"/>
        </y:ShapeNode>
      </data>
      <data key="d1"/>
    </node>
    <edge id="e0" source="n7" target="n6">
      <data key="d2">
        <y:PolyLineEdge>
          <y:Path sx="0.0" sy="0.0" tx="0.0" ty="0.0"/>
          <y:LineStyle color="#000000" type="line" width="1.0"/>
          <y:Arrows source="none" target="none"/>
          <y:EdgeLabel alignment="center" distance="2.0" fontFamily="Dialog" fontSize="12" fontStyle="plain" hasBackgroundColor="false" hasLineColor="false" height="4.0" modelName="six_pos" modelPosition="tail" preferredPlacement="anywhere" ratio="0.5" textColor="#000000" visible="true" width="4.0" x="12.985351341384046" y="17.889530643142052"/>
          <y:BendStyle smoothed="false"/>
        </y:PolyLineEdge>
      </data>
      <data key="d3"/>
    </edge>
    <edge id="e1" source="n8" target="n7">
      <data key="d2">
        <y:PolyLineEdge>
          <y:Path sx="0.0" sy="0.0" tx="0.0" ty="0.0"/>
          <y:LineStyle color="#000000" type="line" width="1.0"/>
          <y:Arrows source="none" target="none"/>
          <y:EdgeLabel alignment="center" distance="2.0" fontFamily="Dialog" fontSize="12" fontStyle="plain" hasBackgroundColor="false" hasLineColor="false" height="4.0" modelName="six_pos" modelPosition="tail" preferredPlacement="anywhere" ratio="0.5" textColor="#000000" visible="true" width="4.0" x="1.999999778884046" y="20.521973240562033"/>
          <y:BendStyle smoothed="false"/>
        </y:PolyLineEdge>
      </data>
      <data key="d3"/>
    </edge>
    <edge id="e2" source="n9" target="n8">
      <data key="d2">
        <y:PolyLineEdge>
          <y:Path sx="0.0" sy="0.0" tx="0.0" ty="0.0"/>
          <y:LineStyle color="#000000" type="line" width="1.0"/>
          <y:Arrows source="none" target="none"/>
          <y:EdgeLabel alignment="center" distance="2.0" fontFamily="Dialog" fontSize="12" fontStyle="plain" hasBackgroundColor="false" hasLineColor="false" height="4.0" modelName="six_pos" modelPosition="tail" preferredPlacement="anywhere" ratio="0.5" textColor="#000000" visible="true" width="4.0" x="1.999999778884046" y="15.487797367759299"/>
          <y:BendStyle smoothed="false"/>
        </y:PolyLineEdge>
      </data>
      <data key="d3"/>
    </edge>
    <edge id="e3" source="n10" target="n6">
      <data key="d2">
        <y:PolyLineEdge>
          <y:Path sx="0.0" sy="0.0" tx="0.0" ty="0.0"/>
          <y:LineStyle color="#000000" type="line" width="1.0"/>
          <y:Arrows source="none" target="none"/>
          <y:EdgeLabel alignment="center" distance="2.0" fontFamily="Dialog" fontSize="12" fontStyle="plain" hasBackgroundColor="false" hasLineColor="false" height="4.0" modelName="six_pos" modelPosition="tail" preferredPlacement="anywhere" ratio="0.5" textColor="#000000" visible="true" width="4.0" x="-10.875170237414267" y="49.53100644368703"/>
          <y:BendStyle smoothed="false"/>
        </y:PolyLineEdge>
      </data>
      <data key="d3"/>
    </edge>
    <edge id="e4" source="n12" target="n11">
      <data key="d2">
        <y:PolyLineEdge>
          <y:Path sx="0.0" sy="0.0" tx="0.0" ty="0.0"/>
          <y:LineStyle color="#000000" type="line" width="1.0"/>
          <y:Arrows source="none" target="none"/>
          <y:EdgeLabel alignment="center" distance="2.0" fontFamily="Dialog" fontSize="12" fontStyle="plain" hasBackgroundColor="false" hasLineColor="false" height="4.0" modelName="six_pos" modelPosition="tail" preferredPlacement="anywhere" ratio="0.5" textColor="#000000" visible="true" width="4.0" x="-16.995115510852088" y="2.0000082137065647"/>
          <y:BendStyle smoothed="false"/>
        </y:PolyLineEdge>
      </data>
      <data key="d3"/>
    </edge>
    <edge id="e5" source="n13" target="n12">
      <data key="d2">
        <y:PolyLineEdge>
          <y:Path sx="0.0" sy="0.0" tx="0.0" ty="0.0"/>
          <y:LineStyle color="#000000" type="line" width="1.0"/>
          <y:Arrows source="none" target="none"/>
          <y:EdgeLabel alignment="center" distance="2.0" fontFamily="Dialog" fontSize="12" fontStyle="plain" hasBackgroundColor="false" hasLineColor="false" height="4.0" modelName="six_pos" modelPosition="tail" preferredPlacement="anywhere" ratio="0.5" textColor="#000000" visible="true" width="4.0" x="3.408712363196088" y="49.53100644368703"/>
          <y:BendStyle smoothed="false"/>
        </y:PolyLineEdge>
      </data>
      <data key="d3"/>
    </edge>
    <edge id="e6" source="n14" target="n13">
      <data key="d2">
        <y:PolyLineEdge>
          <y:Path sx="0.0" sy="0.0" tx="0.0" ty="0.0"/>
          <y:LineStyle color="#000000" type="line" width="1.0"/>
          <y:Arrows source="none" target="none"/>
          <y:EdgeLabel alignment="center" distance="2.0" fontFamily="Dialog" fontSize="12" fontStyle="plain" hasBackgroundColor="false" hasLineColor="false" height="4.0" modelName="six_pos" modelPosition="tail" preferredPlacement="anywhere" ratio="0.5" textColor="#000000" visible="true" width="4.0" x="2.000001676647912" y="15.487797367759299"/>
          <y:BendStyle smoothed="false"/>
        </y:PolyLineEdge>
      </data>
      <data key="d3"/>
    </edge>
    <edge id="e7" source="n6" target="n15">
      <data key="d2">
        <y:PolyLineEdge>
          <y:Path sx="0.0" sy="0.0" tx="0.0" ty="0.0"/>
          <y:LineStyle color="#000000" type="line" width="1.0"/>
          <y:Arrows source="none" target="none"/>
          <y:EdgeLabel alignment="center" distance="2.0" fontFamily="Dialog" fontSize="12" fontStyle="plain" hasBackgroundColor="false" hasLineColor="false" height="4.0" modelName="six_pos" modelPosition="tail" preferredPlacement="anywhere" ratio="0.5" textColor="#000000" visible="true" width="4.0" x="5.027343528884046" y="2.0000082137065647"/>
          <y:BendStyle smoothed="false"/>
        </y:PolyLineEdge>
      </data>
      <data key="d3"/>
    </edge>
    <edge id="e8" source="n6" target="n16">
      <data key="d2">
        <y:PolyLineEdge>
          <y:Path sx="0.0" sy="0.0" tx="0.0" ty="0.0"/>
          <y:LineStyle color="#000000" type="line" width="1.0"/>
          <y:Arrows source="none" target="none"/>
          <y:EdgeLabel alignment="center" distance="2.0" fontFamily="Dialog" fontSize="12" fontStyle="plain" hasBackgroundColor="false" hasLineColor="false" height="4.0" modelName="six_pos" modelPosition="tail" preferredPlacement="anywhere" ratio="0.5" textColor="#000000" visible="true" width="4.0" x="-11.020508033615954" y="2.0000082137065647"/>
          <y:BendStyle smoothed="false"/>
        </y:PolyLineEdge>
      </data>
      <data key="d3"/>
    </edge>
    <edge id="e9" source="n17" target="n18">
      <data key="d2">
        <y:PolyLineEdge>
          <y:Path sx="0.0" sy="0.0" tx="0.0" ty="0.0"/>
          <y:LineStyle color="#000000" type="dashed" width="1.0"/>
          <y:Arrows source="none" target="none"/>
          <y:BendStyle smoothed="false"/>
        </y:PolyLineEdge>
      </data>
      <data key="d3"/>
    </edge>
    <edge id="e10" source="n10" target="n17">
      <data key="d2">
        <y:PolyLineEdge>
          <y:Path sx="0.0" sy="0.0" tx="0.0" ty="0.0"/>
          <y:LineStyle color="#000000" type="dashed" width="1.0"/>
          <y:Arrows source="none" target="none"/>
          <y:EdgeLabel alignment="center" distance="2.0" fontFamily="Dialog" fontSize="12" fontStyle="plain" hasBackgroundColor="false" hasLineColor="false" height="4.0" modelName="six_pos" modelPosition="tail" preferredPlacement="anywhere" ratio="0.5" textColor="#000000" visible="true" width="4.0" x="21.27781659224823" y="26.95456760857337"/>
          <y:BendStyle smoothed="false"/>
        </y:PolyLineEdge>
      </data>
      <data key="d3"/>
    </edge>
    <edge id="e11" source="n18" target="n10">
      <data key="d2">
        <y:PolyLineEdge>
          <y:Path sx="0.0" sy="0.0" tx="0.0" ty="0.0"/>
          <y:LineStyle color="#000000" type="dashed" width="1.0"/>
          <y:Arrows source="none" target="none"/>
          <y:EdgeLabel alignment="center" distance="2.0" fontFamily="Dialog" fontSize="12" fontStyle="plain" hasBackgroundColor="false" hasLineColor="false" height="4.0" modelName="six_pos" modelPosition="tail" preferredPlacement="anywhere" ratio="0.5" textColor="#000000" visible="true" width="4.0" x="-4.175401716923446" y="-25.02450295572703"/>
          <y:BendStyle smoothed="false"/>
        </y:PolyLineEdge>
      </data>
      <data key="d3"/>
    </edge>
    <edge id="e12" source="n10" target="n19">
      <data key="d2">
        <y:PolyLineEdge>
          <y:Path sx="0.0" sy="0.0" tx="0.0" ty="0.0"/>
          <y:LineStyle color="#000000" type="line" width="1.0"/>
          <y:Arrows source="none" target="none"/>
          <y:EdgeLabel alignment="center" distance="2.0" fontFamily="Dialog" fontSize="12" fontStyle="plain" hasBackgroundColor="false" hasLineColor="false" height="4.0" modelName="six_pos" modelPosition="tail" preferredPlacement="anywhere" ratio="0.5" textColor="#000000" visible="true" width="4.0" x="1.869183732040149" y="-21.0062211869282"/>
          <y:BendStyle smoothed="false"/>
        </y:PolyLineEdge>
      </data>
      <data key="d3"/>
    </edge>
    <edge id="e13" source="n22" target="n21">
      <data key="d2">
        <y:PolyLineEdge>
          <y:Path sx="0.0" sy="0.0" tx="0.0" ty="0.0"/>
          <y:LineStyle color="#000000" type="line" width="1.0"/>
          <y:Arrows source="none" target="none"/>
          <y:EdgeLabel alignment="center" distance="2.0" fontFamily="Dialog" fontSize="12" fontStyle="plain" hasBackgroundColor="false" hasLineColor="false" height="4.0" modelName="six_pos" modelPosition="tail" preferredPlacement="anywhere" ratio="0.5" textColor="#000000" visible="true" width="4.0" x="12.985352937710047" y="17.905512543293412"/>
          <y:BendStyle smoothed="false"/>
        </y:PolyLineEdge>
      </data>
      <data key="d3"/>
    </edge>
    <edge id="e14" source="n23" target="n22">
      <data key="d2">
        <y:PolyLineEdge>
          <y:Path sx="0.0" sy="0.0" tx="0.0" ty="0.0"/>
          <y:LineStyle color="#000000" type="line" width="1.0"/>
          <y:Arrows source="none" target="none"/>
          <y:EdgeLabel alignment="center" distance="2.0" fontFamily="Dialog" fontSize="12" fontStyle="plain" hasBackgroundColor="false" hasLineColor="false" height="4.0" modelName="six_pos" modelPosition="tail" preferredPlacement="anywhere" ratio="0.5" textColor="#000000" visible="true" width="4.0" x="2.000001375210104" y="20.521953118272222"/>
          <y:BendStyle smoothed="false"/>
        </y:PolyLineEdge>
      </data>
      <data key="d3"/>
    </edge>
    <edge id="e15" source="n24" target="n23">
      <data key="d2">
        <y:PolyLineEdge>
          <y:Path sx="0.0" sy="0.0" tx="0.0" ty="0.0"/>
          <y:LineStyle color="#000000" type="line" width="1.0"/>
          <y:Arrows source="none" target="none"/>
          <y:EdgeLabel alignment="center" distance="2.0" fontFamily="Dialog" fontSize="12" fontStyle="plain" hasBackgroundColor="false" hasLineColor="false" height="4.0" modelName="six_pos" modelPosition="tail" preferredPlacement="anywhere" ratio="0.5" textColor="#000000" visible="true" width="4.0" x="1.6425907628216265" y="15.487807763047556"/>
          <y:BendStyle smoothed="false"/>
        </y:PolyLineEdge>
      </data>
      <data key="d3"/>
    </edge>
    <edge id="e16" source="n25" target="n21">
      <data key="d2">
        <y:PolyLineEdge>
          <y:Path sx="0.0" sy="0.0" tx="0.0" ty="0.0"/>
          <y:LineStyle color="#000000" type="line" width="1.0"/>
          <y:Arrows source="none" target="none"/>
          <y:EdgeLabel alignment="center" distance="2.0" fontFamily="Dialog" fontSize="12" fontStyle="plain" hasBackgroundColor="false" hasLineColor="false" height="4.0" modelName="six_pos" modelPosition="tail" preferredPlacement="anywhere" ratio="0.5" textColor="#000000" visible="true" width="4.0" x="-30.028133947573913" y="49.55366410239196"/>
          <y:BendStyle smoothed="false"/>
        </y:PolyLineEdge>
      </data>
      <data key="d3"/>
    </edge>
    <edge id="e17" source="n27" target="n26">
      <data key="d2">
        <y:PolyLineEdge>
          <y:Path sx="0.0" sy="0.0" tx="0.0" ty="0.0"/>
          <y:LineStyle color="#000000" type="line" width="1.0"/>
          <y:Arrows source="none" target="none"/>
          <y:EdgeLabel alignment="center" distance="2.0" fontFamily="Dialog" fontSize="12" fontStyle="plain" hasBackgroundColor="false" hasLineColor="false" height="4.0" modelName="six_pos" modelPosition="tail" preferredPlacement="anywhere" ratio="0.5" textColor="#000000" visible="true" width="4.0" x="-5.31230290590031" y="1.9999792735234223"/>
          <y:BendStyle smoothed="false"/>
        </y:PolyLineEdge>
      </data>
      <data key="d3"/>
    </edge>
    <edge id="e18" source="n28" target="n27">
      <data key="d2">
        <y:PolyLineEdge>
          <y:Path sx="0.0" sy="0.0" tx="0.0" ty="0.0"/>
          <y:LineStyle color="#000000" type="line" width="1.0"/>
          <y:Arrows source="none" target="none"/>
          <y:EdgeLabel alignment="center" distance="2.0" fontFamily="Dialog" fontSize="12" fontStyle="plain" hasBackgroundColor="false" hasLineColor="false" height="4.0" modelName="six_pos" modelPosition="tail" preferredPlacement="anywhere" ratio="0.5" textColor="#000000" visible="true" width="4.0" x="1.999996199490056" y="49.55366410239196"/>
          <y:BendStyle smoothed="false"/>
        </y:PolyLineEdge>
      </data>
      <data key="d3"/>
    </edge>
    <edge id="e19" source="n29" target="n28">
      <data key="d2">
        <y:PolyLineEdge>
          <y:Path sx="0.0" sy="0.0" tx="0.0" ty="0.0"/>
          <y:LineStyle color="#000000" type="line" width="1.0"/>
          <y:Arrows source="none" target="none"/>
          <y:EdgeLabel alignment="center" distance="2.0" fontFamily="Dialog" fontSize="12" fontStyle="plain" hasBackgroundColor="false" hasLineColor="false" height="4.0" modelName="six_pos" modelPosition="tail" preferredPlacement="anywhere" ratio="0.5" textColor="#000000" visible="true" width="4.0" x="1.999996199490056" y="15.487807763047556"/>
          <y:BendStyle smoothed="false"/>
        </y:PolyLineEdge>
      </data>
      <data key="d3"/>
    </edge>
    <edge id="e20" source="n21" target="n30">
      <data key="d2">
        <y:PolyLineEdge>
          <y:Path sx="0.0" sy="0.0" tx="0.0" ty="0.0"/>
          <y:LineStyle color="#000000" type="line" width="1.0"/>
          <y:Arrows source="none" target="none"/>
          <y:EdgeLabel alignment="center" distance="2.0" fontFamily="Dialog" fontSize="12" fontStyle="plain" hasBackgroundColor="false" hasLineColor="false" height="4.0" modelName="six_pos" modelPosition="tail" preferredPlacement="anywhere" ratio="0.5" textColor="#000000" visible="true" width="4.0" x="5.027343694698516" y="1.9999792735234223"/>
          <y:BendStyle smoothed="false"/>
        </y:PolyLineEdge>
      </data>
      <data key="d3"/>
    </edge>
    <edge id="e21" source="n21" target="n31">
      <data key="d2">
        <y:PolyLineEdge>
          <y:Path sx="0.0" sy="0.0" tx="0.0" ty="0.0"/>
          <y:LineStyle color="#000000" type="line" width="1.0"/>
          <y:Arrows source="none" target="none"/>
          <y:EdgeLabel alignment="center" distance="2.0" fontFamily="Dialog" fontSize="12" fontStyle="plain" hasBackgroundColor="false" hasLineColor="false" height="4.0" modelName="six_pos" modelPosition="tail" preferredPlacement="anywhere" ratio="0.5" textColor="#000000" visible="true" width="4.0" x="-9.498533781039953" y="1.9999792735234223"/>
          <y:BendStyle smoothed="false"/>
        </y:PolyLineEdge>
      </data>
      <data key="d3"/>
    </edge>
    <edge id="e22" source="n32" target="n25">
      <data key="d2">
        <y:PolyLineEdge>
          <y:Path sx="0.0" sy="0.0" tx="0.0" ty="0.0"/>
          <y:LineStyle color="#000000" type="line" width="1.0"/>
          <y:Arrows source="none" target="none"/>
          <y:EdgeLabel alignment="center" distance="2.0" fontFamily="Dialog" fontSize="12" fontStyle="plain" hasBackgroundColor="false" hasLineColor="false" height="4.0" modelName="six_pos" modelPosition="tail" preferredPlacement="anywhere" ratio="0.5" textColor="#000000" visible="true" width="4.0" x="-3.6133094936120784" y="-26.006489264540278"/>
          <y:BendStyle smoothed="false"/>
        </y:PolyLineEdge>
      </data>
      <data key="d3"/>
    </edge>
    <edge id="e23" source="n25" target="n33">
      <data key="d2">
        <y:PolyLineEdge>
          <y:Path sx="0.0" sy="0.0" tx="0.0" ty="0.0"/>
          <y:LineStyle color="#000000" type="line" width="1.0"/>
          <y:Arrows source="none" target="none"/>
          <y:EdgeLabel alignment="center" distance="2.0" fontFamily="Dialog" fontSize="12" fontStyle="plain" hasBackgroundColor="false" hasLineColor="false" height="4.0" modelName="six_pos" modelPosition="tail" preferredPlacement="anywhere" ratio="0.5" textColor="#000000" visible="true" width="4.0" x="1.8691842548833648" y="-21.00624130921807"/>
          <y:BendStyle smoothed="false"/>
        </y:PolyLineEdge>
      </data>
      <data key="d3"/>
    </edge>
    <edge id="e24" source="n26" target="n34">
      <data key="d2">
        <y:PolyLineEdge>
          <y:Path sx="0.0" sy="0.0" tx="0.0" ty="0.0"/>
          <y:LineStyle color="#000000" type="line" width="1.0"/>
          <y:Arrows source="none" target="none"/>
          <y:EdgeLabel alignment="center" distance="2.0" fontFamily="Dialog" fontSize="12" fontStyle="plain" hasBackgroundColor="false" hasLineColor="false" height="4.0" modelName="six_pos" modelPosition="tail" preferredPlacement="anywhere" ratio="0.5" textColor="#000000" visible="true" width="4.0" x="-10.665174427156103" y="1.9999792735234223"/>
          <y:BendStyle smoothed="false"/>
        </y:PolyLineEdge>
      </data>
      <data key="d3"/>
    </edge>
    <edge id="e25" source="n34" target="n32">
      <data key="d2">
        <y:PolyLineEdge>
          <y:Path sx="0.0" sy="0.0" tx="0.0" ty="0.0"/>
          <y:LineStyle color="#000000" type="line" width="1.0"/>
          <y:Arrows source="none" target="none"/>
          <y:EdgeLabel alignment="center" distance="2.0" fontFamily="Dialog" fontSize="12" fontStyle="plain" hasBackgroundColor="false" hasLineColor="false" height="4.0" modelName="six_pos" modelPosition="tail" preferredPlacement="anywhere" ratio="0.5" textColor="#000000" visible="true" width="4.0" x="1.8527757089275951" y="-17.55107985512757"/>
          <y:BendStyle smoothed="false"/>
        </y:PolyLineEdge>
      </data>
      <data key="d3"/>
    </edge>
    <edge id="e26" source="n25" target="n29">
      <data key="d2">
        <y:PolyLineEdge>
          <y:Path sx="0.0" sy="0.0" tx="0.0" ty="0.0"/>
          <y:LineStyle color="#000000" type="line" width="1.0"/>
          <y:Arrows source="none" target="none"/>
          <y:EdgeLabel alignment="center" distance="2.0" fontFamily="Dialog" fontSize="12" fontStyle="plain" hasBackgroundColor="false" hasLineColor="false" height="4.0" modelName="six_pos" modelPosition="tail" preferredPlacement="anywhere" ratio="0.5" textColor="#000000" visible="true" width="4.0" x="38.19037888378557" y="-16.985033226047904"/>
          <y:BendStyle smoothed="false"/>
        </y:PolyLineEdge>
      </data>
      <data key="d3"/>
    </edge>
    <edge id="e27" source="n25" target="n24">
      <data key="d2">
        <y:PolyLineEdge>
          <y:Path sx="0.0" sy="0.0" tx="0.0" ty="0.0"/>
          <y:LineStyle color="#000000" type="line" width="1.0"/>
          <y:Arrows source="none" target="none"/>
          <y:EdgeLabel alignment="center" distance="2.0" fontFamily="Dialog" fontSize="12" fontStyle="plain" hasBackgroundColor="false" hasLineColor="false" height="4.0" modelName="six_pos" modelPosition="tail" preferredPlacement="anywhere" ratio="0.5" textColor="#000000" visible="true" width="4.0" x="-51.74841171072745" y="-19.18531845765557"/>
          <y:BendStyle smoothed="false"/>
        </y:PolyLineEdge>
      </data>
      <data key="d3"/>
    </edge>
    <edge id="e28" source="n29" target="n32">
      <data key="d2">
        <y:PolyLineEdge>
          <y:Path sx="0.0" sy="0.0" tx="0.0" ty="0.0">
            <y:Point x="142.3520000000001" y="524.4000000000001"/>
          </y:Path>
          <y:LineStyle color="#000000" type="line" width="1.0"/>
          <y:Arrows source="none" target="none"/>
          <y:EdgeLabel alignment="center" distance="2.0" fontFamily="Dialog" fontSize="12" fontStyle="plain" hasBackgroundColor="false" hasLineColor="false" height="4.0" modelName="six_pos" modelPosition="tail" preferredPlacement="anywhere" ratio="0.5" textColor="#000000" visible="true" width="4.0" x="-24.57036500534167" y="39.77188964507366"/>
          <y:BendStyle smoothed="false"/>
        </y:PolyLineEdge>
      </data>
      <data key="d3"/>
    </edge>
    <edge id="e29" source="n27" target="n32">
      <data key="d2">
        <y:PolyLineEdge>
          <y:Path sx="0.0" sy="0.0" tx="0.0" ty="0.0"/>
          <y:LineStyle color="#000000" type="line" width="1.0"/>
          <y:Arrows source="none" target="none"/>
          <y:EdgeLabel alignment="center" distance="2.0" fontFamily="Dialog" fontSize="12" fontStyle="plain" hasBackgroundColor="false" hasLineColor="false" height="4.0" modelName="six_pos" modelPosition="tail" preferredPlacement="anywhere" ratio="0.5" textColor="#000000" visible="true" width="4.0" x="-36.81959660707213" y="-15.070321479306472"/>
          <y:BendStyle smoothed="false"/>
        </y:PolyLineEdge>
      </data>
      <data key="d3"/>
    </edge>
    <edge id="e30" source="n32" target="n24">
      <data key="d2">
        <y:PolyLineEdge>
          <y:Path sx="0.0" sy="0.0" tx="0.0" ty="0.0"/>
          <y:LineStyle color="#000000" type="line" width="1.0"/>
          <y:Arrows source="none" target="none"/>
          <y:EdgeLabel alignment="center" distance="2.0" fontFamily="Dialog" fontSize="12" fontStyle="plain" hasBackgroundColor="false" hasLineColor="false" height="4.0" modelName="six_pos" modelPosition="tail" preferredPlacement="anywhere" ratio="0.5" textColor="#000000" visible="true" width="4.0" x="-68.845678541345" y="-52.81110202312777"/>
          <y:BendStyle smoothed="false"/>
        </y:PolyLineEdge>
      </data>
      <data key="d3"/>
    </edge>
    <edge id="e31" source="n24" target="n22">
      <data key="d2">
        <y:PolyLineEdge>
          <y:Path sx="0.0" sy="0.0" tx="0.0" ty="0.0">
            <y:Point x="-43.22140343683452" y="499.89616736731267"/>
          </y:Path>
          <y:LineStyle color="#000000" type="line" width="1.0"/>
          <y:Arrows source="none" target="none"/>
          <y:EdgeLabel alignment="center" distance="2.0" fontFamily="Dialog" fontSize="12" fontStyle="plain" hasBackgroundColor="false" hasLineColor="false" height="4.0" modelName="six_pos" modelPosition="tail" preferredPlacement="anywhere" ratio="0.5" textColor="#000000" visible="true" width="4.0" x="16.109048613176277" y="73.40055423082958"/>
          <y:BendStyle smoothed="false"/>
        </y:PolyLineEdge>
      </data>
      <data key="d3"/>
    </edge>
    <edge id="e32" source="n37" target="n36">
      <data key="d2">
        <y:PolyLineEdge>
          <y:Path sx="0.0" sy="0.0" tx="0.0" ty="0.0"/>
          <y:LineStyle color="#000000" type="line" width="1.0"/>
          <y:Arrows source="none" target="none"/>
          <y:EdgeLabel alignment="center" distance="2.0" fontFamily="Dialog" fontSize="12" fontStyle="plain" hasBackgroundColor="false" hasLineColor="false" height="4.0" modelName="six_pos" modelPosition="tail" preferredPlacement="anywhere" ratio="0.5" textColor="#000000" visible="true" width="4.0" x="12.985340896404068" y="17.905512543293526"/>
          <y:BendStyle smoothed="false"/>
        </y:PolyLineEdge>
      </data>
      <data key="d3"/>
    </edge>
    <edge id="e33" source="n38" target="n37">
      <data key="d2">
        <y:PolyLineEdge>
          <y:Path sx="0.0" sy="0.0" tx="0.0" ty="0.0"/>
          <y:LineStyle color="#000000" type="line" width="1.0"/>
          <y:Arrows source="none" target="none"/>
          <y:EdgeLabel alignment="center" distance="2.0" fontFamily="Dialog" fontSize="12" fontStyle="plain" hasBackgroundColor="false" hasLineColor="false" height="4.0" modelName="six_pos" modelPosition="tail" preferredPlacement="anywhere" ratio="0.5" textColor="#000000" visible="true" width="4.0" x="1.9999893339041819" y="20.521953118272222"/>
          <y:BendStyle smoothed="false"/>
        </y:PolyLineEdge>
      </data>
      <data key="d3"/>
    </edge>
    <edge id="e34" source="n39" target="n38">
      <data key="d2">
        <y:PolyLineEdge>
          <y:Path sx="0.0" sy="0.0" tx="0.0" ty="0.0"/>
          <y:LineStyle color="#000000" type="line" width="1.0"/>
          <y:Arrows source="none" target="none"/>
          <y:EdgeLabel alignment="center" distance="2.0" fontFamily="Dialog" fontSize="12" fontStyle="plain" hasBackgroundColor="false" hasLineColor="false" height="4.0" modelName="six_pos" modelPosition="tail" preferredPlacement="anywhere" ratio="0.5" textColor="#000000" visible="true" width="4.0" x="2.0969103438545176" y="15.487807763047556"/>
          <y:BendStyle smoothed="false"/>
        </y:PolyLineEdge>
      </data>
      <data key="d3"/>
    </edge>
    <edge id="e35" source="n40" target="n36">
      <data key="d2">
        <y:PolyLineEdge>
          <y:Path sx="0.0" sy="0.0" tx="0.0" ty="0.0"/>
          <y:LineStyle color="#000000" type="line" width="1.0"/>
          <y:Arrows source="none" target="none"/>
          <y:EdgeLabel alignment="center" distance="2.0" fontFamily="Dialog" fontSize="12" fontStyle="plain" hasBackgroundColor="false" hasLineColor="false" height="4.0" modelName="six_pos" modelPosition="tail" preferredPlacement="anywhere" ratio="0.5" textColor="#000000" visible="true" width="4.0" x="-30.028145988879942" y="49.55366410239196"/>
          <y:BendStyle smoothed="false"/>
        </y:PolyLineEdge>
      </data>
      <data key="d3"/>
    </edge>
    <edge id="e36" source="n42" target="n41">
      <data key="d2">
        <y:PolyLineEdge>
          <y:Path sx="0.0" sy="0.0" tx="0.0" ty="0.0"/>
          <y:LineStyle color="#000000" type="line" width="1.0"/>
          <y:Arrows source="none" target="none"/>
          <y:EdgeLabel alignment="center" distance="2.0" fontFamily="Dialog" fontSize="12" fontStyle="plain" hasBackgroundColor="false" hasLineColor="false" height="4.0" modelName="six_pos" modelPosition="tail" preferredPlacement="anywhere" ratio="0.5" textColor="#000000" visible="true" width="4.0" x="-6.85452263634852" y="1.9999792735234223"/>
          <y:BendStyle smoothed="false"/>
        </y:PolyLineEdge>
      </data>
      <data key="d3"/>
    </edge>
    <edge id="e37" source="n43" target="n42">
      <data key="d2">
        <y:PolyLineEdge>
          <y:Path sx="0.0" sy="0.0" tx="0.0" ty="0.0"/>
          <y:LineStyle color="#000000" type="line" width="1.0"/>
          <y:Arrows source="none" target="none"/>
          <y:EdgeLabel alignment="center" distance="2.0" fontFamily="Dialog" fontSize="12" fontStyle="plain" hasBackgroundColor="false" hasLineColor="false" height="4.0" modelName="six_pos" modelPosition="tail" preferredPlacement="anywhere" ratio="0.5" textColor="#000000" visible="true" width="4.0" x="2.000019238062009" y="49.55366410239196"/>
          <y:BendStyle smoothed="false"/>
        </y:PolyLineEdge>
      </data>
      <data key="d3"/>
    </edge>
    <edge id="e38" source="n44" target="n43">
      <data key="d2">
        <y:PolyLineEdge>
          <y:Path sx="0.0" sy="0.0" tx="0.0" ty="0.0"/>
          <y:LineStyle color="#000000" type="line" width="1.0"/>
          <y:Arrows source="none" target="none"/>
          <y:EdgeLabel alignment="center" distance="2.0" fontFamily="Dialog" fontSize="12" fontStyle="plain" hasBackgroundColor="false" hasLineColor="false" height="4.0" modelName="six_pos" modelPosition="tail" preferredPlacement="anywhere" ratio="0.5" textColor="#000000" visible="true" width="4.0" x="2.000019238062009" y="15.487807763047556"/>
          <y:BendStyle smoothed="false"/>
        </y:PolyLineEdge>
      </data>
      <data key="d3"/>
    </edge>
    <edge id="e39" source="n36" target="n45">
      <data key="d2">
        <y:PolyLineEdge>
          <y:Path sx="0.0" sy="0.0" tx="0.0" ty="0.0"/>
          <y:LineStyle color="#000000" type="line" width="1.0"/>
          <y:Arrows source="none" target="none"/>
          <y:EdgeLabel alignment="center" distance="2.0" fontFamily="Dialog" fontSize="12" fontStyle="plain" hasBackgroundColor="false" hasLineColor="false" height="4.0" modelName="six_pos" modelPosition="tail" preferredPlacement="anywhere" ratio="0.5" textColor="#000000" visible="true" width="4.0" x="5.0273330839039545" y="1.9999792735234223"/>
          <y:BendStyle smoothed="false"/>
        </y:PolyLineEdge>
      </data>
      <data key="d3"/>
    </edge>
    <edge id="e40" source="n36" target="n46">
      <data key="d2">
        <y:PolyLineEdge>
          <y:Path sx="0.0" sy="0.0" tx="0.0" ty="0.0"/>
          <y:LineStyle color="#000000" type="line" width="1.0"/>
          <y:Arrows source="none" target="none"/>
          <y:EdgeLabel alignment="center" distance="2.0" fontFamily="Dialog" fontSize="12" fontStyle="plain" hasBackgroundColor="false" hasLineColor="false" height="4.0" modelName="six_pos" modelPosition="tail" preferredPlacement="anywhere" ratio="0.5" textColor="#000000" visible="true" width="4.0" x="-9.666973716209782" y="1.9999792735234223"/>
          <y:BendStyle smoothed="false"/>
        </y:PolyLineEdge>
      </data>
      <data key="d3"/>
    </edge>
    <edge id="e41" source="n47" target="n40">
      <data key="d2">
        <y:PolyLineEdge>
          <y:Path sx="0.0" sy="0.0" tx="0.0" ty="0.0"/>
          <y:LineStyle color="#000000" type="line" width="1.0"/>
          <y:Arrows source="none" target="none"/>
          <y:EdgeLabel alignment="center" distance="2.0" fontFamily="Dialog" fontSize="12" fontStyle="plain" hasBackgroundColor="false" hasLineColor="false" height="4.0" modelName="six_pos" modelPosition="tail" preferredPlacement="anywhere" ratio="0.5" textColor="#000000" visible="true" width="4.0" x="-6.814189021008701" y="-26.006489264540278"/>
          <y:BendStyle smoothed="false"/>
        </y:PolyLineEdge>
      </data>
      <data key="d3"/>
    </edge>
    <edge id="e42" source="n40" target="n48">
      <data key="d2">
        <y:PolyLineEdge>
          <y:Path sx="0.0" sy="0.0" tx="0.0" ty="0.0"/>
          <y:LineStyle color="#000000" type="line" width="1.0"/>
          <y:Arrows source="none" target="none"/>
          <y:EdgeLabel alignment="center" distance="2.0" fontFamily="Dialog" fontSize="12" fontStyle="plain" hasBackgroundColor="false" hasLineColor="false" height="4.0" modelName="six_pos" modelPosition="tail" preferredPlacement="anywhere" ratio="0.5" textColor="#000000" visible="true" width="4.0" x="1.8691722135773148" y="-21.00624130921807"/>
          <y:BendStyle smoothed="false"/>
        </y:PolyLineEdge>
      </data>
      <data key="d3"/>
    </edge>
    <edge id="e43" source="n41" target="n49">
      <data key="d2">
        <y:PolyLineEdge>
          <y:Path sx="0.0" sy="0.0" tx="0.0" ty="0.0"/>
          <y:LineStyle color="#000000" type="line" width="1.0"/>
          <y:Arrows source="none" target="none"/>
          <y:EdgeLabel alignment="center" distance="2.0" fontFamily="Dialog" fontSize="12" fontStyle="plain" hasBackgroundColor="false" hasLineColor="false" height="4.0" modelName="six_pos" modelPosition="tail" preferredPlacement="anywhere" ratio="0.5" textColor="#000000" visible="true" width="4.0" x="-10.019031551774503" y="1.9999792735234223"/>
          <y:BendStyle smoothed="false"/>
        </y:PolyLineEdge>
      </data>
      <data key="d3"/>
    </edge>
    <edge id="e44" source="n49" target="n47">
      <data key="d2">
        <y:PolyLineEdge>
          <y:Path sx="0.0" sy="0.0" tx="0.0" ty="0.0"/>
          <y:LineStyle color="#000000" type="line" width="1.0"/>
          <y:Arrows source="none" target="none"/>
          <y:EdgeLabel alignment="center" distance="2.0" fontFamily="Dialog" fontSize="12" fontStyle="plain" hasBackgroundColor="false" hasLineColor="false" height="4.0" modelName="six_pos" modelPosition="tail" preferredPlacement="anywhere" ratio="0.5" textColor="#000000" visible="true" width="4.0" x="1.5332020429391378" y="-17.55107985512757"/>
          <y:BendStyle smoothed="false"/>
        </y:PolyLineEdge>
      </data>
      <data key="d3"/>
    </edge>
    <edge id="e45" source="n52" target="n51">
      <data key="d2">
        <y:PolyLineEdge>
          <y:Path sx="0.0" sy="0.0" tx="0.0" ty="0.0"/>
          <y:LineStyle color="#000000" type="line" width="1.0"/>
          <y:Arrows source="none" target="none"/>
          <y:EdgeLabel alignment="center" distance="2.0" fontFamily="Dialog" fontSize="12" fontStyle="plain" hasBackgroundColor="false" hasLineColor="false" height="4.0" modelName="six_pos" modelPosition="tail" preferredPlacement="anywhere" ratio="0.5" textColor="#000000" visible="true" width="4.0" x="13.227535263206164" y="18.35401309568681"/>
          <y:BendStyle smoothed="false"/>
        </y:PolyLineEdge>
      </data>
      <data key="d3"/>
    </edge>
    <edge id="e46" source="n53" target="n52">
      <data key="d2">
        <y:PolyLineEdge>
          <y:Path sx="0.0" sy="0.0" tx="0.0" ty="0.0"/>
          <y:LineStyle color="#000000" type="line" width="1.0"/>
          <y:Arrows source="none" target="none"/>
          <y:EdgeLabel alignment="center" distance="2.0" fontFamily="Dialog" fontSize="12" fontStyle="plain" hasBackgroundColor="false" hasLineColor="false" height="4.0" modelName="six_pos" modelPosition="tail" preferredPlacement="anywhere" ratio="0.5" textColor="#000000" visible="true" width="4.0" x="1.9999962007062777" y="20.521956168189718"/>
          <y:BendStyle smoothed="false"/>
        </y:PolyLineEdge>
      </data>
      <data key="d3"/>
    </edge>
    <edge id="e47" source="n54" target="n53">
      <data key="d2">
        <y:PolyLineEdge>
          <y:Path sx="0.0" sy="0.0" tx="0.0" ty="0.0"/>
          <y:LineStyle color="#000000" type="line" width="1.0"/>
          <y:Arrows source="none" target="none"/>
          <y:EdgeLabel alignment="center" distance="2.0" fontFamily="Dialog" fontSize="12" fontStyle="plain" hasBackgroundColor="false" hasLineColor="false" height="4.0" modelName="six_pos" modelPosition="tail" preferredPlacement="anywhere" ratio="0.5" textColor="#000000" visible="true" width="4.0" x="1.6475537237222397" y="15.08503829191261"/>
          <y:BendStyle smoothed="false"/>
        </y:PolyLineEdge>
      </data>
      <data key="d3"/>
    </edge>
    <edge id="e48" source="n55" target="n51">
      <data key="d2">
        <y:PolyLineEdge>
          <y:Path sx="0.0" sy="0.0" tx="0.0" ty="0.0"/>
          <y:LineStyle color="#000000" type="line" width="1.0"/>
          <y:Arrows source="none" target="none"/>
          <y:EdgeLabel alignment="center" distance="2.0" fontFamily="Dialog" fontSize="12" fontStyle="plain" hasBackgroundColor="false" hasLineColor="false" height="4.0" modelName="six_pos" modelPosition="tail" preferredPlacement="anywhere" ratio="0.5" textColor="#000000" visible="true" width="4.0" x="-30.07783681184935" y="49.928146828522586"/>
          <y:BendStyle smoothed="false"/>
        </y:PolyLineEdge>
      </data>
      <data key="d3"/>
    </edge>
    <edge id="e49" source="n57" target="n56">
      <data key="d2">
        <y:PolyLineEdge>
          <y:Path sx="0.0" sy="0.0" tx="0.0" ty="0.0"/>
          <y:LineStyle color="#000000" type="line" width="1.0"/>
          <y:Arrows source="none" target="none"/>
          <y:EdgeLabel alignment="center" distance="2.0" fontFamily="Dialog" fontSize="12" fontStyle="plain" hasBackgroundColor="false" hasLineColor="false" height="4.0" modelName="six_pos" modelPosition="tail" preferredPlacement="anywhere" ratio="0.5" textColor="#000000" visible="true" width="4.0" x="-4.970366928416183" y="1.9999792735234223"/>
          <y:BendStyle smoothed="false"/>
        </y:PolyLineEdge>
      </data>
      <data key="d3"/>
    </edge>
    <edge id="e50" source="n58" target="n57">
      <data key="d2">
        <y:PolyLineEdge>
          <y:Path sx="0.0" sy="0.0" tx="0.0" ty="0.0"/>
          <y:LineStyle color="#000000" type="line" width="1.0"/>
          <y:Arrows source="none" target="none"/>
          <y:EdgeLabel alignment="center" distance="2.0" fontFamily="Dialog" fontSize="12" fontStyle="plain" hasBackgroundColor="false" hasLineColor="false" height="4.0" modelName="six_pos" modelPosition="tail" preferredPlacement="anywhere" ratio="0.5" textColor="#000000" visible="true" width="4.0" x="2.3214716877344017" y="49.928146828522586"/>
          <y:BendStyle smoothed="false"/>
        </y:PolyLineEdge>
      </data>
      <data key="d3"/>
    </edge>
    <edge id="e51" source="n59" target="n58">
      <data key="d2">
        <y:PolyLineEdge>
          <y:Path sx="0.0" sy="0.0" tx="0.0" ty="0.0"/>
          <y:LineStyle color="#000000" type="line" width="1.0"/>
          <y:Arrows source="none" target="none"/>
          <y:EdgeLabel alignment="center" distance="2.0" fontFamily="Dialog" fontSize="12" fontStyle="plain" hasBackgroundColor="false" hasLineColor="false" height="4.0" modelName="six_pos" modelPosition="tail" preferredPlacement="anywhere" ratio="0.5" textColor="#000000" visible="true" width="4.0" x="2.0000115361723374" y="15.08503829191261"/>
          <y:BendStyle smoothed="false"/>
        </y:PolyLineEdge>
      </data>
      <data key="d3"/>
    </edge>
    <edge id="e52" source="n51" target="n60">
      <data key="d2">
        <y:PolyLineEdge>
          <y:Path sx="0.0" sy="0.0" tx="0.0" ty="0.0"/>
          <y:LineStyle color="#000000" type="line" width="1.0"/>
          <y:Arrows source="none" target="none"/>
          <y:EdgeLabel alignment="center" distance="2.0" fontFamily="Dialog" fontSize="12" fontStyle="plain" hasBackgroundColor="false" hasLineColor="false" height="4.0" modelName="six_pos" modelPosition="tail" preferredPlacement="anywhere" ratio="0.5" textColor="#000000" visible="true" width="4.0" x="5.02733995070605" y="1.9999792735234223"/>
          <y:BendStyle smoothed="false"/>
        </y:PolyLineEdge>
      </data>
      <data key="d3"/>
    </edge>
    <edge id="e53" source="n51" target="n61">
      <data key="d2">
        <y:PolyLineEdge>
          <y:Path sx="0.0" sy="0.0" tx="0.0" ty="0.0"/>
          <y:LineStyle color="#000000" type="line" width="1.0"/>
          <y:Arrows source="none" target="none"/>
          <y:EdgeLabel alignment="center" distance="2.0" fontFamily="Dialog" fontSize="12" fontStyle="plain" hasBackgroundColor="false" hasLineColor="false" height="4.0" modelName="six_pos" modelPosition="tail" preferredPlacement="anywhere" ratio="0.5" textColor="#000000" visible="true" width="4.0" x="-9.498538955543836" y="1.9999792735234223"/>
          <y:BendStyle smoothed="false"/>
        </y:PolyLineEdge>
      </data>
      <data key="d3"/>
    </edge>
    <edge id="e54" source="n62" target="n55">
      <data key="d2">
        <y:PolyLineEdge>
          <y:Path sx="0.0" sy="0.0" tx="0.0" ty="0.0"/>
          <y:LineStyle color="#000000" type="line" width="1.0"/>
          <y:Arrows source="none" target="none"/>
          <y:EdgeLabel alignment="center" distance="2.0" fontFamily="Dialog" fontSize="12" fontStyle="plain" hasBackgroundColor="false" hasLineColor="false" height="4.0" modelName="six_pos" modelPosition="tail" preferredPlacement="anywhere" ratio="0.5" textColor="#000000" visible="true" width="4.0" x="-4.985141177221749" y="-26.006486214622782"/>
          <y:BendStyle smoothed="false"/>
        </y:PolyLineEdge>
      </data>
      <data key="d3"/>
    </edge>
    <edge id="e55" source="n55" target="n63">
      <data key="d2">
        <y:PolyLineEdge>
          <y:Path sx="0.0" sy="0.0" tx="0.0" ty="0.0"/>
          <y:LineStyle color="#000000" type="line" width="1.0"/>
          <y:Arrows source="none" target="none"/>
          <y:EdgeLabel alignment="center" distance="2.0" fontFamily="Dialog" fontSize="12" fontStyle="plain" hasBackgroundColor="false" hasLineColor="false" height="4.0" modelName="six_pos" modelPosition="tail" preferredPlacement="anywhere" ratio="0.5" textColor="#000000" visible="true" width="4.0" x="1.8706899623047093" y="-20.603468788165515"/>
          <y:BendStyle smoothed="false"/>
        </y:PolyLineEdge>
      </data>
      <data key="d3"/>
    </edge>
    <edge id="e56" source="n56" target="n64">
      <data key="d2">
        <y:PolyLineEdge>
          <y:Path sx="0.0" sy="0.0" tx="0.0" ty="0.0"/>
          <y:LineStyle color="#000000" type="line" width="1.0"/>
          <y:Arrows source="none" target="none"/>
          <y:EdgeLabel alignment="center" distance="2.0" fontFamily="Dialog" fontSize="12" fontStyle="plain" hasBackgroundColor="false" hasLineColor="false" height="4.0" modelName="six_pos" modelPosition="tail" preferredPlacement="anywhere" ratio="0.5" textColor="#000000" visible="true" width="4.0" x="-10.019050448555959" y="1.9999792735234223"/>
          <y:BendStyle smoothed="false"/>
        </y:PolyLineEdge>
      </data>
      <data key="d3"/>
    </edge>
    <edge id="e57" source="n64" target="n62">
      <data key="d2">
        <y:PolyLineEdge>
          <y:Path sx="0.0" sy="0.0" tx="0.0" ty="0.0"/>
          <y:LineStyle color="#000000" type="line" width="1.0"/>
          <y:Arrows source="none" target="none"/>
          <y:EdgeLabel alignment="center" distance="2.0" fontFamily="Dialog" fontSize="12" fontStyle="plain" hasBackgroundColor="false" hasLineColor="false" height="4.0" modelName="six_pos" modelPosition="tail" preferredPlacement="anywhere" ratio="0.5" textColor="#000000" visible="true" width="4.0" x="1.525145749823082" y="-17.973838339934446"/>
          <y:BendStyle smoothed="false"/>
        </y:PolyLineEdge>
      </data>
      <data key="d3"/>
    </edge>
    <edge id="e58" source="n68" target="n67">
      <data key="d2">
        <y:PolyLineEdge>
          <y:Path sx="0.0" sy="0.0" tx="0.0" ty="0.0"/>
          <y:LineStyle color="#000000" type="line" width="1.0"/>
          <y:Arrows source="none" target="none"/>
          <y:EdgeLabel alignment="center" distance="2.0" fontFamily="Dialog" fontSize="12" fontStyle="plain" hasBackgroundColor="false" hasLineColor="false" height="4.0" modelName="six_pos" modelPosition="tail" preferredPlacement="anywhere" ratio="0.5" textColor="#000000" visible="true" width="4.0" x="20.065518330463476" y="14.15342471375044"/>
          <y:BendStyle smoothed="false"/>
        </y:PolyLineEdge>
      </data>
      <data key="d3"/>
    </edge>
    <edge id="e59" source="n69" target="n68">
      <data key="d2">
        <y:PolyLineEdge>
          <y:Path sx="0.0" sy="0.0" tx="0.0" ty="0.0"/>
          <y:LineStyle color="#000000" type="line" width="1.0"/>
          <y:Arrows source="none" target="none"/>
          <y:EdgeLabel alignment="center" distance="2.0" fontFamily="Dialog" fontSize="12" fontStyle="plain" hasBackgroundColor="false" hasLineColor="false" height="4.0" modelName="six_pos" modelPosition="tail" preferredPlacement="anywhere" ratio="0.5" textColor="#000000" visible="true" width="4.0" x="2.000009697709629" y="20.52196725139197"/>
          <y:BendStyle smoothed="false"/>
        </y:PolyLineEdge>
      </data>
      <data key="d3"/>
    </edge>
    <edge id="e60" source="n70" target="n69">
      <data key="d2">
        <y:PolyLineEdge>
          <y:Path sx="0.0" sy="0.0" tx="0.0" ty="0.0"/>
          <y:LineStyle color="#000000" type="line" width="1.0"/>
          <y:Arrows source="none" target="none"/>
          <y:EdgeLabel alignment="center" distance="2.0" fontFamily="Dialog" fontSize="12" fontStyle="plain" hasBackgroundColor="false" hasLineColor="false" height="4.0" modelName="six_pos" modelPosition="tail" preferredPlacement="anywhere" ratio="0.5" textColor="#000000" visible="true" width="4.0" x="2.09226449102448" y="13.322747681279736"/>
          <y:BendStyle smoothed="false"/>
        </y:PolyLineEdge>
      </data>
      <data key="d3"/>
    </edge>
    <edge id="e61" source="n71" target="n67">
      <data key="d2">
        <y:PolyLineEdge>
          <y:Path sx="0.0" sy="0.0" tx="0.0" ty="0.0"/>
          <y:LineStyle color="#000000" type="line" width="1.0"/>
          <y:Arrows source="none" target="none"/>
          <y:EdgeLabel alignment="center" distance="2.0" fontFamily="Dialog" fontSize="12" fontStyle="plain" hasBackgroundColor="false" hasLineColor="false" height="4.0" modelName="six_pos" modelPosition="tail" preferredPlacement="anywhere" ratio="0.5" textColor="#000000" visible="true" width="4.0" x="-30.36202096495316" y="51.667012665410596"/>
          <y:BendStyle smoothed="false"/>
        </y:PolyLineEdge>
      </data>
      <data key="d3"/>
    </edge>
    <edge id="e62" source="n73" target="n72">
      <data key="d2">
        <y:PolyLineEdge>
          <y:Path sx="0.0" sy="0.0" tx="0.0" ty="0.0"/>
          <y:LineStyle color="#000000" type="line" width="1.0"/>
          <y:Arrows source="none" target="none"/>
          <y:EdgeLabel alignment="center" distance="2.0" fontFamily="Dialog" fontSize="12" fontStyle="plain" hasBackgroundColor="false" hasLineColor="false" height="4.0" modelName="six_pos" modelPosition="tail" preferredPlacement="anywhere" ratio="0.5" textColor="#000000" visible="true" width="4.0" x="-9.920655650925028" y="2.0000082137065647"/>
          <y:BendStyle smoothed="false"/>
        </y:PolyLineEdge>
      </data>
      <data key="d3"/>
    </edge>
    <edge id="e63" source="n74" target="n73">
      <data key="d2">
        <y:PolyLineEdge>
          <y:Path sx="0.0" sy="0.0" tx="0.0" ty="0.0"/>
          <y:LineStyle color="#000000" type="line" width="1.0"/>
          <y:Arrows source="none" target="none"/>
          <y:EdgeLabel alignment="center" distance="2.0" fontFamily="Dialog" fontSize="12" fontStyle="plain" hasBackgroundColor="false" hasLineColor="false" height="4.0" modelName="six_pos" modelPosition="tail" preferredPlacement="anywhere" ratio="0.5" textColor="#000000" visible="true" width="4.0" x="2.205892190989289" y="51.667012665410596"/>
          <y:BendStyle smoothed="false"/>
        </y:PolyLineEdge>
      </data>
      <data key="d3"/>
    </edge>
    <edge id="e64" source="n75" target="n74">
      <data key="d2">
        <y:PolyLineEdge>
          <y:Path sx="0.0" sy="0.0" tx="0.0" ty="0.0"/>
          <y:LineStyle color="#000000" type="line" width="1.0"/>
          <y:Arrows source="none" target="none"/>
          <y:EdgeLabel alignment="center" distance="2.0" fontFamily="Dialog" fontSize="12" fontStyle="plain" hasBackgroundColor="false" hasLineColor="false" height="4.0" modelName="six_pos" modelPosition="tail" preferredPlacement="anywhere" ratio="0.5" textColor="#000000" visible="true" width="4.0" x="1.999995096300836" y="13.322747681279736"/>
          <y:BendStyle smoothed="false"/>
        </y:PolyLineEdge>
      </data>
      <data key="d3"/>
    </edge>
    <edge id="e65" source="n67" target="n76">
      <data key="d2">
        <y:PolyLineEdge>
          <y:Path sx="0.0" sy="0.0" tx="0.0" ty="0.0"/>
          <y:LineStyle color="#000000" type="line" width="1.0"/>
          <y:Arrows source="none" target="none"/>
          <y:EdgeLabel alignment="center" distance="2.0" fontFamily="Dialog" fontSize="12" fontStyle="plain" hasBackgroundColor="false" hasLineColor="false" height="4.0" modelName="six_pos" modelPosition="tail" preferredPlacement="anywhere" ratio="0.5" textColor="#000000" visible="true" width="4.0" x="5.027353447709629" y="2.0000082137065647"/>
          <y:BendStyle smoothed="false"/>
        </y:PolyLineEdge>
      </data>
      <data key="d3"/>
    </edge>
    <edge id="e66" source="n67" target="n77">
      <data key="d2">
        <y:PolyLineEdge>
          <y:Path sx="0.0" sy="0.0" tx="0.0" ty="0.0"/>
          <y:LineStyle color="#000000" type="line" width="1.0"/>
          <y:Arrows source="none" target="none"/>
          <y:EdgeLabel alignment="center" distance="2.0" fontFamily="Dialog" fontSize="12" fontStyle="plain" hasBackgroundColor="false" hasLineColor="false" height="4.0" modelName="six_pos" modelPosition="tail" preferredPlacement="anywhere" ratio="0.5" textColor="#000000" visible="true" width="4.0" x="-9.829020646884373" y="2.0000082137065647"/>
          <y:BendStyle smoothed="false"/>
        </y:PolyLineEdge>
      </data>
      <data key="d3"/>
    </edge>
    <edge id="e67" source="n78" target="n71">
      <data key="d2">
        <y:PolyLineEdge>
          <y:Path sx="0.0" sy="0.0" tx="0.0" ty="0.0"/>
          <y:LineStyle color="#000000" type="line" width="1.0"/>
          <y:Arrows source="none" target="none"/>
          <y:EdgeLabel alignment="center" distance="2.0" fontFamily="Dialog" fontSize="12" fontStyle="plain" hasBackgroundColor="false" hasLineColor="false" height="4.0" modelName="six_pos" modelPosition="tail" preferredPlacement="anywhere" ratio="0.5" textColor="#000000" visible="true" width="4.0" x="-4.985127680218341" y="-26.00647513142053"/>
          <y:BendStyle smoothed="false"/>
        </y:PolyLineEdge>
      </data>
      <data key="d3"/>
    </edge>
    <edge id="e68" source="n71" target="n79">
      <data key="d2">
        <y:PolyLineEdge>
          <y:Path sx="0.0" sy="0.0" tx="0.0" ty="0.0"/>
          <y:LineStyle color="#000000" type="line" width="1.0"/>
          <y:Arrows source="none" target="none"/>
          <y:EdgeLabel alignment="center" distance="2.0" fontFamily="Dialog" fontSize="12" fontStyle="plain" hasBackgroundColor="false" hasLineColor="false" height="4.0" modelName="six_pos" modelPosition="tail" preferredPlacement="anywhere" ratio="0.5" textColor="#000000" visible="true" width="4.0" x="1.8777558907531784" y="-18.841192748407764"/>
          <y:BendStyle smoothed="false"/>
        </y:PolyLineEdge>
      </data>
      <data key="d3"/>
    </edge>
    <edge id="e69" source="n72" target="n80">
      <data key="d2">
        <y:PolyLineEdge>
          <y:Path sx="0.0" sy="0.0" tx="0.0" ty="0.0"/>
          <y:LineStyle color="#000000" type="line" width="1.0"/>
          <y:Arrows source="none" target="none"/>
          <y:EdgeLabel alignment="center" distance="2.0" fontFamily="Dialog" fontSize="12" fontStyle="plain" hasBackgroundColor="false" hasLineColor="false" height="4.0" modelName="six_pos" modelPosition="tail" preferredPlacement="anywhere" ratio="0.5" textColor="#000000" visible="true" width="4.0" x="-10.019036951552607" y="2.0000082137065647"/>
          <y:BendStyle smoothed="false"/>
        </y:PolyLineEdge>
      </data>
      <data key="d3"/>
    </edge>
    <edge id="e70" source="n80" target="n78">
      <data key="d2">
        <y:PolyLineEdge>
          <y:Path sx="0.0" sy="0.0" tx="0.0" ty="0.0"/>
          <y:LineStyle color="#000000" type="line" width="1.0"/>
          <y:Arrows source="none" target="none"/>
          <y:EdgeLabel alignment="center" distance="2.0" fontFamily="Dialog" fontSize="12" fontStyle="plain" hasBackgroundColor="false" hasLineColor="false" height="4.0" modelName="six_pos" modelPosition="tail" preferredPlacement="anywhere" ratio="0.5" textColor="#000000" visible="true" width="4.0" x="1.496910522868518" y="-19.671862151483936"/>
          <y:BendStyle smoothed="false"/>
        </y:PolyLineEdge>
      </data>
      <data key="d3"/>
    </edge>
    <edge id="e71" source="n83" target="n81">
      <data key="d2">
        <y:PolyLineEdge>
          <y:Path sx="0.0" sy="0.0" tx="0.0" ty="0.0"/>
          <y:LineStyle color="#000000" type="line" width="1.0"/>
          <y:Arrows source="none" target="none"/>
          <y:EdgeLabel alignment="center" distance="2.0" fontFamily="Dialog" fontSize="12" fontStyle="plain" hasBackgroundColor="false" hasLineColor="false" height="4.0" modelName="six_pos" modelPosition="tail" preferredPlacement="anywhere" ratio="0.5" textColor="#000000" visible="true" width="4.0" x="-30.21840040446773" y="50.72404440328535"/>
          <y:BendStyle smoothed="false"/>
        </y:PolyLineEdge>
      </data>
      <data key="d3"/>
    </edge>
    <edge id="e72" source="n85" target="n84">
      <data key="d2">
        <y:PolyLineEdge>
          <y:Path sx="0.0" sy="0.0" tx="0.0" ty="0.0"/>
          <y:LineStyle color="#000000" type="line" width="1.0"/>
          <y:Arrows source="none" target="none"/>
          <y:EdgeLabel alignment="center" distance="2.0" fontFamily="Dialog" fontSize="12" fontStyle="plain" hasBackgroundColor="false" hasLineColor="false" height="4.0" modelName="six_pos" modelPosition="tail" preferredPlacement="anywhere" ratio="0.5" textColor="#000000" visible="true" width="4.0" x="-5.312269107873135" y="2.0000082137065647"/>
          <y:BendStyle smoothed="false"/>
        </y:PolyLineEdge>
      </data>
      <data key="d3"/>
    </edge>
    <edge id="e73" source="n81" target="n87">
      <data key="d2">
        <y:PolyLineEdge>
          <y:Path sx="0.0" sy="0.0" tx="0.0" ty="0.0"/>
          <y:LineStyle color="#000000" type="line" width="1.0"/>
          <y:Arrows source="none" target="none"/>
          <y:EdgeLabel alignment="center" distance="2.0" fontFamily="Dialog" fontSize="12" fontStyle="plain" hasBackgroundColor="false" hasLineColor="false" height="4.0" modelName="six_pos" modelPosition="tail" preferredPlacement="anywhere" ratio="0.5" textColor="#000000" visible="true" width="4.0" x="5.027371293842634" y="2.0000082137065647"/>
          <y:BendStyle smoothed="false"/>
        </y:PolyLineEdge>
      </data>
      <data key="d3"/>
    </edge>
    <edge id="e74" source="n81" target="n88">
      <data key="d2">
        <y:PolyLineEdge>
          <y:Path sx="0.0" sy="0.0" tx="0.0" ty="0.0"/>
          <y:LineStyle color="#000000" type="line" width="1.0"/>
          <y:Arrows source="none" target="none"/>
          <y:EdgeLabel alignment="center" distance="2.0" fontFamily="Dialog" fontSize="12" fontStyle="plain" hasBackgroundColor="false" hasLineColor="false" height="4.0" modelName="six_pos" modelPosition="tail" preferredPlacement="anywhere" ratio="0.5" textColor="#000000" visible="true" width="4.0" x="-9.498507612407366" y="2.0000082137065647"/>
          <y:BendStyle smoothed="false"/>
        </y:PolyLineEdge>
      </data>
      <data key="d3"/>
    </edge>
    <edge id="e75" source="n89" target="n83">
      <data key="d2">
        <y:PolyLineEdge>
          <y:Path sx="0.0" sy="0.0" tx="0.0" ty="0.0"/>
          <y:LineStyle color="#000000" type="line" width="1.0"/>
          <y:Arrows source="none" target="none"/>
          <y:EdgeLabel alignment="center" distance="2.0" fontFamily="Dialog" fontSize="12" fontStyle="plain" hasBackgroundColor="false" hasLineColor="false" height="4.0" modelName="six_pos" modelPosition="tail" preferredPlacement="anywhere" ratio="0.5" textColor="#000000" visible="true" width="4.0" x="-3.6132909543740652" y="-26.00645584512415"/>
          <y:BendStyle smoothed="false"/>
        </y:PolyLineEdge>
      </data>
      <data key="d3"/>
    </edge>
    <edge id="e76" source="n83" target="n90">
      <data key="d2">
        <y:PolyLineEdge>
          <y:Path sx="0.0" sy="0.0" tx="0.0" ty="0.0"/>
          <y:LineStyle color="#000000" type="line" width="1.0"/>
          <y:Arrows source="none" target="none"/>
          <y:EdgeLabel alignment="center" distance="2.0" fontFamily="Dialog" fontSize="12" fontStyle="plain" hasBackgroundColor="false" hasLineColor="false" height="4.0" modelName="six_pos" modelPosition="tail" preferredPlacement="anywhere" ratio="0.5" textColor="#000000" visible="true" width="4.0" x="1.8737467704642086" y="-19.811199584751762"/>
          <y:BendStyle smoothed="false"/>
        </y:PolyLineEdge>
      </data>
      <data key="d3"/>
    </edge>
    <edge id="e77" source="n83" target="n86">
      <data key="d2">
        <y:PolyLineEdge>
          <y:Path sx="0.0" sy="0.0" tx="0.0" ty="0.0"/>
          <y:LineStyle color="#000000" type="line" width="1.0"/>
          <y:Arrows source="none" target="none"/>
          <y:EdgeLabel alignment="center" distance="2.0" fontFamily="Dialog" fontSize="12" fontStyle="plain" hasBackgroundColor="false" hasLineColor="false" height="4.0" modelName="six_pos" modelPosition="tail" preferredPlacement="anywhere" ratio="0.5" textColor="#000000" visible="true" width="4.0" x="37.417645958179946" y="-16.0921320541008"/>
          <y:BendStyle smoothed="false"/>
        </y:PolyLineEdge>
      </data>
      <data key="d3"/>
    </edge>
    <edge id="e78" source="n83" target="n82">
      <data key="d2">
        <y:PolyLineEdge>
          <y:Path sx="0.0" sy="0.0" tx="0.0" ty="0.0"/>
          <y:LineStyle color="#000000" type="line" width="1.0"/>
          <y:Arrows source="none" target="none"/>
          <y:EdgeLabel alignment="center" distance="2.0" fontFamily="Dialog" fontSize="12" fontStyle="plain" hasBackgroundColor="false" hasLineColor="false" height="4.0" modelName="six_pos" modelPosition="tail" preferredPlacement="anywhere" ratio="0.5" textColor="#000000" visible="true" width="4.0" x="-51.748385542094866" y="-18.404171386509574"/>
          <y:BendStyle smoothed="false"/>
        </y:PolyLineEdge>
      </data>
      <data key="d3"/>
    </edge>
    <edge id="e79" source="n85" target="n89">
      <data key="d2">
        <y:PolyLineEdge>
          <y:Path sx="0.0" sy="0.0" tx="0.0" ty="0.0"/>
          <y:LineStyle color="#000000" type="line" width="1.0"/>
          <y:Arrows source="none" target="none"/>
          <y:EdgeLabel alignment="center" distance="2.0" fontFamily="Dialog" fontSize="12" fontStyle="plain" hasBackgroundColor="false" hasLineColor="false" height="4.0" modelName="six_pos" modelPosition="tail" preferredPlacement="anywhere" ratio="0.5" textColor="#000000" visible="true" width="4.0" x="-36.928602115685635" y="-15.816798728905951"/>
          <y:BendStyle smoothed="false"/>
        </y:PolyLineEdge>
      </data>
      <data key="d3"/>
    </edge>
  </graph>
  <data key="d4">
    <y:Resources/>
  </data>
</graphml>
