# Supplementary material for: BowTieBuilder: modeling signal transduction pathways
Source: BMC Syst Biol. 2009 Jun 30;3:67. doi: 10.1186/1752-0509-3-67 (PMC2712453; doi:10.1186/1752-0509-3-67)
Supplement: Additional file 2 — GraphML-formatted files of several signaling pathways. Several signaling pathways in GraphML format. These files can be viewed and edited with yEd (from yWorks). [file 1752-0509-3-67-S2.zip › HUMANimmune.graphml]

<?xml version="1.0" encoding="UTF-8" standalone="no"?>
<graphml xmlns="http://graphml.graphdrawing.org/xmlns/graphml" xmlns:xsi="http://www.w3.org/2001/XMLSchema-instance" xmlns:y="http://www.yworks.com/xml/graphml" xsi:schemaLocation="http://graphml.graphdrawing.org/xmlns/graphml http://www.yworks.com/xml/schema/graphml/1.0/ygraphml.xsd">
  <key for="node" id="d0" yfiles.type="nodegraphics"/>
  <key attr.name="description" attr.type="string" for="node" id="d1"/>
  <key for="edge" id="d2" yfiles.type="edgegraphics"/>
  <key attr.name="description" attr.type="string" for="edge" id="d3"/>
  <key for="graphml" id="d4" yfiles.type="resources"/>
  <graph edgedefault="directed" id="G" parse.edges="38" parse.nodes="41" parse.order="free">
    <node id="n0">
      <data key="d0">
        <y:ShapeNode>
          <y:Geometry height="88.0" width="107.0" x="505.5" y="200.5"/>
          <y:Fill color="#E3E1E1" transparent="false"/>
          <y:BorderStyle hasColor="false" type="line" width="1.0"/>
          <y:NodeLabel alignment="center" autoSizePolicy="content" fontFamily="Arial" fontSize="14" fontStyle="plain" hasBackgroundColor="false" hasLineColor="false" height="35.28125" modelName="internal" modelPosition="r" textColor="#000000" visible="true" width="32.0" x="71.0" y="26.359375">core
0.86</y:NodeLabel>
          <y:Shape type="roundrectangle"/>
          <y:DropShadow color="#C0C0C0" offsetX="2" offsetY="2"/>
        </y:ShapeNode>
      </data>
      <data key="d1"/>
    </node>
    <node id="n1">
      <data key="d0">
        <y:ShapeNode>
          <y:Geometry height="30.0" width="53.0" x="221.5" y="664.0"/>
          <y:Fill color="#3F0080" transparent="false"/>
          <y:BorderStyle hasColor="false" type="line" width="1.0"/>
          <y:NodeLabel alignment="center" autoSizePolicy="content" fontFamily="Arial" fontSize="12" fontStyle="plain" hasBackgroundColor="false" hasLineColor="false" height="17.40625" modelName="internal" modelPosition="c" textColor="#FFFFFF" visible="true" width="51.0" x="1.0" y="6.296875">IL1RAP  </y:NodeLabel>
          <y:Shape type="roundrectangle"/>
        </y:ShapeNode>
      </data>
      <data key="d1"/>
    </node>
    <node id="n2">
      <data key="d0">
        <y:ShapeNode>
          <y:Geometry height="30.0" width="32.0" x="232.0" y="380.0"/>
          <y:Fill color="#CC3300" transparent="false"/>
          <y:BorderStyle hasColor="false" type="line" width="1.0"/>
          <y:NodeLabel alignment="center" autoSizePolicy="content" fontFamily="Arial" fontSize="12" fontStyle="plain" hasBackgroundColor="false" hasLineColor="false" height="17.40625" modelName="internal" modelPosition="c" textColor="#FFFFFF" visible="true" width="28.0" x="2.0" y="6.296875">IL1A</y:NodeLabel>
          <y:Shape type="roundrectangle"/>
        </y:ShapeNode>
      </data>
      <data key="d1"/>
    </node>
    <node id="n3">
      <data key="d0">
        <y:ShapeNode>
          <y:Geometry height="30.0" width="41.0" x="228.5" y="102.0"/>
          <y:Fill color="#800080" transparent="false"/>
          <y:BorderStyle hasColor="false" type="line" width="1.0"/>
          <y:NodeLabel alignment="center" autoSizePolicy="content" fontFamily="Arial" fontSize="12" fontStyle="plain" hasBackgroundColor="false" hasLineColor="false" height="17.40625" modelName="internal" modelPosition="c" textColor="#FFFFFF" visible="true" width="37.0" x="2.0" y="6.296875">IL1R1</y:NodeLabel>
          <y:Shape type="roundrectangle"/>
        </y:ShapeNode>
      </data>
      <data key="d1"/>
    </node>
    <node id="n4">
      <data key="d0">
        <y:ShapeNode>
          <y:Geometry height="30.0" width="47.0" x="516.5" y="210.0"/>
          <y:Fill color="#CC3300" transparent="false"/>
          <y:BorderStyle hasColor="false" type="line" width="1.0"/>
          <y:NodeLabel alignment="center" autoSizePolicy="content" fontFamily="Arial" fontSize="12" fontStyle="plain" hasBackgroundColor="false" hasLineColor="false" height="17.40625" modelName="internal" modelPosition="c" textColor="#FFFFFF" visible="true" width="43.0" x="2.0" y="6.296875">MYD88</y:NodeLabel>
          <y:Shape type="roundrectangle"/>
        </y:ShapeNode>
      </data>
      <data key="d1"/>
    </node>
    <node id="n5">
      <data key="d0">
        <y:ShapeNode>
          <y:Geometry height="30.0" width="38.0" x="521.0" y="102.0"/>
          <y:Fill color="#800080" transparent="false"/>
          <y:BorderStyle hasColor="false" type="line" width="1.0"/>
          <y:NodeLabel alignment="center" autoSizePolicy="content" fontFamily="Arial" fontSize="12" fontStyle="plain" hasBackgroundColor="false" hasLineColor="false" height="17.40625" modelName="internal" modelPosition="c" textColor="#FFFFFF" visible="true" width="34.0" x="2.0" y="6.296875">TLR4</y:NodeLabel>
          <y:Shape type="roundrectangle"/>
        </y:ShapeNode>
      </data>
      <data key="d1"/>
    </node>
    <node id="n6">
      <data key="d0">
        <y:ShapeNode>
          <y:Geometry height="30.0" width="38.0" x="624.0" y="102.0"/>
          <y:Fill color="#800080" transparent="false"/>
          <y:BorderStyle hasColor="false" type="line" width="1.0"/>
          <y:NodeLabel alignment="center" autoSizePolicy="content" fontFamily="Arial" fontSize="12" fontStyle="plain" hasBackgroundColor="false" hasLineColor="false" height="17.40625" modelName="internal" modelPosition="c" textColor="#FFFFFF" visible="true" width="34.0" x="2.0" y="6.296875">TLR7</y:NodeLabel>
          <y:Shape type="roundrectangle"/>
        </y:ShapeNode>
      </data>
      <data key="d1"/>
    </node>
    <node id="n7">
      <data key="d0">
        <y:ShapeNode>
          <y:Geometry height="30.0" width="31.0" x="751.5" y="515.0"/>
          <y:Fill color="#CC3300" transparent="false"/>
          <y:BorderStyle hasColor="false" type="line" width="1.0"/>
          <y:NodeLabel alignment="center" autoSizePolicy="content" fontFamily="Arial" fontSize="12" fontStyle="plain" hasBackgroundColor="false" hasLineColor="false" height="17.40625" modelName="internal" modelPosition="c" textColor="#FFFFFF" visible="true" width="27.0" x="2.0" y="6.296875">TNF</y:NodeLabel>
          <y:Shape type="roundrectangle"/>
        </y:ShapeNode>
      </data>
      <data key="d1"/>
    </node>
    <node id="n8">
      <data key="d0">
        <y:ShapeNode>
          <y:Geometry height="30.0" width="69.0" x="733.5" y="315.66666666666663"/>
          <y:Fill color="#CC3300" transparent="false"/>
          <y:BorderStyle hasColor="false" type="line" width="1.0"/>
          <y:NodeLabel alignment="center" autoSizePolicy="content" fontFamily="Arial" fontSize="12" fontStyle="plain" hasBackgroundColor="false" hasLineColor="false" height="17.40625" modelName="internal" modelPosition="c" textColor="#FFFFFF" visible="true" width="65.0" x="2.0" y="6.296875">TNFRSF1A</y:NodeLabel>
          <y:Shape type="roundrectangle"/>
        </y:ShapeNode>
      </data>
      <data key="d1"/>
    </node>
    <node id="n9">
      <data key="d0">
        <y:ShapeNode>
          <y:Geometry height="30.0" width="40.0" x="520.0" y="253.0"/>
          <y:Fill color="#CC3300" transparent="false"/>
          <y:BorderStyle hasColor="false" type="line" width="1.0"/>
          <y:NodeLabel alignment="center" autoSizePolicy="content" fontFamily="Arial" fontSize="12" fontStyle="plain" hasBackgroundColor="false" hasLineColor="false" height="17.40625" modelName="internal" modelPosition="c" textColor="#FFFFFF" visible="true" width="36.0" x="2.0" y="6.296875">FADD</y:NodeLabel>
          <y:Shape type="roundrectangle"/>
        </y:ShapeNode>
      </data>
      <data key="d1"/>
    </node>
    <node id="n10">
      <data key="d0">
        <y:ShapeNode>
          <y:Geometry height="30.0" width="38.0" x="343.0" y="102.0"/>
          <y:Fill color="#800080" transparent="false"/>
          <y:BorderStyle hasColor="false" type="line" width="1.0"/>
          <y:NodeLabel alignment="center" autoSizePolicy="content" fontFamily="Arial" fontSize="12" fontStyle="plain" hasBackgroundColor="false" hasLineColor="false" height="17.40625" modelName="internal" modelPosition="c" textColor="#FFFFFF" visible="true" width="34.0" x="2.0" y="6.296875">TLR2</y:NodeLabel>
          <y:Shape type="roundrectangle"/>
        </y:ShapeNode>
      </data>
      <data key="d1"/>
    </node>
    <node id="n11">
      <data key="d0">
        <y:ShapeNode>
          <y:Geometry height="30.0" width="38.0" x="455.0" y="102.0"/>
          <y:Fill color="#800080" transparent="false"/>
          <y:BorderStyle hasColor="false" type="line" width="1.0"/>
          <y:NodeLabel alignment="center" autoSizePolicy="content" fontFamily="Arial" fontSize="12" fontStyle="plain" hasBackgroundColor="false" hasLineColor="false" height="17.40625" modelName="internal" modelPosition="c" textColor="#FFFFFF" visible="true" width="34.0" x="2.0" y="6.296875">TLR3</y:NodeLabel>
          <y:Shape type="roundrectangle"/>
        </y:ShapeNode>
      </data>
      <data key="d1"/>
    </node>
    <node id="n12">
      <data key="d0">
        <y:ShapeNode>
          <y:Geometry height="30.0" width="38.0" x="741.6666666666666" y="102.0"/>
          <y:Fill color="#800080" transparent="false"/>
          <y:BorderStyle hasColor="false" type="line" width="1.0"/>
          <y:NodeLabel alignment="center" autoSizePolicy="content" fontFamily="Arial" fontSize="12" fontStyle="plain" hasBackgroundColor="false" hasLineColor="false" height="17.40625" modelName="internal" modelPosition="c" textColor="#FFFFFF" visible="true" width="34.0" x="2.0" y="6.296875">TLR9</y:NodeLabel>
          <y:Shape type="roundrectangle"/>
        </y:ShapeNode>
      </data>
      <data key="d1"/>
    </node>
    <node id="n13">
      <data key="d0">
        <y:ShapeNode>
          <y:Geometry height="30.0" width="38.0" x="388.0" y="664.0"/>
          <y:Fill color="#3F0080" transparent="false"/>
          <y:BorderStyle hasColor="false" type="line" width="1.0"/>
          <y:NodeLabel alignment="center" autoSizePolicy="content" fontFamily="Arial" fontSize="12" fontStyle="plain" hasBackgroundColor="false" hasLineColor="false" height="17.40625" modelName="internal" modelPosition="c" textColor="#FFFFFF" visible="true" width="36.0" x="1.0" y="6.296875">CD80</y:NodeLabel>
          <y:Shape type="roundrectangle"/>
        </y:ShapeNode>
      </data>
      <data key="d1"/>
    </node>
    <node id="n14">
      <data key="d0">
        <y:ShapeNode>
          <y:Geometry height="30.0" width="30.0" x="393.0" y="515.0"/>
          <y:Fill color="#CC3300" transparent="false"/>
          <y:BorderStyle hasColor="false" type="line" width="1.0"/>
          <y:NodeLabel alignment="center" autoSizePolicy="content" fontFamily="Arial" fontSize="12" fontStyle="plain" hasBackgroundColor="false" hasLineColor="false" height="17.40625" modelName="internal" modelPosition="c" textColor="#FFFFFF" visible="true" width="114.0" x="-42.0" y="6.296875">ENSP00000324890</y:NodeLabel>
          <y:Shape type="roundrectangle"/>
        </y:ShapeNode>
      </data>
      <data key="d1"/>
    </node>
    <node id="n15">
      <data key="d0">
        <y:ShapeNode>
          <y:Geometry height="30.0" width="30.0" x="394.0" y="446.0"/>
          <y:Fill color="#CC3300" transparent="false"/>
          <y:BorderStyle hasColor="false" type="line" width="1.0"/>
          <y:NodeLabel alignment="center" autoSizePolicy="content" fontFamily="Arial" fontSize="12" fontStyle="plain" hasBackgroundColor="false" hasLineColor="false" height="17.40625" modelName="internal" modelPosition="c" textColor="#FFFFFF" visible="true" width="114.0" x="-42.0" y="6.296875">ENSP00000348125</y:NodeLabel>
          <y:Shape type="roundrectangle"/>
        </y:ShapeNode>
      </data>
      <data key="d1"/>
    </node>
    <node id="n16">
      <data key="d0">
        <y:ShapeNode>
          <y:Geometry height="30.0" width="40.0" x="388.0" y="380.0"/>
          <y:Fill color="#CC3300" transparent="false"/>
          <y:BorderStyle hasColor="false" type="line" width="1.0"/>
          <y:NodeLabel alignment="center" autoSizePolicy="content" fontFamily="Arial" fontSize="12" fontStyle="plain" hasBackgroundColor="false" hasLineColor="false" height="17.40625" modelName="internal" modelPosition="c" textColor="#FFFFFF" visible="true" width="36.0" x="2.0" y="6.296875">1H3H</y:NodeLabel>
          <y:Shape type="roundrectangle"/>
        </y:ShapeNode>
      </data>
      <data key="d1"/>
    </node>
    <node id="n17">
      <data key="d0">
        <y:ShapeNode>
          <y:Geometry height="30.0" width="34.0" x="523.0" y="332.0"/>
          <y:Fill color="#CC3300" transparent="false"/>
          <y:BorderStyle hasColor="false" type="line" width="1.0"/>
          <y:NodeLabel alignment="center" autoSizePolicy="content" fontFamily="Arial" fontSize="12" fontStyle="plain" hasBackgroundColor="false" hasLineColor="false" height="17.40625" modelName="internal" modelPosition="c" textColor="#FFFFFF" visible="true" width="30.0" x="2.0" y="6.296875">HCP</y:NodeLabel>
          <y:Shape type="roundrectangle"/>
        </y:ShapeNode>
      </data>
      <data key="d1"/>
    </node>
    <node id="n18">
      <data key="d0">
        <y:ShapeNode>
          <y:Geometry height="30.0" width="30.0" x="525.0" y="293.0"/>
          <y:Fill color="#CC3300" transparent="false"/>
          <y:BorderStyle hasColor="false" type="line" width="1.0"/>
          <y:NodeLabel alignment="center" autoSizePolicy="content" fontFamily="Arial" fontSize="12" fontStyle="plain" hasBackgroundColor="false" hasLineColor="false" height="17.40625" modelName="internal" modelPosition="c" textColor="#FFFFFF" visible="true" width="26.0" x="2.0" y="6.296875">FAS</y:NodeLabel>
          <y:Shape type="roundrectangle"/>
        </y:ShapeNode>
      </data>
      <data key="d1"/>
    </node>
    <node id="n19">
      <data key="d0">
        <y:ShapeNode>
          <y:Geometry height="30.0" width="38.0" x="685.0" y="102.0"/>
          <y:Fill color="#800080" transparent="false"/>
          <y:BorderStyle hasColor="false" type="line" width="1.0"/>
          <y:NodeLabel alignment="center" autoSizePolicy="content" fontFamily="Arial" fontSize="12" fontStyle="plain" hasBackgroundColor="false" hasLineColor="false" height="17.40625" modelName="internal" modelPosition="c" textColor="#FFFFFF" visible="true" width="34.0" x="2.0" y="6.296875">TLR8</y:NodeLabel>
          <y:Shape type="roundrectangle"/>
        </y:ShapeNode>
      </data>
      <data key="d1"/>
    </node>
    <node id="n20">
      <data key="d0">
        <y:ShapeNode>
          <y:Geometry height="30.0" width="30.0" x="472.0" y="663.0"/>
          <y:Fill color="#3F0080" transparent="false"/>
          <y:BorderStyle hasColor="false" type="line" width="1.0"/>
          <y:NodeLabel alignment="center" autoSizePolicy="content" fontFamily="Arial" fontSize="12" fontStyle="plain" hasBackgroundColor="false" hasLineColor="false" height="17.40625" modelName="internal" modelPosition="c" textColor="#FFFFFF" visible="true" width="21.0" x="4.5" y="6.296875">IL6</y:NodeLabel>
          <y:Shape type="roundrectangle"/>
        </y:ShapeNode>
      </data>
      <data key="d1"/>
    </node>
    <node id="n21">
      <data key="d0">
        <y:ShapeNode>
          <y:Geometry height="30.0" width="40.0" x="466.0" y="572.0"/>
          <y:Fill color="#CC3300" transparent="false"/>
          <y:BorderStyle hasColor="false" type="line" width="1.0"/>
          <y:NodeLabel alignment="center" autoSizePolicy="content" fontFamily="Arial" fontSize="12" fontStyle="plain" hasBackgroundColor="false" hasLineColor="false" height="17.40625" modelName="internal" modelPosition="c" textColor="#FFFFFF" visible="true" width="36.0" x="2.0" y="6.296875">IL6ST</y:NodeLabel>
          <y:Shape type="roundrectangle"/>
        </y:ShapeNode>
      </data>
      <data key="d1"/>
    </node>
    <node id="n22">
      <data key="d0">
        <y:ShapeNode>
          <y:Geometry height="30.0" width="36.0" x="522.0" y="515.0"/>
          <y:Fill color="#CC3300" transparent="false"/>
          <y:BorderStyle hasColor="false" type="line" width="1.0"/>
          <y:NodeLabel alignment="center" autoSizePolicy="content" fontFamily="Arial" fontSize="12" fontStyle="plain" hasBackgroundColor="false" hasLineColor="false" height="17.40625" modelName="internal" modelPosition="c" textColor="#FFFFFF" visible="true" width="32.0" x="2.0" y="6.296875">JAK1</y:NodeLabel>
          <y:Shape type="roundrectangle"/>
        </y:ShapeNode>
      </data>
      <data key="d1"/>
    </node>
    <node id="n23">
      <data key="d0">
        <y:ShapeNode>
          <y:Geometry height="30.0" width="30.0" x="525.0" y="446.0"/>
          <y:Fill color="#CC3300" transparent="false"/>
          <y:BorderStyle hasColor="false" type="line" width="1.0"/>
          <y:NodeLabel alignment="center" autoSizePolicy="content" fontFamily="Arial" fontSize="12" fontStyle="plain" hasBackgroundColor="false" hasLineColor="false" height="17.40625" modelName="internal" modelPosition="c" textColor="#FFFFFF" visible="true" width="114.0" x="-42.0" y="6.296875">ENSP00000340944</y:NodeLabel>
          <y:Shape type="roundrectangle"/>
        </y:ShapeNode>
      </data>
      <data key="d1"/>
    </node>
    <node id="n24">
      <data key="d0">
        <y:ShapeNode>
          <y:Geometry height="30.0" width="36.0" x="522.0" y="380.0"/>
          <y:Fill color="#CC3300" transparent="false"/>
          <y:BorderStyle hasColor="false" type="line" width="1.0"/>
          <y:NodeLabel alignment="center" autoSizePolicy="content" fontFamily="Arial" fontSize="12" fontStyle="plain" hasBackgroundColor="false" hasLineColor="false" height="17.40625" modelName="internal" modelPosition="c" textColor="#FFFFFF" visible="true" width="32.0" x="2.0" y="6.296875">JAK2</y:NodeLabel>
          <y:Shape type="roundrectangle"/>
        </y:ShapeNode>
      </data>
      <data key="d1"/>
    </node>
    <node id="n25">
      <data key="d0">
        <y:ShapeNode>
          <y:Geometry height="30.0" width="45.0" x="799.8333333333334" y="102.0"/>
          <y:Fill color="#800080" transparent="false"/>
          <y:BorderStyle hasColor="false" type="line" width="1.0"/>
          <y:NodeLabel alignment="center" autoSizePolicy="content" fontFamily="Arial" fontSize="12" fontStyle="plain" hasBackgroundColor="false" hasLineColor="false" height="17.40625" modelName="internal" modelPosition="c" textColor="#FFFFFF" visible="true" width="41.0" x="2.0" y="6.296875">TLR10</y:NodeLabel>
          <y:Shape type="roundrectangle"/>
        </y:ShapeNode>
      </data>
      <data key="d1"/>
    </node>
    <node id="n26">
      <data key="d0">
        <y:ShapeNode>
          <y:Geometry height="30.0" width="40.0" x="520.0" y="663.0"/>
          <y:Fill color="#3F0080" transparent="false"/>
          <y:BorderStyle hasColor="false" type="line" width="1.0"/>
          <y:NodeLabel alignment="center" autoSizePolicy="content" fontFamily="Arial" fontSize="12" fontStyle="plain" hasBackgroundColor="false" hasLineColor="false" height="17.40625" modelName="internal" modelPosition="c" textColor="#FFFFFF" visible="true" width="38.0" x="1.0" y="6.296875">IFNB1</y:NodeLabel>
          <y:Shape type="roundrectangle"/>
        </y:ShapeNode>
      </data>
      <data key="d1"/>
    </node>
    <node id="n27">
      <data key="d0">
        <y:ShapeNode>
          <y:Geometry height="30.0" width="50.0" x="515.0" y="572.0"/>
          <y:Fill color="#CC3300" transparent="false"/>
          <y:BorderStyle hasColor="false" type="line" width="1.0"/>
          <y:NodeLabel alignment="center" autoSizePolicy="content" fontFamily="Arial" fontSize="12" fontStyle="plain" hasBackgroundColor="false" hasLineColor="false" height="17.40625" modelName="internal" modelPosition="c" textColor="#FFFFFF" visible="true" width="46.0" x="2.0" y="6.296875">IFNAR1</y:NodeLabel>
          <y:Shape type="roundrectangle"/>
        </y:ShapeNode>
      </data>
      <data key="d1"/>
    </node>
    <node id="n28">
      <data key="d0">
        <y:ShapeNode>
          <y:Geometry height="30.0" width="36.0" x="657.0" y="664.0"/>
          <y:Fill color="#3F0080" transparent="false"/>
          <y:BorderStyle hasColor="false" type="line" width="1.0"/>
          <y:NodeLabel alignment="center" autoSizePolicy="content" fontFamily="Arial" fontSize="12" fontStyle="plain" hasBackgroundColor="false" hasLineColor="false" height="17.40625" modelName="internal" modelPosition="c" textColor="#FFFFFF" visible="true" width="34.0" x="1.0" y="6.296875">HLAA</y:NodeLabel>
          <y:Shape type="roundrectangle"/>
        </y:ShapeNode>
      </data>
      <data key="d1"/>
    </node>
    <node id="n29">
      <data key="d0">
        <y:ShapeNode>
          <y:Geometry height="30.0" width="30.0" x="661.0" y="614.0"/>
          <y:Fill color="#CC3300" transparent="false"/>
          <y:BorderStyle hasColor="false" type="line" width="1.0"/>
          <y:NodeLabel alignment="center" autoSizePolicy="content" fontFamily="Arial" fontSize="12" fontStyle="plain" hasBackgroundColor="false" hasLineColor="false" height="17.40625" modelName="internal" modelPosition="c" textColor="#FFFFFF" visible="true" width="114.0" x="-42.0" y="6.296875">ENSP00000340858</y:NodeLabel>
          <y:Shape type="roundrectangle"/>
        </y:ShapeNode>
      </data>
      <data key="d1"/>
    </node>
    <node id="n30">
      <data key="d0">
        <y:ShapeNode>
          <y:Geometry height="30.0" width="30.0" x="661.0" y="572.0"/>
          <y:Fill color="#CC3300" transparent="false"/>
          <y:BorderStyle hasColor="false" type="line" width="1.0"/>
          <y:NodeLabel alignment="center" autoSizePolicy="content" fontFamily="Arial" fontSize="12" fontStyle="plain" hasBackgroundColor="false" hasLineColor="false" height="17.40625" modelName="internal" modelPosition="c" textColor="#FFFFFF" visible="true" width="114.0" x="-42.0" y="6.296875">ENSP00000348057</y:NodeLabel>
          <y:Shape type="roundrectangle"/>
        </y:ShapeNode>
      </data>
      <data key="d1"/>
    </node>
    <node id="n31">
      <data key="d0">
        <y:ShapeNode>
          <y:Geometry height="30.0" width="40.0" x="656.0" y="515.0"/>
          <y:Fill color="#CC3300" transparent="false"/>
          <y:BorderStyle hasColor="false" type="line" width="1.0"/>
          <y:NodeLabel alignment="center" autoSizePolicy="content" fontFamily="Arial" fontSize="12" fontStyle="plain" hasBackgroundColor="false" hasLineColor="false" height="17.40625" modelName="internal" modelPosition="c" textColor="#FFFFFF" visible="true" width="36.0" x="2.0" y="6.296875">CD8A</y:NodeLabel>
          <y:Shape type="roundrectangle"/>
        </y:ShapeNode>
      </data>
      <data key="d1"/>
    </node>
    <node id="n32">
      <data key="d0">
        <y:ShapeNode>
          <y:Geometry height="30.0" width="38.0" x="655.0" y="446.0"/>
          <y:Fill color="#CC3300" transparent="false"/>
          <y:BorderStyle hasColor="false" type="line" width="1.0"/>
          <y:NodeLabel alignment="center" autoSizePolicy="content" fontFamily="Arial" fontSize="12" fontStyle="plain" hasBackgroundColor="false" hasLineColor="false" height="17.40625" modelName="internal" modelPosition="c" textColor="#FFFFFF" visible="true" width="34.0" x="2.0" y="6.296875">LCK  </y:NodeLabel>
          <y:Shape type="roundrectangle"/>
        </y:ShapeNode>
      </data>
      <data key="d1"/>
    </node>
    <node id="n33">
      <data key="d0">
        <y:ShapeNode>
          <y:Geometry height="30.0" width="34.0" x="658.0" y="380.0"/>
          <y:Fill color="#CC3300" transparent="false"/>
          <y:BorderStyle hasColor="false" type="line" width="1.0"/>
          <y:NodeLabel alignment="center" autoSizePolicy="content" fontFamily="Arial" fontSize="12" fontStyle="plain" hasBackgroundColor="false" hasLineColor="false" height="17.40625" modelName="internal" modelPosition="c" textColor="#FFFFFF" visible="true" width="30.0" x="2.0" y="6.296875">SYK </y:NodeLabel>
          <y:Shape type="roundrectangle"/>
        </y:ShapeNode>
      </data>
      <data key="d1"/>
    </node>
    <node id="n34">
      <data key="d0">
        <y:ShapeNode>
          <y:Geometry height="30.0" width="38.0" x="567.0" y="102.0"/>
          <y:Fill color="#800080" transparent="false"/>
          <y:BorderStyle hasColor="false" type="line" width="1.0"/>
          <y:NodeLabel alignment="center" autoSizePolicy="content" fontFamily="Arial" fontSize="12" fontStyle="plain" hasBackgroundColor="false" hasLineColor="false" height="17.40625" modelName="internal" modelPosition="c" textColor="#FFFFFF" visible="true" width="34.0" x="2.0" y="6.296875">TLR5</y:NodeLabel>
          <y:Shape type="roundrectangle"/>
        </y:ShapeNode>
      </data>
      <data key="d1"/>
    </node>
    <node id="n35">
      <data key="d0">
        <y:ShapeNode>
          <y:Geometry height="30.0" width="34.0" x="749.0" y="667.0"/>
          <y:Fill color="#3F0080" transparent="false"/>
          <y:BorderStyle hasColor="false" type="line" width="1.0"/>
          <y:NodeLabel alignment="center" autoSizePolicy="content" fontFamily="Arial" fontSize="12" fontStyle="plain" hasBackgroundColor="false" hasLineColor="false" height="17.40625" modelName="internal" modelPosition="c" textColor="#FFFFFF" visible="true" width="32.0" x="1.0" y="6.296875">IFNG</y:NodeLabel>
          <y:Shape type="roundrectangle"/>
        </y:ShapeNode>
      </data>
      <data key="d1"/>
    </node>
    <node id="n36">
      <data key="d0">
        <y:ShapeNode>
          <y:Geometry height="30.0" width="38.0" x="287.0" y="102.0"/>
          <y:Fill color="#800080" transparent="false"/>
          <y:BorderStyle hasColor="false" type="line" width="1.0"/>
          <y:NodeLabel alignment="center" autoSizePolicy="content" fontFamily="Arial" fontSize="12" fontStyle="plain" hasBackgroundColor="false" hasLineColor="false" height="17.40625" modelName="internal" modelPosition="c" textColor="#FFFFFF" visible="true" width="34.0" x="2.0" y="6.296875">TLR1</y:NodeLabel>
          <y:Shape type="roundrectangle"/>
        </y:ShapeNode>
      </data>
      <data key="d1"/>
    </node>
    <node id="n37">
      <data key="d0">
        <y:ShapeNode>
          <y:Geometry height="30.0" width="30.0" x="578.0" y="663.0"/>
          <y:Fill color="#3F0080" transparent="false"/>
          <y:BorderStyle hasColor="false" type="line" width="1.0"/>
          <y:NodeLabel alignment="center" autoSizePolicy="content" fontFamily="Arial" fontSize="12" fontStyle="plain" hasBackgroundColor="false" hasLineColor="false" height="17.40625" modelName="internal" modelPosition="c" textColor="#FFFFFF" visible="true" width="34.0" x="-2.0" y="6.296875"> IL10 </y:NodeLabel>
          <y:Shape type="roundrectangle"/>
        </y:ShapeNode>
      </data>
      <data key="d1"/>
    </node>
    <node id="n38">
      <data key="d0">
        <y:ShapeNode>
          <y:Geometry height="30.0" width="48.0" x="571.0" y="572.0"/>
          <y:Fill color="#CC3300" transparent="false"/>
          <y:BorderStyle hasColor="false" type="line" width="1.0"/>
          <y:NodeLabel alignment="center" autoSizePolicy="content" fontFamily="Arial" fontSize="12" fontStyle="plain" hasBackgroundColor="false" hasLineColor="false" height="17.40625" modelName="internal" modelPosition="c" textColor="#FFFFFF" visible="true" width="44.0" x="2.0" y="6.296875">IL10RA</y:NodeLabel>
          <y:Shape type="roundrectangle"/>
        </y:ShapeNode>
      </data>
      <data key="d1"/>
    </node>
    <node id="n39">
      <data key="d0">
        <y:ShapeNode>
          <y:Geometry height="30.0" width="38.0" x="401.0" y="102.0"/>
          <y:Fill color="#800080" transparent="false"/>
          <y:BorderStyle hasColor="false" type="line" width="1.0"/>
          <y:NodeLabel alignment="center" autoSizePolicy="content" fontFamily="Arial" fontSize="12" fontStyle="plain" hasBackgroundColor="false" hasLineColor="false" height="17.40625" modelName="internal" modelPosition="c" textColor="#FFFFFF" visible="true" width="34.0" x="2.0" y="6.296875">TLR6</y:NodeLabel>
          <y:Shape type="roundrectangle"/>
        </y:ShapeNode>
      </data>
      <data key="d1"/>
    </node>
    <node id="n40">
      <data key="d0">
        <y:ShapeNode>
          <y:Geometry height="30.0" width="30.0" x="529.0" y="55.5"/>
          <y:Fill hasColor="false" transparent="false"/>
          <y:BorderStyle hasColor="false" type="line" width="1.0"/>
          <y:NodeLabel alignment="center" autoSizePolicy="content" fontFamily="Arial" fontSize="18" fontStyle="plain" hasBackgroundColor="false" hasLineColor="false" height="24.109375" modelName="internal" modelPosition="c" textColor="#000000" visible="true" width="300.0" x="-135.0" y="2.9453125">TLR-mediated innate immune system</y:NodeLabel>
          <y:Shape type="rectangle"/>
        </y:ShapeNode>
      </data>
      <data key="d1"/>
    </node>
    <edge id="e0" source="n2" target="n1">
      <data key="d2">
        <y:PolyLineEdge>
          <y:Path sx="0.0" sy="0.0" tx="0.0" ty="0.0"/>
          <y:LineStyle color="#000000" type="line" width="1.0"/>
          <y:Arrows source="none" target="none"/>
          <y:BendStyle smoothed="false"/>
        </y:PolyLineEdge>
      </data>
      <data key="d3"/>
    </edge>
    <edge id="e1" source="n3" target="n2">
      <data key="d2">
        <y:PolyLineEdge>
          <y:Path sx="0.0" sy="0.0" tx="0.0" ty="0.0"/>
          <y:LineStyle color="#000000" type="line" width="1.0"/>
          <y:Arrows source="none" target="none"/>
          <y:BendStyle smoothed="false"/>
        </y:PolyLineEdge>
      </data>
      <data key="d3"/>
    </edge>
    <edge id="e2" source="n4" target="n3">
      <data key="d2">
        <y:PolyLineEdge>
          <y:Path sx="0.0" sy="0.0" tx="0.0" ty="0.0"/>
          <y:LineStyle color="#000000" type="line" width="1.0"/>
          <y:Arrows source="none" target="none"/>
          <y:BendStyle smoothed="false"/>
        </y:PolyLineEdge>
      </data>
      <data key="d3"/>
    </edge>
    <edge id="e3" source="n5" target="n4">
      <data key="d2">
        <y:PolyLineEdge>
          <y:Path sx="0.0" sy="0.0" tx="0.0" ty="0.0"/>
          <y:LineStyle color="#000000" type="line" width="1.0"/>
          <y:Arrows source="none" target="none"/>
          <y:BendStyle smoothed="false"/>
        </y:PolyLineEdge>
      </data>
      <data key="d3"/>
    </edge>
    <edge id="e4" source="n6" target="n4">
      <data key="d2">
        <y:PolyLineEdge>
          <y:Path sx="0.0" sy="0.0" tx="0.0" ty="0.0"/>
          <y:LineStyle color="#000000" type="line" width="1.0"/>
          <y:Arrows source="none" target="none"/>
          <y:BendStyle smoothed="false"/>
        </y:PolyLineEdge>
      </data>
      <data key="d3"/>
    </edge>
    <edge id="e5" source="n8" target="n7">
      <data key="d2">
        <y:PolyLineEdge>
          <y:Path sx="0.0" sy="0.0" tx="0.0" ty="0.0"/>
          <y:LineStyle color="#000000" type="line" width="1.0"/>
          <y:Arrows source="none" target="none"/>
          <y:BendStyle smoothed="false"/>
        </y:PolyLineEdge>
      </data>
      <data key="d3"/>
    </edge>
    <edge id="e6" source="n9" target="n8">
      <data key="d2">
        <y:PolyLineEdge>
          <y:Path sx="0.0" sy="0.0" tx="0.0" ty="0.0"/>
          <y:LineStyle color="#000000" type="line" width="1.0"/>
          <y:Arrows source="none" target="none"/>
          <y:BendStyle smoothed="false"/>
        </y:PolyLineEdge>
      </data>
      <data key="d3"/>
    </edge>
    <edge id="e7" source="n4" target="n9">
      <data key="d2">
        <y:PolyLineEdge>
          <y:Path sx="0.0" sy="0.0" tx="0.0" ty="0.0"/>
          <y:LineStyle color="#000000" type="line" width="1.0"/>
          <y:Arrows source="none" target="none"/>
          <y:BendStyle smoothed="false"/>
        </y:PolyLineEdge>
      </data>
      <data key="d3"/>
    </edge>
    <edge id="e8" source="n10" target="n4">
      <data key="d2">
        <y:PolyLineEdge>
          <y:Path sx="0.0" sy="0.0" tx="0.0" ty="0.0"/>
          <y:LineStyle color="#000000" type="line" width="1.0"/>
          <y:Arrows source="none" target="none"/>
          <y:BendStyle smoothed="false"/>
        </y:PolyLineEdge>
      </data>
      <data key="d3"/>
    </edge>
    <edge id="e9" source="n11" target="n4">
      <data key="d2">
        <y:PolyLineEdge>
          <y:Path sx="0.0" sy="0.0" tx="0.0" ty="0.0"/>
          <y:LineStyle color="#000000" type="line" width="1.0"/>
          <y:Arrows source="none" target="none"/>
          <y:BendStyle smoothed="false"/>
        </y:PolyLineEdge>
      </data>
      <data key="d3"/>
    </edge>
    <edge id="e10" source="n12" target="n4">
      <data key="d2">
        <y:PolyLineEdge>
          <y:Path sx="0.0" sy="0.0" tx="0.0" ty="0.0"/>
          <y:LineStyle color="#000000" type="line" width="1.0"/>
          <y:Arrows source="none" target="none"/>
          <y:BendStyle smoothed="false"/>
        </y:PolyLineEdge>
      </data>
      <data key="d3"/>
    </edge>
    <edge id="e11" source="n14" target="n13">
      <data key="d2">
        <y:PolyLineEdge>
          <y:Path sx="0.0" sy="0.0" tx="0.0" ty="0.0"/>
          <y:LineStyle color="#000000" type="line" width="1.0"/>
          <y:Arrows source="none" target="none"/>
          <y:BendStyle smoothed="false"/>
        </y:PolyLineEdge>
      </data>
      <data key="d3"/>
    </edge>
    <edge id="e12" source="n15" target="n14">
      <data key="d2">
        <y:PolyLineEdge>
          <y:Path sx="0.0" sy="0.0" tx="0.0" ty="0.0"/>
          <y:LineStyle color="#000000" type="line" width="1.0"/>
          <y:Arrows source="none" target="none"/>
          <y:BendStyle smoothed="false"/>
        </y:PolyLineEdge>
      </data>
      <data key="d3"/>
    </edge>
    <edge id="e13" source="n16" target="n15">
      <data key="d2">
        <y:PolyLineEdge>
          <y:Path sx="0.0" sy="0.0" tx="0.0" ty="0.0"/>
          <y:LineStyle color="#000000" type="line" width="1.0"/>
          <y:Arrows source="none" target="none"/>
          <y:BendStyle smoothed="false"/>
        </y:PolyLineEdge>
      </data>
      <data key="d3"/>
    </edge>
    <edge id="e14" source="n17" target="n16">
      <data key="d2">
        <y:PolyLineEdge>
          <y:Path sx="0.0" sy="0.0" tx="0.0" ty="0.0"/>
          <y:LineStyle color="#000000" type="line" width="1.0"/>
          <y:Arrows source="none" target="none"/>
          <y:BendStyle smoothed="false"/>
        </y:PolyLineEdge>
      </data>
      <data key="d3"/>
    </edge>
    <edge id="e15" source="n18" target="n17">
      <data key="d2">
        <y:PolyLineEdge>
          <y:Path sx="0.0" sy="0.0" tx="0.0" ty="0.0"/>
          <y:LineStyle color="#000000" type="line" width="1.0"/>
          <y:Arrows source="none" target="none"/>
          <y:BendStyle smoothed="false"/>
        </y:PolyLineEdge>
      </data>
      <data key="d3"/>
    </edge>
    <edge id="e16" source="n9" target="n18">
      <data key="d2">
        <y:PolyLineEdge>
          <y:Path sx="0.0" sy="0.0" tx="0.0" ty="0.0"/>
          <y:LineStyle color="#000000" type="line" width="1.0"/>
          <y:Arrows source="none" target="none"/>
          <y:BendStyle smoothed="false"/>
        </y:PolyLineEdge>
      </data>
      <data key="d3"/>
    </edge>
    <edge id="e17" source="n19" target="n4">
      <data key="d2">
        <y:PolyLineEdge>
          <y:Path sx="0.0" sy="0.0" tx="0.0" ty="0.0"/>
          <y:LineStyle color="#000000" type="line" width="1.0"/>
          <y:Arrows source="none" target="none"/>
          <y:BendStyle smoothed="false"/>
        </y:PolyLineEdge>
      </data>
      <data key="d3"/>
    </edge>
    <edge id="e18" source="n21" target="n20">
      <data key="d2">
        <y:PolyLineEdge>
          <y:Path sx="0.0" sy="0.0" tx="0.0" ty="0.0"/>
          <y:LineStyle color="#000000" type="line" width="1.0"/>
          <y:Arrows source="none" target="none"/>
          <y:BendStyle smoothed="false"/>
        </y:PolyLineEdge>
      </data>
      <data key="d3"/>
    </edge>
    <edge id="e19" source="n22" target="n21">
      <data key="d2">
        <y:PolyLineEdge>
          <y:Path sx="0.0" sy="0.0" tx="0.0" ty="0.0"/>
          <y:LineStyle color="#000000" type="line" width="1.0"/>
          <y:Arrows source="none" target="none"/>
          <y:BendStyle smoothed="false"/>
        </y:PolyLineEdge>
      </data>
      <data key="d3"/>
    </edge>
    <edge id="e20" source="n23" target="n22">
      <data key="d2">
        <y:PolyLineEdge>
          <y:Path sx="0.0" sy="0.0" tx="0.0" ty="0.0"/>
          <y:LineStyle color="#000000" type="line" width="1.0"/>
          <y:Arrows source="none" target="none"/>
          <y:BendStyle smoothed="false"/>
        </y:PolyLineEdge>
      </data>
      <data key="d3"/>
    </edge>
    <edge id="e21" source="n24" target="n23">
      <data key="d2">
        <y:PolyLineEdge>
          <y:Path sx="0.0" sy="0.0" tx="0.0" ty="0.0"/>
          <y:LineStyle color="#000000" type="line" width="1.0"/>
          <y:Arrows source="none" target="none"/>
          <y:BendStyle smoothed="false"/>
        </y:PolyLineEdge>
      </data>
      <data key="d3"/>
    </edge>
    <edge id="e22" source="n17" target="n24">
      <data key="d2">
        <y:PolyLineEdge>
          <y:Path sx="0.0" sy="0.0" tx="0.0" ty="0.0"/>
          <y:LineStyle color="#000000" type="line" width="1.0"/>
          <y:Arrows source="none" target="none"/>
          <y:BendStyle smoothed="false"/>
        </y:PolyLineEdge>
      </data>
      <data key="d3"/>
    </edge>
    <edge id="e23" source="n25" target="n4">
      <data key="d2">
        <y:PolyLineEdge>
          <y:Path sx="0.0" sy="0.0" tx="0.0" ty="0.0"/>
          <y:LineStyle color="#000000" type="line" width="1.0"/>
          <y:Arrows source="none" target="none"/>
          <y:BendStyle smoothed="false"/>
        </y:PolyLineEdge>
      </data>
      <data key="d3"/>
    </edge>
    <edge id="e24" source="n29" target="n28">
      <data key="d2">
        <y:PolyLineEdge>
          <y:Path sx="0.0" sy="0.0" tx="0.0" ty="0.0"/>
          <y:LineStyle color="#000000" type="line" width="1.0"/>
          <y:Arrows source="none" target="none"/>
          <y:BendStyle smoothed="false"/>
        </y:PolyLineEdge>
      </data>
      <data key="d3"/>
    </edge>
    <edge id="e25" source="n30" target="n29">
      <data key="d2">
        <y:PolyLineEdge>
          <y:Path sx="0.0" sy="0.0" tx="0.0" ty="0.0"/>
          <y:LineStyle color="#000000" type="line" width="1.0"/>
          <y:Arrows source="none" target="none"/>
          <y:BendStyle smoothed="false"/>
        </y:PolyLineEdge>
      </data>
      <data key="d3"/>
    </edge>
    <edge id="e26" source="n31" target="n30">
      <data key="d2">
        <y:PolyLineEdge>
          <y:Path sx="0.0" sy="0.0" tx="0.0" ty="0.0"/>
          <y:LineStyle color="#000000" type="line" width="1.0"/>
          <y:Arrows source="none" target="none"/>
          <y:BendStyle smoothed="false"/>
        </y:PolyLineEdge>
      </data>
      <data key="d3"/>
    </edge>
    <edge id="e27" source="n32" target="n31">
      <data key="d2">
        <y:PolyLineEdge>
          <y:Path sx="0.0" sy="0.0" tx="0.0" ty="0.0"/>
          <y:LineStyle color="#000000" type="line" width="1.0"/>
          <y:Arrows source="none" target="none"/>
          <y:BendStyle smoothed="false"/>
        </y:PolyLineEdge>
      </data>
      <data key="d3"/>
    </edge>
    <edge id="e28" source="n33" target="n32">
      <data key="d2">
        <y:PolyLineEdge>
          <y:Path sx="0.0" sy="0.0" tx="0.0" ty="0.0"/>
          <y:LineStyle color="#000000" type="line" width="1.0"/>
          <y:Arrows source="none" target="none"/>
          <y:BendStyle smoothed="false"/>
        </y:PolyLineEdge>
      </data>
      <data key="d3"/>
    </edge>
    <edge id="e29" source="n17" target="n33">
      <data key="d2">
        <y:PolyLineEdge>
          <y:Path sx="0.0" sy="0.0" tx="0.0" ty="0.0"/>
          <y:LineStyle color="#000000" type="line" width="1.0"/>
          <y:Arrows source="none" target="none"/>
          <y:BendStyle smoothed="false"/>
        </y:PolyLineEdge>
      </data>
      <data key="d3"/>
    </edge>
    <edge id="e30" source="n34" target="n4">
      <data key="d2">
        <y:PolyLineEdge>
          <y:Path sx="0.0" sy="0.0" tx="0.0" ty="0.0"/>
          <y:LineStyle color="#000000" type="line" width="1.0"/>
          <y:Arrows source="none" target="none"/>
          <y:BendStyle smoothed="false"/>
        </y:PolyLineEdge>
      </data>
      <data key="d3"/>
    </edge>
    <edge id="e31" source="n7" target="n35">
      <data key="d2">
        <y:PolyLineEdge>
          <y:Path sx="0.0" sy="0.0" tx="0.0" ty="0.0"/>
          <y:LineStyle color="#000000" type="line" width="1.0"/>
          <y:Arrows source="none" target="none"/>
          <y:BendStyle smoothed="false"/>
        </y:PolyLineEdge>
      </data>
      <data key="d3"/>
    </edge>
    <edge id="e32" source="n36" target="n4">
      <data key="d2">
        <y:PolyLineEdge>
          <y:Path sx="0.0" sy="0.0" tx="0.0" ty="0.0"/>
          <y:LineStyle color="#000000" type="line" width="1.0"/>
          <y:Arrows source="none" target="none"/>
          <y:BendStyle smoothed="false"/>
        </y:PolyLineEdge>
      </data>
      <data key="d3"/>
    </edge>
    <edge id="e33" source="n38" target="n37">
      <data key="d2">
        <y:PolyLineEdge>
          <y:Path sx="0.0" sy="0.0" tx="0.0" ty="0.0"/>
          <y:LineStyle color="#000000" type="line" width="1.0"/>
          <y:Arrows source="none" target="none"/>
          <y:BendStyle smoothed="false"/>
        </y:PolyLineEdge>
      </data>
      <data key="d3"/>
    </edge>
    <edge id="e34" source="n22" target="n38">
      <data key="d2">
        <y:PolyLineEdge>
          <y:Path sx="0.0" sy="0.0" tx="0.0" ty="0.0"/>
          <y:LineStyle color="#000000" type="line" width="1.0"/>
          <y:Arrows source="none" target="none"/>
          <y:BendStyle smoothed="false"/>
        </y:PolyLineEdge>
      </data>
      <data key="d3"/>
    </edge>
    <edge id="e35" source="n39" target="n10">
      <data key="d2">
        <y:PolyLineEdge>
          <y:Path sx="0.0" sy="0.0" tx="0.0" ty="0.0"/>
          <y:LineStyle color="#000000" type="line" width="1.0"/>
          <y:Arrows source="none" target="none"/>
          <y:BendStyle smoothed="false"/>
        </y:PolyLineEdge>
      </data>
      <data key="d3"/>
    </edge>
    <edge id="e36" source="n22" target="n27">
      <data key="d2">
        <y:PolyLineEdge>
          <y:Path sx="0.0" sy="0.0" tx="0.0" ty="0.0"/>
          <y:LineStyle color="#000000" type="line" width="1.0"/>
          <y:Arrows source="none" target="none"/>
          <y:EdgeLabel alignment="center" distance="2.0" fontFamily="Dialog" fontSize="12" fontStyle="plain" hasBackgroundColor="false" hasLineColor="false" height="4.0" modelName="six_pos" modelPosition="tail" preferredPlacement="anywhere" ratio="0.5" textColor="#000000" visible="true" width="4.0" x="2.0" y="11.49853515625"/>
          <y:BendStyle smoothed="false"/>
        </y:PolyLineEdge>
      </data>
      <data key="d3"/>
    </edge>
    <edge id="e37" source="n27" target="n26">
      <data key="d2">
        <y:PolyLineEdge>
          <y:Path sx="0.0" sy="0.0" tx="0.0" ty="0.0"/>
          <y:LineStyle color="#000000" type="line" width="1.0"/>
          <y:Arrows source="none" target="none"/>
          <y:EdgeLabel alignment="center" distance="2.0" fontFamily="Dialog" fontSize="12" fontStyle="plain" hasBackgroundColor="false" hasLineColor="false" height="4.0" modelName="six_pos" modelPosition="tail" preferredPlacement="anywhere" ratio="0.5" textColor="#000000" visible="true" width="4.0" x="2.0" y="28.52587890625"/>
          <y:BendStyle smoothed="false"/>
        </y:PolyLineEdge>
      </data>
      <data key="d3"/>
    </edge>
  </graph>
  <data key="d4">
    <y:Resources/>
  </data>
</graphml>
