# Supplementary material for: BowTieBuilder: modeling signal transduction pathways
Source: BMC Syst Biol. 2009 Jun 30;3:67. doi: 10.1186/1752-0509-3-67 (PMC2712453; doi:10.1186/1752-0509-3-67)
Supplement: Additional file 2 — GraphML-formatted files of several signaling pathways. Several signaling pathways in GraphML format. These files can be viewed and edited with yEd (from yWorks). [file 1752-0509-3-67-S2.zip › MAPK.graphml]

<?xml version="1.0" encoding="UTF-8" standalone="no"?>
<graphml xmlns="http://graphml.graphdrawing.org/xmlns/graphml" xmlns:xsi="http://www.w3.org/2001/XMLSchema-instance" xmlns:y="http://www.yworks.com/xml/graphml" xsi:schemaLocation="http://graphml.graphdrawing.org/xmlns/graphml http://www.yworks.com/xml/schema/graphml/1.0/ygraphml.xsd">
  <key for="node" id="d0" yfiles.type="nodegraphics"/>
  <key attr.name="description" attr.type="string" for="node" id="d1"/>
  <key for="edge" id="d2" yfiles.type="edgegraphics"/>
  <key attr.name="description" attr.type="string" for="edge" id="d3"/>
  <key for="graphml" id="d4" yfiles.type="resources"/>
  <graph edgedefault="directed" id="G" parse.edges="125" parse.nodes="131" parse.order="free">
    <node id="n0">
      <data key="d0">
        <y:ShapeNode>
          <y:Geometry height="243.0" width="198.0" x="-789.5" y="309.5"/>
          <y:Fill color="#FFFFE9" transparent="false"/>
          <y:BorderStyle hasColor="false" type="line" width="1.0"/>
          <y:NodeLabel alignment="center" autoSizePolicy="content" fontFamily="Arial" fontSize="14" fontStyle="plain" hasBackgroundColor="false" hasLineColor="false" height="19.640625" modelName="internal" modelPosition="tl" textColor="#000000" visible="true" width="53.0" x="4.0" y="4.0">scaffold</y:NodeLabel>
          <y:Shape type="roundrectangle"/>
          <y:DropShadow color="#C0C0C0" offsetX="2" offsetY="2"/>
        </y:ShapeNode>
      </data>
      <data key="d1"/>
    </node>
    <node id="n1">
      <data key="d0">
        <y:ShapeNode>
          <y:Geometry height="47.0" width="96.0" x="-169.5" y="504.5"/>
          <y:Fill color="#E3E1E1" transparent="false"/>
          <y:BorderStyle hasColor="false" type="line" width="1.0"/>
          <y:NodeLabel alignment="center" autoSizePolicy="content" fontFamily="Arial" fontSize="14" fontStyle="plain" hasBackgroundColor="false" hasLineColor="false" height="35.28125" modelName="internal" modelPosition="r" textColor="#000000" visible="true" width="32.0" x="60.0" y="5.859375">core
0.56</y:NodeLabel>
          <y:Shape type="roundrectangle"/>
          <y:DropShadow color="#C0C0C0" offsetX="2" offsetY="2"/>
        </y:ShapeNode>
      </data>
      <data key="d1"/>
    </node>
    <node id="n2">
      <data key="d0">
        <y:ShapeNode>
          <y:Geometry height="229.0" width="87.0" x="-695.5" y="317.5"/>
          <y:Fill color="#E3E1E1" transparent="false"/>
          <y:BorderStyle hasColor="false" type="line" width="1.0"/>
          <y:NodeLabel alignment="center" autoSizePolicy="content" fontFamily="Arial" fontSize="14" fontStyle="plain" hasBackgroundColor="false" hasLineColor="false" height="35.28125" modelName="internal" modelPosition="r" textColor="#000000" visible="true" width="32.0" x="51.0" y="96.859375">core
0.44</y:NodeLabel>
          <y:Shape type="roundrectangle"/>
          <y:DropShadow color="#C0C0C0" offsetX="2" offsetY="2"/>
        </y:ShapeNode>
      </data>
      <data key="d1"/>
    </node>
    <node id="n3">
      <data key="d0">
        <y:ShapeNode>
          <y:Geometry height="30.0" width="35.0" x="-668.052898077433" y="77.0690797564244"/>
          <y:Fill color="#CC3300" transparent="false"/>
          <y:BorderStyle hasColor="false" type="line" width="1.0"/>
          <y:NodeLabel alignment="center" autoSizePolicy="content" fontFamily="Arial" fontSize="13" fontStyle="plain" hasBackgroundColor="false" hasLineColor="false" height="18.5234375" modelName="internal" modelPosition="c" textColor="#FFFFFF" visible="true" width="31.0" x="2.0" y="5.73828125">Ste4</y:NodeLabel>
          <y:Shape type="roundrectangle"/>
        </y:ShapeNode>
      </data>
      <data key="d1"/>
    </node>
    <node id="n4">
      <data key="d0">
        <y:ShapeNode>
          <y:Geometry height="30.0" width="39.0" x="-712.7865664191415" y="77.0690797564244"/>
          <y:Fill color="#999999" transparent="false"/>
          <y:BorderStyle hasColor="false" type="line" width="1.0"/>
          <y:NodeLabel alignment="center" autoSizePolicy="content" fontFamily="Arial" fontSize="13" fontStyle="plain" hasBackgroundColor="false" hasLineColor="false" height="18.5234375" modelName="internal" modelPosition="c" textColor="#FFFFFF" visible="true" width="35.0" x="2.0" y="5.73828125">Gpa1</y:NodeLabel>
          <y:Shape type="roundrectangle"/>
        </y:ShapeNode>
      </data>
      <data key="d1"/>
    </node>
    <node id="n5">
      <data key="d0">
        <y:ShapeNode>
          <y:Geometry height="30.0" width="35.0" x="-710.7162146603475" y="4.009348366312906"/>
          <y:Fill color="#800080" transparent="false"/>
          <y:BorderStyle hasColor="false" type="line" width="1.0"/>
          <y:NodeLabel alignment="center" autoSizePolicy="content" fontFamily="Arial" fontSize="13" fontStyle="plain" hasBackgroundColor="false" hasLineColor="false" height="18.5234375" modelName="internal" modelPosition="c" textColor="#FFFFFF" visible="true" width="31.0" x="2.0" y="5.73828125">Ste2</y:NodeLabel>
          <y:Shape type="roundrectangle"/>
        </y:ShapeNode>
      </data>
      <data key="d1"/>
    </node>
    <node id="n6">
      <data key="d0">
        <y:ShapeNode>
          <y:Geometry height="30.0" width="35.0" x="-658.7162146603475" y="4.009348366312906"/>
          <y:Fill color="#800080" transparent="false"/>
          <y:BorderStyle hasColor="false" type="line" width="1.0"/>
          <y:NodeLabel alignment="center" autoSizePolicy="content" fontFamily="Arial" fontSize="13" fontStyle="plain" hasBackgroundColor="false" hasLineColor="false" height="18.5234375" modelName="internal" modelPosition="c" textColor="#FFFFFF" visible="true" width="31.0" x="2.0" y="5.73828125">Ste3</y:NodeLabel>
          <y:Shape type="roundrectangle"/>
        </y:ShapeNode>
      </data>
      <data key="d1"/>
    </node>
    <node id="n7">
      <data key="d0">
        <y:ShapeNode>
          <y:Geometry height="30.0" width="42.0" x="-601.663450841252" y="77.0690797564244"/>
          <y:Fill color="#999999" transparent="false"/>
          <y:BorderStyle hasColor="false" type="line" width="1.0"/>
          <y:NodeLabel alignment="center" autoSizePolicy="content" fontFamily="Arial" fontSize="13" fontStyle="plain" hasBackgroundColor="false" hasLineColor="false" height="18.5234375" modelName="internal" modelPosition="c" textColor="#FFFFFF" visible="true" width="38.0" x="2.0" y="5.73828125">Ste18</y:NodeLabel>
          <y:Shape type="roundrectangle"/>
        </y:ShapeNode>
      </data>
      <data key="d1"/>
    </node>
    <node id="n8">
      <data key="d0">
        <y:ShapeNode>
          <y:Geometry height="30.0" width="43.0" x="-671.7162146603475" y="193.23490890215305"/>
          <y:Fill color="#CC3300" transparent="false"/>
          <y:BorderStyle hasColor="false" type="line" width="1.0"/>
          <y:NodeLabel alignment="center" autoSizePolicy="content" fontFamily="Arial" fontSize="13" fontStyle="plain" hasBackgroundColor="false" hasLineColor="false" height="18.5234375" modelName="internal" modelPosition="c" textColor="#FFFFFF" visible="true" width="39.0" x="2.0" y="5.73828125">cdc42</y:NodeLabel>
          <y:Shape type="roundrectangle"/>
        </y:ShapeNode>
      </data>
      <data key="d1"/>
    </node>
    <node id="n9">
      <data key="d0">
        <y:ShapeNode>
          <y:Geometry height="30.0" width="43.0" x="-645.0076719467797" y="240.23490890215305"/>
          <y:Fill color="#CC3300" transparent="false"/>
          <y:BorderStyle hasColor="false" type="line" width="1.0"/>
          <y:NodeLabel alignment="center" autoSizePolicy="content" fontFamily="Arial" fontSize="13" fontStyle="plain" hasBackgroundColor="false" hasLineColor="false" height="18.5234375" modelName="internal" modelPosition="c" textColor="#FFFFFF" visible="true" width="39.0" x="2.0" y="5.73828125">cdc24</y:NodeLabel>
          <y:Shape type="roundrectangle"/>
        </y:ShapeNode>
      </data>
      <data key="d1"/>
    </node>
    <node id="n10">
      <data key="d0">
        <y:ShapeNode>
          <y:Geometry height="30.0" width="42.0" x="-774.5478729518048" y="249.05902950516816"/>
          <y:Fill color="#999999" transparent="false"/>
          <y:BorderStyle hasColor="false" type="line" width="1.0"/>
          <y:NodeLabel alignment="center" autoSizePolicy="content" fontFamily="Arial" fontSize="13" fontStyle="plain" hasBackgroundColor="false" hasLineColor="false" height="18.5234375" modelName="internal" modelPosition="c" textColor="#FFFFFF" visible="true" width="38.0" x="2.0" y="5.73828125">Bem1</y:NodeLabel>
          <y:Shape type="roundrectangle"/>
        </y:ShapeNode>
      </data>
      <data key="d1"/>
    </node>
    <node id="n11">
      <data key="d0">
        <y:ShapeNode>
          <y:Geometry height="30.0" width="42.0" x="-692.2162146603475" y="326.5213410629571"/>
          <y:Fill color="#999999" transparent="false"/>
          <y:BorderStyle hasColor="false" type="line" width="1.0"/>
          <y:NodeLabel alignment="center" autoSizePolicy="content" fontFamily="Arial" fontSize="13" fontStyle="plain" hasBackgroundColor="false" hasLineColor="false" height="18.5234375" modelName="internal" modelPosition="c" textColor="#FFFFFF" visible="true" width="38.0" x="2.0" y="5.73828125">Ste20</y:NodeLabel>
          <y:Shape type="roundrectangle"/>
        </y:ShapeNode>
      </data>
      <data key="d1"/>
    </node>
    <node id="n12">
      <data key="d0">
        <y:ShapeNode>
          <y:Geometry height="30.0" width="34.0" x="-524.8846784392028" y="136.05902950516816"/>
          <y:Fill color="#999999" transparent="false"/>
          <y:BorderStyle hasColor="false" type="line" width="1.0"/>
          <y:NodeLabel alignment="center" autoSizePolicy="content" fontFamily="Arial" fontSize="13" fontStyle="plain" hasBackgroundColor="false" hasLineColor="false" height="18.5234375" modelName="internal" modelPosition="c" textColor="#FFFFFF" visible="true" width="30.0" x="2.0" y="5.73828125">Bni1</y:NodeLabel>
          <y:Shape type="roundrectangle"/>
        </y:ShapeNode>
      </data>
      <data key="d1"/>
    </node>
    <node id="n13">
      <data key="d0">
        <y:ShapeNode>
          <y:Geometry height="30.0" width="35.0" x="-688.7162146603475" y="451.4258331584442"/>
          <y:Fill color="#999999" transparent="false"/>
          <y:BorderStyle hasColor="false" type="line" width="1.0"/>
          <y:NodeLabel alignment="center" autoSizePolicy="content" fontFamily="Arial" fontSize="13" fontStyle="plain" hasBackgroundColor="false" hasLineColor="false" height="18.5234375" modelName="internal" modelPosition="c" textColor="#FFFFFF" visible="true" width="31.0" x="2.0" y="5.73828125">Ste7</y:NodeLabel>
          <y:Shape type="roundrectangle"/>
        </y:ShapeNode>
      </data>
      <data key="d1"/>
    </node>
    <node id="n14">
      <data key="d0">
        <y:ShapeNode>
          <y:Geometry height="30.0" width="35.0" x="-781.0127075005249" y="394.1205984890033"/>
          <y:Fill color="#CC3300" transparent="false"/>
          <y:BorderStyle hasColor="false" type="line" width="1.0"/>
          <y:NodeLabel alignment="center" autoSizePolicy="content" fontFamily="Arial" fontSize="13" fontStyle="plain" hasBackgroundColor="false" hasLineColor="false" height="18.5234375" modelName="internal" modelPosition="c" textColor="#FFFFFF" visible="true" width="31.0" x="2.0" y="5.73828125">Ste5</y:NodeLabel>
          <y:Shape type="roundrectangle"/>
        </y:ShapeNode>
      </data>
      <data key="d1"/>
    </node>
    <node id="n15">
      <data key="d0">
        <y:ShapeNode>
          <y:Geometry height="30.0" width="42.0" x="-692.2162146603475" y="394.1205984890033"/>
          <y:Fill color="#CC3300" transparent="false"/>
          <y:BorderStyle hasColor="false" type="line" width="1.0"/>
          <y:NodeLabel alignment="center" autoSizePolicy="content" fontFamily="Arial" fontSize="13" fontStyle="plain" hasBackgroundColor="false" hasLineColor="false" height="18.5234375" modelName="internal" modelPosition="c" textColor="#FFFFFF" visible="true" width="38.0" x="2.0" y="5.73828125">Ste11</y:NodeLabel>
          <y:Shape type="roundrectangle"/>
        </y:ShapeNode>
      </data>
      <data key="d1"/>
    </node>
    <node id="n16">
      <data key="d0">
        <y:ShapeNode>
          <y:Geometry height="30.0" width="37.0" x="-689.7162146603475" y="513.4258331584442"/>
          <y:Fill color="#CC3300" transparent="false"/>
          <y:BorderStyle hasColor="false" type="line" width="1.0"/>
          <y:NodeLabel alignment="center" autoSizePolicy="content" fontFamily="Arial" fontSize="13" fontStyle="plain" hasBackgroundColor="false" hasLineColor="false" height="18.5234375" modelName="internal" modelPosition="c" textColor="#FFFFFF" visible="true" width="33.0" x="2.0" y="5.73828125">Fus3</y:NodeLabel>
          <y:Shape type="roundrectangle"/>
        </y:ShapeNode>
      </data>
      <data key="d1"/>
    </node>
    <node id="n17">
      <data key="d0">
        <y:ShapeNode>
          <y:Geometry height="30.0" width="40.0" x="-539.21633673066" y="525.4258331584442"/>
          <y:Fill color="#CC3300" transparent="false"/>
          <y:BorderStyle hasColor="false" type="line" width="1.0"/>
          <y:NodeLabel alignment="center" autoSizePolicy="content" fontFamily="Arial" fontSize="13" fontStyle="plain" hasBackgroundColor="false" hasLineColor="false" height="18.5234375" modelName="internal" modelPosition="c" textColor="#FFFFFF" visible="true" width="36.0" x="2.0" y="5.73828125">Msg5</y:NodeLabel>
          <y:Shape type="roundrectangle"/>
        </y:ShapeNode>
      </data>
      <data key="d1"/>
    </node>
    <node id="n18">
      <data key="d0">
        <y:ShapeNode>
          <y:Geometry height="30.0" width="34.0" x="-648.4837313376635" y="567.2354637607901"/>
          <y:Fill color="#400080" transparent="false"/>
          <y:BorderStyle hasColor="false" type="line" width="1.0"/>
          <y:NodeLabel alignment="center" autoSizePolicy="content" fontFamily="Arial" fontSize="13" fontStyle="plain" hasBackgroundColor="false" hasLineColor="false" height="18.5234375" modelName="internal" modelPosition="c" textColor="#FFFFFF" visible="true" width="30.0" x="2.0" y="5.73828125">Dig1</y:NodeLabel>
          <y:Shape type="roundrectangle"/>
        </y:ShapeNode>
      </data>
      <data key="d1"/>
    </node>
    <node id="n19">
      <data key="d0">
        <y:ShapeNode>
          <y:Geometry height="30.0" width="42.0" x="-726.2162146603475" y="567.2354637607901"/>
          <y:Fill color="#400080" transparent="false"/>
          <y:BorderStyle hasColor="false" type="line" width="1.0"/>
          <y:NodeLabel alignment="center" autoSizePolicy="content" fontFamily="Arial" fontSize="13" fontStyle="plain" hasBackgroundColor="false" hasLineColor="false" height="18.5234375" modelName="internal" modelPosition="c" textColor="#FFFFFF" visible="true" width="38.0" x="2.0" y="5.73828125">Ste12</y:NodeLabel>
          <y:Shape type="roundrectangle"/>
        </y:ShapeNode>
      </data>
      <data key="d1"/>
    </node>
    <node id="n20">
      <data key="d0">
        <y:ShapeNode>
          <y:Geometry height="30.0" width="34.0" x="-536.2162146603475" y="480.4258331584442"/>
          <y:Fill color="#CC3300" transparent="false"/>
          <y:BorderStyle hasColor="false" type="line" width="1.0"/>
          <y:NodeLabel alignment="center" autoSizePolicy="content" fontFamily="Arial" fontSize="13" fontStyle="plain" hasBackgroundColor="false" hasLineColor="false" height="18.5234375" modelName="internal" modelPosition="c" textColor="#FFFFFF" visible="true" width="30.0" x="2.0" y="5.73828125">Far1</y:NodeLabel>
          <y:Shape type="roundrectangle"/>
        </y:ShapeNode>
      </data>
      <data key="d1"/>
    </node>
    <node id="n21">
      <data key="d0">
        <y:ShapeNode>
          <y:Geometry height="30.0" width="42.0" x="-465.2639303506153" y="77.0690797564244"/>
          <y:Fill color="#CC3300" transparent="false"/>
          <y:BorderStyle hasColor="false" type="line" width="1.0"/>
          <y:NodeLabel alignment="center" autoSizePolicy="content" fontFamily="Arial" fontSize="13" fontStyle="plain" hasBackgroundColor="false" hasLineColor="false" height="18.5234375" modelName="internal" modelPosition="c" textColor="#FFFFFF" visible="true" width="38.0" x="2.0" y="5.73828125">Wsc1</y:NodeLabel>
          <y:Shape type="roundrectangle"/>
        </y:ShapeNode>
      </data>
      <data key="d1"/>
    </node>
    <node id="n22">
      <data key="d0">
        <y:ShapeNode>
          <y:Geometry height="30.0" width="38.0" x="-459.5855383908163" y="137.8655621684847"/>
          <y:Fill color="#999999" transparent="false"/>
          <y:BorderStyle hasColor="false" type="line" width="1.0"/>
          <y:NodeLabel alignment="center" autoSizePolicy="content" fontFamily="Arial" fontSize="13" fontStyle="plain" hasBackgroundColor="false" hasLineColor="false" height="18.5234375" modelName="internal" modelPosition="c" textColor="#FFFFFF" visible="true" width="34.0" x="2.0" y="5.73828125">Rho1</y:NodeLabel>
          <y:Shape type="roundrectangle"/>
        </y:ShapeNode>
      </data>
      <data key="d1"/>
    </node>
    <node id="n23">
      <data key="d0">
        <y:ShapeNode>
          <y:Geometry height="30.0" width="37.0" x="-526.7162756955038" y="75.8655621684847"/>
          <y:Fill color="#999999" transparent="false"/>
          <y:BorderStyle hasColor="false" type="line" width="1.0"/>
          <y:NodeLabel alignment="center" autoSizePolicy="content" fontFamily="Arial" fontSize="13" fontStyle="plain" hasBackgroundColor="false" hasLineColor="false" height="18.5234375" modelName="internal" modelPosition="c" textColor="#FFFFFF" visible="true" width="33.0" x="2.0" y="5.73828125">Fks1</y:NodeLabel>
          <y:Shape type="roundrectangle"/>
        </y:ShapeNode>
      </data>
      <data key="d1"/>
    </node>
    <node id="n24">
      <data key="d0">
        <y:ShapeNode>
          <y:Geometry height="30.0" width="38.0" x="-459.5855383908163" y="195.23490890215305"/>
          <y:Fill color="#CC3300" transparent="false"/>
          <y:BorderStyle hasColor="false" type="line" width="1.0"/>
          <y:NodeLabel alignment="center" autoSizePolicy="content" fontFamily="Arial" fontSize="13" fontStyle="plain" hasBackgroundColor="false" hasLineColor="false" height="18.5234375" modelName="internal" modelPosition="c" textColor="#FFFFFF" visible="true" width="34.0" x="2.0" y="5.73828125">Pkc1</y:NodeLabel>
          <y:Shape type="roundrectangle"/>
        </y:ShapeNode>
      </data>
      <data key="d1"/>
    </node>
    <node id="n25">
      <data key="d0">
        <y:ShapeNode>
          <y:Geometry height="30.0" width="38.0" x="-458.35940773755" y="249.05902950516816"/>
          <y:Fill color="#999999" transparent="false"/>
          <y:BorderStyle hasColor="false" type="line" width="1.0"/>
          <y:NodeLabel alignment="center" autoSizePolicy="content" fontFamily="Arial" fontSize="13" fontStyle="plain" hasBackgroundColor="false" hasLineColor="false" height="18.5234375" modelName="internal" modelPosition="c" textColor="#FFFFFF" visible="true" width="34.0" x="2.0" y="5.73828125">Bck1</y:NodeLabel>
          <y:Shape type="roundrectangle"/>
        </y:ShapeNode>
      </data>
      <data key="d1"/>
    </node>
    <node id="n26">
      <data key="d0">
        <y:ShapeNode>
          <y:Geometry height="30.0" width="51.0" x="-466.0855383908163" y="366.9258636760224"/>
          <y:Fill color="#999999" transparent="false"/>
          <y:BorderStyle hasColor="false" type="line" width="1.0"/>
          <y:NodeLabel alignment="center" autoSizePolicy="content" fontFamily="Arial" fontSize="13" fontStyle="plain" hasBackgroundColor="false" hasLineColor="false" height="18.5234375" modelName="internal" modelPosition="c" textColor="#FFFFFF" visible="true" width="47.0" x="2.0" y="5.73828125">Mkk1,2</y:NodeLabel>
          <y:Shape type="roundrectangle"/>
        </y:ShapeNode>
      </data>
      <data key="d1"/>
    </node>
    <node id="n27">
      <data key="d0">
        <y:ShapeNode>
          <y:Geometry height="30.0" width="31.0" x="-424.2061414058916" y="513.4258331584442"/>
          <y:Fill color="#CC3300" transparent="false"/>
          <y:BorderStyle hasColor="false" type="line" width="1.0"/>
          <y:NodeLabel alignment="center" autoSizePolicy="content" fontFamily="Arial" fontSize="13" fontStyle="plain" hasBackgroundColor="false" hasLineColor="false" height="18.5234375" modelName="internal" modelPosition="c" textColor="#FFFFFF" visible="true" width="27.0" x="2.0" y="5.73828125">Slt2</y:NodeLabel>
          <y:Shape type="roundrectangle"/>
        </y:ShapeNode>
      </data>
      <data key="d1"/>
    </node>
    <node id="n28">
      <data key="d0">
        <y:ShapeNode>
          <y:Geometry height="30.0" width="36.0" x="-479.8770797156044" y="513.4258331584442"/>
          <y:Fill color="#999999" transparent="false"/>
          <y:BorderStyle hasColor="false" type="line" width="1.0"/>
          <y:NodeLabel alignment="center" autoSizePolicy="content" fontFamily="Arial" fontSize="13" fontStyle="plain" hasBackgroundColor="false" hasLineColor="false" height="18.5234375" modelName="internal" modelPosition="c" textColor="#FFFFFF" visible="true" width="32.0" x="2.0" y="5.73828125">Mlp1</y:NodeLabel>
          <y:Shape type="roundrectangle"/>
        </y:ShapeNode>
      </data>
      <data key="d1"/>
    </node>
    <node id="n29">
      <data key="d0">
        <y:ShapeNode>
          <y:Geometry height="30.0" width="38.0" x="-427.7162756955038" y="567.2354637607901"/>
          <y:Fill color="#400080" transparent="false"/>
          <y:BorderStyle hasColor="false" type="line" width="1.0"/>
          <y:NodeLabel alignment="center" autoSizePolicy="content" fontFamily="Arial" fontSize="13" fontStyle="plain" hasBackgroundColor="false" hasLineColor="false" height="18.5234375" modelName="internal" modelPosition="c" textColor="#FFFFFF" visible="true" width="34.0" x="2.0" y="5.73828125">Rlm1</y:NodeLabel>
          <y:Shape type="roundrectangle"/>
        </y:ShapeNode>
      </data>
      <data key="d1"/>
    </node>
    <node id="n30">
      <data key="d0">
        <y:ShapeNode>
          <y:Geometry height="30.0" width="36.0" x="-481.7162756955038" y="567.2354637607901"/>
          <y:Fill color="#400080" transparent="false"/>
          <y:BorderStyle hasColor="false" type="line" width="1.0"/>
          <y:NodeLabel alignment="center" autoSizePolicy="content" fontFamily="Arial" fontSize="13" fontStyle="plain" hasBackgroundColor="false" hasLineColor="false" height="18.5234375" modelName="internal" modelPosition="c" textColor="#FFFFFF" visible="true" width="32.0" x="2.0" y="5.73828125">Swi4</y:NodeLabel>
          <y:Shape type="roundrectangle"/>
        </y:ShapeNode>
      </data>
      <data key="d1"/>
    </node>
    <node id="n31">
      <data key="d0">
        <y:ShapeNode>
          <y:Geometry height="30.0" width="38.0" x="-796.2414013236445" y="4.009348366312906"/>
          <y:Fill color="#800080" transparent="false"/>
          <y:BorderStyle hasColor="false" type="line" width="1.0"/>
          <y:NodeLabel alignment="center" autoSizePolicy="content" fontFamily="Arial" fontSize="13" fontStyle="plain" hasBackgroundColor="false" hasLineColor="false" height="18.5234375" modelName="internal" modelPosition="c" textColor="#FFFFFF" visible="true" width="34.0" x="2.0" y="5.73828125">Sho1</y:NodeLabel>
          <y:Shape type="roundrectangle"/>
        </y:ShapeNode>
      </data>
      <data key="d1"/>
    </node>
    <node id="n32">
      <data key="d0">
        <y:ShapeNode>
          <y:Geometry height="30.0" width="38.0" x="-597.5228083588204" y="4.009348366312906"/>
          <y:Fill color="#800080" transparent="false"/>
          <y:BorderStyle hasColor="false" type="line" width="1.0"/>
          <y:NodeLabel alignment="center" autoSizePolicy="content" fontFamily="Arial" fontSize="13" fontStyle="plain" hasBackgroundColor="false" hasLineColor="false" height="18.5234375" modelName="internal" modelPosition="c" textColor="#FFFFFF" visible="true" width="34.0" x="2.0" y="5.73828125">Ras2</y:NodeLabel>
          <y:Shape type="roundrectangle"/>
        </y:ShapeNode>
      </data>
      <data key="d1"/>
    </node>
    <node id="n33">
      <data key="d0">
        <y:ShapeNode>
          <y:Geometry height="30.0" width="38.0" x="-575.4837313376634" y="451.4258331584442"/>
          <y:Fill color="#999999" transparent="false"/>
          <y:BorderStyle hasColor="false" type="line" width="1.0"/>
          <y:NodeLabel alignment="center" autoSizePolicy="content" fontFamily="Arial" fontSize="13" fontStyle="plain" hasBackgroundColor="false" hasLineColor="false" height="18.5234375" modelName="internal" modelPosition="c" textColor="#FFFFFF" visible="true" width="34.0" x="2.0" y="5.73828125">Kss1</y:NodeLabel>
          <y:Shape type="roundrectangle"/>
        </y:ShapeNode>
      </data>
      <data key="d1"/>
    </node>
    <node id="n34">
      <data key="d0">
        <y:ShapeNode>
          <y:Geometry height="30.0" width="44.0" x="-890.1559131528097" y="567.2354637607901"/>
          <y:Fill color="#400080" transparent="false"/>
          <y:BorderStyle hasColor="false" type="line" width="1.0"/>
          <y:NodeLabel alignment="center" autoSizePolicy="content" fontFamily="Arial" fontSize="13" fontStyle="plain" hasBackgroundColor="false" hasLineColor="false" height="18.5234375" modelName="internal" modelPosition="c" textColor="#FFFFFF" visible="true" width="40.0" x="2.0" y="5.73828125">Msn 2</y:NodeLabel>
          <y:Shape type="roundrectangle"/>
        </y:ShapeNode>
      </data>
      <data key="d1"/>
    </node>
    <node id="n35">
      <data key="d0">
        <y:ShapeNode>
          <y:Geometry height="30.0" width="44.0" x="-838.2162146603475" y="519.4258331584442"/>
          <y:Fill color="#CC3300" transparent="false"/>
          <y:BorderStyle hasColor="false" type="line" width="1.0"/>
          <y:NodeLabel alignment="center" autoSizePolicy="content" fontFamily="Arial" fontSize="13" fontStyle="plain" hasBackgroundColor="false" hasLineColor="false" height="18.5234375" modelName="internal" modelPosition="c" textColor="#FFFFFF" visible="true" width="40.0" x="2.0" y="5.73828125">Mcm1</y:NodeLabel>
          <y:Shape type="roundrectangle"/>
        </y:ShapeNode>
      </data>
      <data key="d1"/>
    </node>
    <node id="n36">
      <data key="d0">
        <y:ShapeNode>
          <y:Geometry height="30.0" width="36.0" x="-785.2162146603475" y="567.2354637607901"/>
          <y:Fill color="#400080" transparent="false"/>
          <y:BorderStyle hasColor="false" type="line" width="1.0"/>
          <y:NodeLabel alignment="center" autoSizePolicy="content" fontFamily="Arial" fontSize="13" fontStyle="plain" hasBackgroundColor="false" hasLineColor="false" height="18.5234375" modelName="internal" modelPosition="c" textColor="#FFFFFF" visible="true" width="32.0" x="2.0" y="5.73828125">Tec1</y:NodeLabel>
          <y:Shape type="roundrectangle"/>
        </y:ShapeNode>
      </data>
      <data key="d1"/>
    </node>
    <node id="n37">
      <data key="d0">
        <y:ShapeNode>
          <y:Geometry height="30.0" width="36.0" x="-531.3986373941335" y="4.009348366312906"/>
          <y:Fill color="#800080" transparent="false"/>
          <y:BorderStyle hasColor="false" type="line" width="1.0"/>
          <y:NodeLabel alignment="center" autoSizePolicy="content" fontFamily="Arial" fontSize="13" fontStyle="plain" hasBackgroundColor="false" hasLineColor="false" height="18.5234375" modelName="internal" modelPosition="c" textColor="#FFFFFF" visible="true" width="32.0" x="2.0" y="5.73828125">Mid2</y:NodeLabel>
          <y:Shape type="roundrectangle"/>
        </y:ShapeNode>
      </data>
      <data key="d1"/>
    </node>
    <node id="n38">
      <data key="d0">
        <y:ShapeNode>
          <y:Geometry height="30.0" width="40.0" x="-835.1075475454784" y="567.2354637607901"/>
          <y:Fill color="#400080" transparent="false"/>
          <y:BorderStyle hasColor="false" type="line" width="1.0"/>
          <y:NodeLabel alignment="center" autoSizePolicy="content" fontFamily="Arial" fontSize="13" fontStyle="plain" hasBackgroundColor="false" hasLineColor="false" height="18.5234375" modelName="internal" modelPosition="c" textColor="#FFFFFF" visible="true" width="36.0" x="2.0" y="5.73828125">Msn4</y:NodeLabel>
          <y:Shape type="roundrectangle"/>
        </y:ShapeNode>
      </data>
      <data key="d1"/>
    </node>
    <node id="n39">
      <data key="d0">
        <y:ShapeNode>
          <y:Geometry height="30.0" width="36.0" x="-536.1537677210613" y="567.2354637607901"/>
          <y:Fill color="#400080" transparent="false"/>
          <y:BorderStyle hasColor="false" type="line" width="1.0"/>
          <y:NodeLabel alignment="center" autoSizePolicy="content" fontFamily="Arial" fontSize="13" fontStyle="plain" hasBackgroundColor="false" hasLineColor="false" height="18.5234375" modelName="internal" modelPosition="c" textColor="#FFFFFF" visible="true" width="32.0" x="2.0" y="5.73828125">Swi6</y:NodeLabel>
          <y:Shape type="roundrectangle"/>
        </y:ShapeNode>
      </data>
      <data key="d1"/>
    </node>
    <node id="n40">
      <data key="d0">
        <y:ShapeNode>
          <y:Geometry height="30.0" width="42.0" x="-424.1465735470665" y="4.009348366312906"/>
          <y:Fill color="#800080" transparent="false"/>
          <y:BorderStyle hasColor="false" type="line" width="1.0"/>
          <y:NodeLabel alignment="center" autoSizePolicy="content" fontFamily="Arial" fontSize="13" fontStyle="plain" hasBackgroundColor="false" hasLineColor="false" height="18.5234375" modelName="internal" modelPosition="c" textColor="#FFFFFF" visible="true" width="38.0" x="2.0" y="5.73828125">Wsc2</y:NodeLabel>
          <y:Shape type="roundrectangle"/>
        </y:ShapeNode>
      </data>
      <data key="d1"/>
    </node>
    <node id="n41">
      <data key="d0">
        <y:ShapeNode>
          <y:Geometry height="30.0" width="42.0" x="-478.75136753654493" y="4.009348366312906"/>
          <y:Fill color="#800080" transparent="false"/>
          <y:BorderStyle hasColor="false" type="line" width="1.0"/>
          <y:NodeLabel alignment="center" autoSizePolicy="content" fontFamily="Arial" fontSize="13" fontStyle="plain" hasBackgroundColor="false" hasLineColor="false" height="18.5234375" modelName="internal" modelPosition="c" textColor="#FFFFFF" visible="true" width="38.0" x="2.0" y="5.73828125">Wsc3</y:NodeLabel>
          <y:Shape type="roundrectangle"/>
        </y:ShapeNode>
      </data>
      <data key="d1"/>
    </node>
    <node id="n42">
      <data key="d0">
        <y:ShapeNode>
          <y:Geometry height="30.0" width="35.0" x="-200.5638944194838" y="77.0690797564244"/>
          <y:Fill color="#CC3300" transparent="false"/>
          <y:BorderStyle hasColor="false" type="line" width="1.0"/>
          <y:NodeLabel alignment="center" autoSizePolicy="content" fontFamily="Arial" fontSize="13" fontStyle="plain" hasBackgroundColor="false" hasLineColor="false" height="18.5234375" modelName="internal" modelPosition="c" textColor="#FFFFFF" visible="true" width="31.0" x="2.0" y="5.73828125">Ste4</y:NodeLabel>
          <y:Shape type="roundrectangle"/>
        </y:ShapeNode>
      </data>
      <data key="d1"/>
    </node>
    <node id="n43">
      <data key="d0">
        <y:ShapeNode>
          <y:Geometry height="30.0" width="35.0" x="-200.3126381380768" y="4.009348366312906"/>
          <y:Fill color="#800080" transparent="false"/>
          <y:BorderStyle hasColor="false" type="line" width="1.0"/>
          <y:NodeLabel alignment="center" autoSizePolicy="content" fontFamily="Arial" fontSize="13" fontStyle="plain" hasBackgroundColor="false" hasLineColor="false" height="18.5234375" modelName="internal" modelPosition="c" textColor="#FFFFFF" visible="true" width="31.0" x="2.0" y="5.73828125">Ste2</y:NodeLabel>
          <y:Shape type="roundrectangle"/>
        </y:ShapeNode>
      </data>
      <data key="d1"/>
    </node>
    <node id="n44">
      <data key="d0">
        <y:ShapeNode>
          <y:Geometry height="30.0" width="43.0" x="-181.8453014546596" y="196.23490890215305"/>
          <y:Fill color="#CC3300" transparent="false"/>
          <y:BorderStyle hasColor="false" type="line" width="1.0"/>
          <y:NodeLabel alignment="center" autoSizePolicy="content" fontFamily="Arial" fontSize="13" fontStyle="plain" hasBackgroundColor="false" hasLineColor="false" height="18.5234375" modelName="internal" modelPosition="c" textColor="#FFFFFF" visible="true" width="39.0" x="2.0" y="5.73828125">cdc42</y:NodeLabel>
          <y:Shape type="roundrectangle"/>
        </y:ShapeNode>
      </data>
      <data key="d1"/>
    </node>
    <node id="n45">
      <data key="d0">
        <y:ShapeNode>
          <y:Geometry height="30.0" width="43.0" x="-182.6493215551622" y="250.4610395554194"/>
          <y:Fill color="#CC3300" transparent="false"/>
          <y:BorderStyle hasColor="false" type="line" width="1.0"/>
          <y:NodeLabel alignment="center" autoSizePolicy="content" fontFamily="Arial" fontSize="13" fontStyle="plain" hasBackgroundColor="false" hasLineColor="false" height="18.5234375" modelName="internal" modelPosition="c" textColor="#FFFFFF" visible="true" width="39.0" x="2.0" y="5.73828125">cdc24</y:NodeLabel>
          <y:Shape type="roundrectangle"/>
        </y:ShapeNode>
      </data>
      <data key="d1"/>
    </node>
    <node id="n46">
      <data key="d0">
        <y:ShapeNode>
          <y:Geometry height="30.0" width="34.0" x="-72.2901471430626" y="148.05902950516816"/>
          <y:Fill color="#999999" transparent="false"/>
          <y:BorderStyle hasColor="false" type="line" width="1.0"/>
          <y:NodeLabel alignment="center" autoSizePolicy="content" fontFamily="Arial" fontSize="13" fontStyle="plain" hasBackgroundColor="false" hasLineColor="false" height="18.5234375" modelName="internal" modelPosition="c" textColor="#FFFFFF" visible="true" width="30.0" x="2.0" y="5.73828125">Bni1</y:NodeLabel>
          <y:Shape type="roundrectangle"/>
        </y:ShapeNode>
      </data>
      <data key="d1"/>
    </node>
    <node id="n47">
      <data key="d0">
        <y:ShapeNode>
          <y:Geometry height="30.0" width="35.0" x="-235.0513420335306" y="394.1205984890033"/>
          <y:Fill color="#CC3300" transparent="false"/>
          <y:BorderStyle hasColor="false" type="line" width="1.0"/>
          <y:NodeLabel alignment="center" autoSizePolicy="content" fontFamily="Arial" fontSize="13" fontStyle="plain" hasBackgroundColor="false" hasLineColor="false" height="18.5234375" modelName="internal" modelPosition="c" textColor="#FFFFFF" visible="true" width="31.0" x="2.0" y="5.73828125">Ste5</y:NodeLabel>
          <y:Shape type="roundrectangle"/>
        </y:ShapeNode>
      </data>
      <data key="d1"/>
    </node>
    <node id="n48">
      <data key="d0">
        <y:ShapeNode>
          <y:Geometry height="30.0" width="42.0" x="-152.3855024596848" y="394.1205984890033"/>
          <y:Fill color="#CC3300" transparent="false"/>
          <y:BorderStyle hasColor="false" type="line" width="1.0"/>
          <y:NodeLabel alignment="center" autoSizePolicy="content" fontFamily="Arial" fontSize="13" fontStyle="plain" hasBackgroundColor="false" hasLineColor="false" height="18.5234375" modelName="internal" modelPosition="c" textColor="#FFFFFF" visible="true" width="38.0" x="2.0" y="5.73828125">Ste11</y:NodeLabel>
          <y:Shape type="roundrectangle"/>
        </y:ShapeNode>
      </data>
      <data key="d1"/>
    </node>
    <node id="n49">
      <data key="d0">
        <y:ShapeNode>
          <y:Geometry height="30.0" width="37.0" x="-153.5638944194838" y="513.4258331584442"/>
          <y:Fill color="#CC3300" transparent="false"/>
          <y:BorderStyle hasColor="false" type="line" width="1.0"/>
          <y:NodeLabel alignment="center" autoSizePolicy="content" fontFamily="Arial" fontSize="13" fontStyle="plain" hasBackgroundColor="false" hasLineColor="false" height="18.5234375" modelName="internal" modelPosition="c" textColor="#FFFFFF" visible="true" width="33.0" x="2.0" y="5.73828125">Fus3</y:NodeLabel>
          <y:Shape type="roundrectangle"/>
        </y:ShapeNode>
      </data>
      <data key="d1"/>
    </node>
    <node id="n50">
      <data key="d0">
        <y:ShapeNode>
          <y:Geometry height="30.0" width="40.0" x="-21.064016489796302" y="513.4258331584442"/>
          <y:Fill color="#CC3300" transparent="false"/>
          <y:BorderStyle hasColor="false" type="line" width="1.0"/>
          <y:NodeLabel alignment="center" autoSizePolicy="content" fontFamily="Arial" fontSize="13" fontStyle="plain" hasBackgroundColor="false" hasLineColor="false" height="18.5234375" modelName="internal" modelPosition="c" textColor="#FFFFFF" visible="true" width="36.0" x="2.0" y="5.73828125">Msg5</y:NodeLabel>
          <y:Shape type="roundrectangle"/>
        </y:ShapeNode>
      </data>
      <data key="d1"/>
    </node>
    <node id="n51">
      <data key="d0">
        <y:ShapeNode>
          <y:Geometry height="30.0" width="34.0" x="-122.74249316089362" y="567.2354637607901"/>
          <y:Fill color="#400080" transparent="false"/>
          <y:BorderStyle hasColor="false" type="line" width="1.0"/>
          <y:NodeLabel alignment="center" autoSizePolicy="content" fontFamily="Arial" fontSize="13" fontStyle="plain" hasBackgroundColor="false" hasLineColor="false" height="18.5234375" modelName="internal" modelPosition="c" textColor="#FFFFFF" visible="true" width="30.0" x="2.0" y="5.73828125">Dig1</y:NodeLabel>
          <y:Shape type="roundrectangle"/>
        </y:ShapeNode>
      </data>
      <data key="d1"/>
    </node>
    <node id="n52">
      <data key="d0">
        <y:ShapeNode>
          <y:Geometry height="30.0" width="42.0" x="-190.0638944194838" y="567.2354637607901"/>
          <y:Fill color="#400080" transparent="false"/>
          <y:BorderStyle hasColor="false" type="line" width="1.0"/>
          <y:NodeLabel alignment="center" autoSizePolicy="content" fontFamily="Arial" fontSize="13" fontStyle="plain" hasBackgroundColor="false" hasLineColor="false" height="18.5234375" modelName="internal" modelPosition="c" textColor="#FFFFFF" visible="true" width="38.0" x="2.0" y="5.73828125">Ste12</y:NodeLabel>
          <y:Shape type="roundrectangle"/>
        </y:ShapeNode>
      </data>
      <data key="d1"/>
    </node>
    <node id="n53">
      <data key="d0">
        <y:ShapeNode>
          <y:Geometry height="30.0" width="34.0" x="-206.4206783390818" y="513.4258331584442"/>
          <y:Fill color="#CC3300" transparent="false"/>
          <y:BorderStyle hasColor="false" type="line" width="1.0"/>
          <y:NodeLabel alignment="center" autoSizePolicy="content" fontFamily="Arial" fontSize="13" fontStyle="plain" hasBackgroundColor="false" hasLineColor="false" height="18.5234375" modelName="internal" modelPosition="c" textColor="#FFFFFF" visible="true" width="30.0" x="2.0" y="5.73828125">Far1</y:NodeLabel>
          <y:Shape type="roundrectangle"/>
        </y:ShapeNode>
      </data>
      <data key="d1"/>
    </node>
    <node id="n54">
      <data key="d0">
        <y:ShapeNode>
          <y:Geometry height="30.0" width="42.0" x="74.56678185004745" y="77.0690797564244"/>
          <y:Fill color="#CC3300" transparent="false"/>
          <y:BorderStyle hasColor="false" type="line" width="1.0"/>
          <y:NodeLabel alignment="center" autoSizePolicy="content" fontFamily="Arial" fontSize="13" fontStyle="plain" hasBackgroundColor="false" hasLineColor="false" height="18.5234375" modelName="internal" modelPosition="c" textColor="#FFFFFF" visible="true" width="38.0" x="2.0" y="5.73828125">Wsc1</y:NodeLabel>
          <y:Shape type="roundrectangle"/>
        </y:ShapeNode>
      </data>
      <data key="d1"/>
    </node>
    <node id="n55">
      <data key="d0">
        <y:ShapeNode>
          <y:Geometry height="30.0" width="38.0" x="54.496430091253444" y="195.23490890215305"/>
          <y:Fill color="#CC3300" transparent="false"/>
          <y:BorderStyle hasColor="false" type="line" width="1.0"/>
          <y:NodeLabel alignment="center" autoSizePolicy="content" fontFamily="Arial" fontSize="13" fontStyle="plain" hasBackgroundColor="false" hasLineColor="false" height="18.5234375" modelName="internal" modelPosition="c" textColor="#FFFFFF" visible="true" width="34.0" x="2.0" y="5.73828125">Pkc1</y:NodeLabel>
          <y:Shape type="roundrectangle"/>
        </y:ShapeNode>
      </data>
      <data key="d1"/>
    </node>
    <node id="n56">
      <data key="d0">
        <y:ShapeNode>
          <y:Geometry height="30.0" width="31.0" x="103.36326426210763" y="513.4258331584442"/>
          <y:Fill color="#CC3300" transparent="false"/>
          <y:BorderStyle hasColor="false" type="line" width="1.0"/>
          <y:NodeLabel alignment="center" autoSizePolicy="content" fontFamily="Arial" fontSize="13" fontStyle="plain" hasBackgroundColor="false" hasLineColor="false" height="18.5234375" modelName="internal" modelPosition="c" textColor="#FFFFFF" visible="true" width="27.0" x="2.0" y="5.73828125">Slt2</y:NodeLabel>
          <y:Shape type="roundrectangle"/>
        </y:ShapeNode>
      </data>
      <data key="d1"/>
    </node>
    <node id="n57">
      <data key="d0">
        <y:ShapeNode>
          <y:Geometry height="30.0" width="38.0" x="99.85312997249554" y="567.2354637607901"/>
          <y:Fill color="#400080" transparent="false"/>
          <y:BorderStyle hasColor="false" type="line" width="1.0"/>
          <y:NodeLabel alignment="center" autoSizePolicy="content" fontFamily="Arial" fontSize="13" fontStyle="plain" hasBackgroundColor="false" hasLineColor="false" height="18.5234375" modelName="internal" modelPosition="c" textColor="#FFFFFF" visible="true" width="34.0" x="2.0" y="5.73828125">Rlm1</y:NodeLabel>
          <y:Shape type="roundrectangle"/>
        </y:ShapeNode>
      </data>
      <data key="d1"/>
    </node>
    <node id="n58">
      <data key="d0">
        <y:ShapeNode>
          <y:Geometry height="30.0" width="36.0" x="55.66217519862636" y="567.2354637607901"/>
          <y:Fill color="#400080" transparent="false"/>
          <y:BorderStyle hasColor="false" type="line" width="1.0"/>
          <y:NodeLabel alignment="center" autoSizePolicy="content" fontFamily="Arial" fontSize="13" fontStyle="plain" hasBackgroundColor="false" hasLineColor="false" height="18.5234375" modelName="internal" modelPosition="c" textColor="#FFFFFF" visible="true" width="32.0" x="2.0" y="5.73828125">Swi4</y:NodeLabel>
          <y:Shape type="roundrectangle"/>
        </y:ShapeNode>
      </data>
      <data key="d1"/>
    </node>
    <node id="n59">
      <data key="d0">
        <y:ShapeNode>
          <y:Geometry height="30.0" width="38.0" x="-253.95842781644905" y="4.009348366312906"/>
          <y:Fill color="#800080" transparent="false"/>
          <y:BorderStyle hasColor="false" type="line" width="1.0"/>
          <y:NodeLabel alignment="center" autoSizePolicy="content" fontFamily="Arial" fontSize="13" fontStyle="plain" hasBackgroundColor="false" hasLineColor="false" height="18.5234375" modelName="internal" modelPosition="c" textColor="#FFFFFF" visible="true" width="34.0" x="2.0" y="5.73828125">Sho1</y:NodeLabel>
          <y:Shape type="roundrectangle"/>
        </y:ShapeNode>
      </data>
      <data key="d1"/>
    </node>
    <node id="n60">
      <data key="d0">
        <y:ShapeNode>
          <y:Geometry height="30.0" width="34.0" x="-357.5865074848104" y="4.009348366312906"/>
          <y:Fill color="#800080" transparent="false"/>
          <y:BorderStyle hasColor="false" type="line" width="1.0"/>
          <y:NodeLabel alignment="center" autoSizePolicy="content" fontFamily="Arial" fontSize="13" fontStyle="plain" hasBackgroundColor="false" hasLineColor="false" height="18.5234375" modelName="internal" modelPosition="c" textColor="#FFFFFF" visible="true" width="30.0" x="2.0" y="5.73828125">Sln1</y:NodeLabel>
          <y:Shape type="roundrectangle"/>
        </y:ShapeNode>
      </data>
      <data key="d1"/>
    </node>
    <node id="n61">
      <data key="d0">
        <y:ShapeNode>
          <y:Geometry height="30.0" width="38.0" x="-72.40566399735354" y="4.009348366312906"/>
          <y:Fill color="#800080" transparent="false"/>
          <y:BorderStyle hasColor="false" type="line" width="1.0"/>
          <y:NodeLabel alignment="center" autoSizePolicy="content" fontFamily="Arial" fontSize="13" fontStyle="plain" hasBackgroundColor="false" hasLineColor="false" height="18.5234375" modelName="internal" modelPosition="c" textColor="#FFFFFF" visible="true" width="34.0" x="2.0" y="5.73828125">Ras2</y:NodeLabel>
          <y:Shape type="roundrectangle"/>
        </y:ShapeNode>
      </data>
      <data key="d1"/>
    </node>
    <node id="n62">
      <data key="d0">
        <y:ShapeNode>
          <y:Geometry height="30.0" width="38.0" x="-359.5865074848104" y="77.0690797564244"/>
          <y:Fill color="#CC3300" transparent="false"/>
          <y:BorderStyle hasColor="false" type="line" width="1.0"/>
          <y:NodeLabel alignment="center" autoSizePolicy="content" fontFamily="Arial" fontSize="13" fontStyle="plain" hasBackgroundColor="false" hasLineColor="false" height="18.5234375" modelName="internal" modelPosition="c" textColor="#FFFFFF" visible="true" width="34.0" x="2.0" y="5.73828125">Ypd1</y:NodeLabel>
          <y:Shape type="roundrectangle"/>
        </y:ShapeNode>
      </data>
      <data key="d1"/>
    </node>
    <node id="n63">
      <data key="d0">
        <y:ShapeNode>
          <y:Geometry height="30.0" width="38.0" x="-359.5865074848104" y="137.8655621684847"/>
          <y:Fill color="#CC3300" transparent="false"/>
          <y:BorderStyle hasColor="false" type="line" width="1.0"/>
          <y:NodeLabel alignment="center" autoSizePolicy="content" fontFamily="Arial" fontSize="13" fontStyle="plain" hasBackgroundColor="false" hasLineColor="false" height="18.5234375" modelName="internal" modelPosition="c" textColor="#FFFFFF" visible="true" width="34.0" x="2.0" y="5.73828125">Ssk1</y:NodeLabel>
          <y:Shape type="roundrectangle"/>
        </y:ShapeNode>
      </data>
      <data key="d1"/>
    </node>
    <node id="n64">
      <data key="d0">
        <y:ShapeNode>
          <y:Geometry height="30.0" width="38.0" x="-359.5865074848104" y="249.05902950516816"/>
          <y:Fill color="#CC3300" transparent="false"/>
          <y:BorderStyle hasColor="false" type="line" width="1.0"/>
          <y:NodeLabel alignment="center" autoSizePolicy="content" fontFamily="Arial" fontSize="13" fontStyle="plain" hasBackgroundColor="false" hasLineColor="false" height="18.5234375" modelName="internal" modelPosition="c" textColor="#FFFFFF" visible="true" width="34.0" x="2.0" y="5.73828125">Ssk2</y:NodeLabel>
          <y:Shape type="roundrectangle"/>
        </y:ShapeNode>
      </data>
      <data key="d1"/>
    </node>
    <node id="n65">
      <data key="d0">
        <y:ShapeNode>
          <y:Geometry height="30.0" width="38.0" x="-359.5865074848104" y="326.5213410629571"/>
          <y:Fill color="#CC3300" transparent="false"/>
          <y:BorderStyle hasColor="false" type="line" width="1.0"/>
          <y:NodeLabel alignment="center" autoSizePolicy="content" fontFamily="Arial" fontSize="13" fontStyle="plain" hasBackgroundColor="false" hasLineColor="false" height="18.5234375" modelName="internal" modelPosition="c" textColor="#FFFFFF" visible="true" width="34.0" x="2.0" y="5.73828125">Pbs2</y:NodeLabel>
          <y:Shape type="roundrectangle"/>
        </y:ShapeNode>
      </data>
      <data key="d1"/>
    </node>
    <node id="n66">
      <data key="d0">
        <y:ShapeNode>
          <y:Geometry height="30.0" width="44.0" x="-282.0638944194838" y="513.4258331584442"/>
          <y:Fill color="#CC3300" transparent="false"/>
          <y:BorderStyle hasColor="false" type="line" width="1.0"/>
          <y:NodeLabel alignment="center" autoSizePolicy="content" fontFamily="Arial" fontSize="13" fontStyle="plain" hasBackgroundColor="false" hasLineColor="false" height="18.5234375" modelName="internal" modelPosition="c" textColor="#FFFFFF" visible="true" width="40.0" x="2.0" y="5.73828125">Mcm1</y:NodeLabel>
          <y:Shape type="roundrectangle"/>
        </y:ShapeNode>
      </data>
      <data key="d1"/>
    </node>
    <node id="n67">
      <data key="d0">
        <y:ShapeNode>
          <y:Geometry height="30.0" width="36.0" x="-249.0638944194838" y="567.2354637607901"/>
          <y:Fill color="#400080" transparent="false"/>
          <y:BorderStyle hasColor="false" type="line" width="1.0"/>
          <y:NodeLabel alignment="center" autoSizePolicy="content" fontFamily="Arial" fontSize="13" fontStyle="plain" hasBackgroundColor="false" hasLineColor="false" height="18.5234375" modelName="internal" modelPosition="c" textColor="#FFFFFF" visible="true" width="32.0" x="2.0" y="5.73828125">Tec1</y:NodeLabel>
          <y:Shape type="roundrectangle"/>
        </y:ShapeNode>
      </data>
      <data key="d1"/>
    </node>
    <node id="n68">
      <data key="d0">
        <y:ShapeNode>
          <y:Geometry height="30.0" width="36.0" x="-3.82923172613431" y="4.009348366312906"/>
          <y:Fill color="#800080" transparent="false"/>
          <y:BorderStyle hasColor="false" type="line" width="1.0"/>
          <y:NodeLabel alignment="center" autoSizePolicy="content" fontFamily="Arial" fontSize="13" fontStyle="plain" hasBackgroundColor="false" hasLineColor="false" height="18.5234375" modelName="internal" modelPosition="c" textColor="#FFFFFF" visible="true" width="32.0" x="2.0" y="5.73828125">Mid2</y:NodeLabel>
          <y:Shape type="roundrectangle"/>
        </y:ShapeNode>
      </data>
      <data key="d1"/>
    </node>
    <node id="n69">
      <data key="d0">
        <y:ShapeNode>
          <y:Geometry height="30.0" width="40.0" x="-301.40748861114736" y="567.2354637607901"/>
          <y:Fill color="#400080" transparent="false"/>
          <y:BorderStyle hasColor="false" type="line" width="1.0"/>
          <y:NodeLabel alignment="center" autoSizePolicy="content" fontFamily="Arial" fontSize="13" fontStyle="plain" hasBackgroundColor="false" hasLineColor="false" height="18.5234375" modelName="internal" modelPosition="c" textColor="#FFFFFF" visible="true" width="36.0" x="2.0" y="5.73828125">Msn4</y:NodeLabel>
          <y:Shape type="roundrectangle"/>
        </y:ShapeNode>
      </data>
      <data key="d1"/>
    </node>
    <node id="n70">
      <data key="d0">
        <y:ShapeNode>
          <y:Geometry height="30.0" width="36.0" x="-15.941145972659967" y="567.2354637607901"/>
          <y:Fill color="#400080" transparent="false"/>
          <y:BorderStyle hasColor="false" type="line" width="1.0"/>
          <y:NodeLabel alignment="center" autoSizePolicy="content" fontFamily="Arial" fontSize="13" fontStyle="plain" hasBackgroundColor="false" hasLineColor="false" height="18.5234375" modelName="internal" modelPosition="c" textColor="#FFFFFF" visible="true" width="32.0" x="2.0" y="5.73828125">Swi6</y:NodeLabel>
          <y:Shape type="roundrectangle"/>
        </y:ShapeNode>
      </data>
      <data key="d1"/>
    </node>
    <node id="n71">
      <data key="d0">
        <y:ShapeNode>
          <y:Geometry height="30.0" width="42.0" x="112.00574669379722" y="4.009348366312906"/>
          <y:Fill color="#800080" transparent="false"/>
          <y:BorderStyle hasColor="false" type="line" width="1.0"/>
          <y:NodeLabel alignment="center" autoSizePolicy="content" fontFamily="Arial" fontSize="13" fontStyle="plain" hasBackgroundColor="false" hasLineColor="false" height="18.5234375" modelName="internal" modelPosition="c" textColor="#FFFFFF" visible="true" width="38.0" x="2.0" y="5.73828125">Wsc2</y:NodeLabel>
          <y:Shape type="roundrectangle"/>
        </y:ShapeNode>
      </data>
      <data key="d1"/>
    </node>
    <node id="n72">
      <data key="d0">
        <y:ShapeNode>
          <y:Geometry height="30.0" width="42.0" x="59.853214010851445" y="4.009348366312906"/>
          <y:Fill color="#800080" transparent="false"/>
          <y:BorderStyle hasColor="false" type="line" width="1.0"/>
          <y:NodeLabel alignment="center" autoSizePolicy="content" fontFamily="Arial" fontSize="13" fontStyle="plain" hasBackgroundColor="false" hasLineColor="false" height="18.5234375" modelName="internal" modelPosition="c" textColor="#FFFFFF" visible="true" width="38.0" x="2.0" y="5.73828125">Wsc3</y:NodeLabel>
          <y:Shape type="roundrectangle"/>
        </y:ShapeNode>
      </data>
      <data key="d1"/>
    </node>
    <node id="n73">
      <data key="d0">
        <y:ShapeNode>
          <y:Geometry height="30.0" width="34.0" x="-69.45573492095133" y="567.2354637607901"/>
          <y:Fill color="#400080" transparent="false"/>
          <y:BorderStyle hasColor="false" type="line" width="1.0"/>
          <y:NodeLabel alignment="center" autoSizePolicy="content" fontFamily="Arial" fontSize="13" fontStyle="plain" hasBackgroundColor="false" hasLineColor="false" height="18.5234375" modelName="internal" modelPosition="c" textColor="#FFFFFF" visible="true" width="30.0" x="2.0" y="5.73828125">Dig2</y:NodeLabel>
          <y:Shape type="roundrectangle"/>
        </y:ShapeNode>
      </data>
      <data key="d1"/>
    </node>
    <node id="n74">
      <data key="d0">
        <y:ShapeNode>
          <y:Geometry height="30.0" width="34.0" x="-585.6891792218408" y="567.2354637607901"/>
          <y:Fill color="#400080" transparent="false"/>
          <y:BorderStyle hasColor="false" type="line" width="1.0"/>
          <y:NodeLabel alignment="center" autoSizePolicy="content" fontFamily="Arial" fontSize="13" fontStyle="plain" hasBackgroundColor="false" hasLineColor="false" height="18.5234375" modelName="internal" modelPosition="c" textColor="#FFFFFF" visible="true" width="30.0" x="2.0" y="5.73828125">Dig2</y:NodeLabel>
          <y:Shape type="roundrectangle"/>
        </y:ShapeNode>
      </data>
      <data key="d1"/>
    </node>
    <node id="n75">
      <data key="d0">
        <y:ShapeNode>
          <y:Geometry height="30.0" width="38.0" x="-72.40566399735354" y="110.23490890215305"/>
          <y:Fill color="#999999" transparent="false"/>
          <y:BorderStyle hasColor="false" type="line" width="1.0"/>
          <y:NodeLabel alignment="center" autoSizePolicy="content" fontFamily="Arial" fontSize="12" fontStyle="plain" hasBackgroundColor="false" hasLineColor="false" height="17.40625" modelName="internal" modelPosition="c" textColor="#FFFFFF" visible="true" width="34.0" x="2.0" y="6.296875">ACT1</y:NodeLabel>
          <y:Shape type="roundrectangle"/>
        </y:ShapeNode>
      </data>
      <data key="d1"/>
    </node>
    <node id="n76">
      <data key="d0">
        <y:ShapeNode>
          <y:Geometry height="30.0" width="39.0" x="-72.90566399735354" y="72.8655621684847"/>
          <y:Fill color="#999999" transparent="false"/>
          <y:BorderStyle hasColor="false" type="line" width="1.0"/>
          <y:NodeLabel alignment="center" autoSizePolicy="content" fontFamily="Arial" fontSize="12" fontStyle="plain" hasBackgroundColor="false" hasLineColor="false" height="17.40625" modelName="internal" modelPosition="c" textColor="#FFFFFF" visible="true" width="35.0" x="2.0" y="6.296875">SRV2</y:NodeLabel>
          <y:Shape type="roundrectangle"/>
        </y:ShapeNode>
      </data>
      <data key="d1"/>
    </node>
    <node id="n77">
      <data key="d0">
        <y:ShapeNode>
          <y:Geometry height="30.0" width="40.0" x="-73.40566399735354" y="37.0690797564244"/>
          <y:Fill color="#999999" transparent="false"/>
          <y:BorderStyle hasColor="false" type="line" width="1.0"/>
          <y:NodeLabel alignment="center" autoSizePolicy="content" fontFamily="Arial" fontSize="12" fontStyle="plain" hasBackgroundColor="false" hasLineColor="false" height="17.40625" modelName="internal" modelPosition="c" textColor="#FFFFFF" visible="true" width="36.0" x="2.0" y="6.296875">CYR1</y:NodeLabel>
          <y:Shape type="roundrectangle"/>
        </y:ShapeNode>
      </data>
      <data key="d1"/>
    </node>
    <node id="n78">
      <data key="d0">
        <y:ShapeNode>
          <y:Geometry height="30.0" width="41.0" x="-361.0865074848104" y="375.89438654312585"/>
          <y:Fill color="#999999" transparent="false"/>
          <y:BorderStyle hasColor="false" type="line" width="1.0"/>
          <y:NodeLabel alignment="center" autoSizePolicy="content" fontFamily="Arial" fontSize="13" fontStyle="plain" hasBackgroundColor="false" hasLineColor="false" height="18.5234375" modelName="internal" modelPosition="c" textColor="#FFFFFF" visible="true" width="37.0" x="2.0" y="5.73828125">RGT1</y:NodeLabel>
          <y:Shape type="roundrectangle"/>
        </y:ShapeNode>
      </data>
      <data key="d1"/>
    </node>
    <node id="n79">
      <data key="d0">
        <y:ShapeNode>
          <y:Geometry height="30.0" width="40.0" x="-360.5865074848104" y="425.43583225727434"/>
          <y:Fill color="#999999" transparent="false"/>
          <y:BorderStyle hasColor="false" type="line" width="1.0"/>
          <y:NodeLabel alignment="center" autoSizePolicy="content" fontFamily="Arial" fontSize="13" fontStyle="plain" hasBackgroundColor="false" hasLineColor="false" height="18.5234375" modelName="internal" modelPosition="c" textColor="#FFFFFF" visible="true" width="36.0" x="2.0" y="5.73828125">Msn3</y:NodeLabel>
          <y:Shape type="roundrectangle"/>
        </y:ShapeNode>
      </data>
      <data key="d1"/>
    </node>
    <node id="n80">
      <data key="d0">
        <y:ShapeNode>
          <y:Geometry height="30.0" width="34.0" x="-357.5865074848104" y="475.06632542133684"/>
          <y:Fill color="#999999" transparent="false"/>
          <y:BorderStyle hasColor="false" type="line" width="1.0"/>
          <y:NodeLabel alignment="center" autoSizePolicy="content" fontFamily="Arial" fontSize="13" fontStyle="plain" hasBackgroundColor="false" hasLineColor="false" height="18.5234375" modelName="internal" modelPosition="c" textColor="#FFFFFF" visible="true" width="30.0" x="2.0" y="5.73828125">Snf4</y:NodeLabel>
          <y:Shape type="roundrectangle"/>
        </y:ShapeNode>
      </data>
      <data key="d1"/>
    </node>
    <node id="n81">
      <data key="d0">
        <y:ShapeNode>
          <y:Geometry height="30.0" width="34.0" x="-357.5865074848104" y="513.4258331584442"/>
          <y:Fill color="#999999" transparent="false"/>
          <y:BorderStyle hasColor="false" type="line" width="1.0"/>
          <y:NodeLabel alignment="center" autoSizePolicy="content" fontFamily="Arial" fontSize="13" fontStyle="plain" hasBackgroundColor="false" hasLineColor="false" height="18.5234375" modelName="internal" modelPosition="c" textColor="#FFFFFF" visible="true" width="30.0" x="2.0" y="5.73828125">Snf1</y:NodeLabel>
          <y:Shape type="roundrectangle"/>
        </y:ShapeNode>
      </data>
      <data key="d1"/>
    </node>
    <node id="n82">
      <data key="d0">
        <y:ShapeNode>
          <y:Geometry height="30.0" width="40.0" x="-286.75005960163475" y="441.33488998182827"/>
          <y:Fill color="#999999" transparent="false"/>
          <y:BorderStyle hasColor="false" type="line" width="1.0"/>
          <y:NodeLabel alignment="center" autoSizePolicy="content" fontFamily="Arial" fontSize="13" fontStyle="plain" hasBackgroundColor="false" hasLineColor="false" height="18.5234375" modelName="internal" modelPosition="c" textColor="#FFFFFF" visible="true" width="36.0" x="2.0" y="5.73828125">CLN2</y:NodeLabel>
          <y:Shape type="roundrectangle"/>
        </y:ShapeNode>
      </data>
      <data key="d1"/>
    </node>
    <node id="n83">
      <data key="d0">
        <y:ShapeNode>
          <y:Geometry height="30.0" width="43.0" x="-289.56495261150866" y="394.55949656129883"/>
          <y:Fill color="#999999" transparent="false"/>
          <y:BorderStyle hasColor="false" type="line" width="1.0"/>
          <y:NodeLabel alignment="center" autoSizePolicy="content" fontFamily="Arial" fontSize="13" fontStyle="plain" hasBackgroundColor="false" hasLineColor="false" height="18.5234375" modelName="internal" modelPosition="c" textColor="#FFFFFF" visible="true" width="39.0" x="2.0" y="5.73828125">GRR1</y:NodeLabel>
          <y:Shape type="roundrectangle"/>
        </y:ShapeNode>
      </data>
      <data key="d1"/>
    </node>
    <node id="n84">
      <data key="d0">
        <y:ShapeNode>
          <y:Geometry height="30.0" width="499.7204912376318" x="-892.7967530884102" y="610.0303604288689"/>
          <y:Fill color="#808080" transparent="false"/>
          <y:BorderStyle hasColor="false" type="line" width="1.0"/>
          <y:NodeLabel alignment="center" autoSizePolicy="content" fontFamily="Dialog" fontSize="16" fontStyle="plain" hasBackgroundColor="false" hasLineColor="false" height="23.6015625" modelName="internal" modelPosition="c" textColor="#FFFFFF" visible="true" width="50.0" x="224.86024561881595" y="3.19921875">KEGG</y:NodeLabel>
          <y:Shape type="roundrectangle"/>
        </y:ShapeNode>
      </data>
      <data key="d1"/>
    </node>
    <node id="n85">
      <data key="d0">
        <y:ShapeNode>
          <y:Geometry height="30.0" width="503.44408022707444" x="-365.05538681791927" y="610.0303604288689"/>
          <y:Fill color="#808080" transparent="false"/>
          <y:BorderStyle hasColor="false" type="line" width="1.0"/>
          <y:NodeLabel alignment="center" autoSizePolicy="content" fontFamily="Arial" fontSize="16" fontStyle="plain" hasBackgroundColor="false" hasLineColor="false" height="21.875" modelName="internal" modelPosition="c" textColor="#FFFFFF" visible="true" width="106.0" x="198.72204011353722" y="4.0625">BowTieBuilder</y:NodeLabel>
          <y:Shape type="roundrectangle"/>
        </y:ShapeNode>
      </data>
      <data key="d1"/>
    </node>
    <node id="n86">
      <data key="d0">
        <y:ShapeNode>
          <y:Geometry height="30.0" width="35.0" x="-147.36710128655443" y="4.009348366312906"/>
          <y:Fill color="#800080" transparent="false"/>
          <y:BorderStyle hasColor="false" type="line" width="1.0"/>
          <y:NodeLabel alignment="center" autoSizePolicy="content" fontFamily="Arial" fontSize="13" fontStyle="plain" hasBackgroundColor="false" hasLineColor="false" height="18.5234375" modelName="internal" modelPosition="c" textColor="#FFFFFF" visible="true" width="31.0" x="2.0" y="5.73828125">Ste3</y:NodeLabel>
          <y:Shape type="roundrectangle"/>
        </y:ShapeNode>
      </data>
      <data key="d1"/>
    </node>
    <node id="n87">
      <data key="d0">
        <y:ShapeNode>
          <y:Geometry height="30.0" width="126.97677264466711" x="-162.05805962107212" y="-48.673157159070655"/>
          <y:Fill color="#FFFFFF" transparent="false"/>
          <y:BorderStyle hasColor="false" type="line" width="1.0"/>
          <y:NodeLabel alignment="center" autoSizePolicy="content" fontFamily="Arial" fontSize="22" fontStyle="plain" hasBackgroundColor="false" hasLineColor="false" height="28.578125" modelName="internal" modelPosition="c" textColor="#000000" visible="true" width="242.0" x="-57.511613677666446" y="0.7109375">MAPK signaling pathway</y:NodeLabel>
          <y:Shape type="roundrectangle"/>
        </y:ShapeNode>
      </data>
      <data key="d1"/>
    </node>
    <node id="n88">
      <data key="d0">
        <y:ShapeNode>
          <y:Geometry height="30.0" width="44.0" x="-362.5865074848104" y="567.2354637607901"/>
          <y:Fill color="#400080" transparent="false"/>
          <y:BorderStyle hasColor="false" type="line" width="1.0"/>
          <y:NodeLabel alignment="center" autoSizePolicy="content" fontFamily="Arial" fontSize="13" fontStyle="plain" hasBackgroundColor="false" hasLineColor="false" height="18.5234375" modelName="internal" modelPosition="c" textColor="#FFFFFF" visible="true" width="40.0" x="2.0" y="5.73828125">Msn 2</y:NodeLabel>
          <y:Shape type="roundrectangle"/>
        </y:ShapeNode>
      </data>
      <data key="d1"/>
    </node>
    <node id="n89">
      <data key="d0">
        <y:ShapeNode>
          <y:Geometry height="30.0" width="38.0" x="-887.1559131528098" y="451.4258331584442"/>
          <y:Fill color="#999999" transparent="false"/>
          <y:BorderStyle hasColor="false" type="line" width="1.0"/>
          <y:NodeLabel alignment="center" autoSizePolicy="content" fontFamily="Arial" fontSize="13" fontStyle="plain" hasBackgroundColor="false" hasLineColor="false" height="18.5234375" modelName="internal" modelPosition="c" textColor="#FFFFFF" visible="true" width="34.0" x="2.0" y="5.73828125">Hog1</y:NodeLabel>
          <y:Shape type="roundrectangle"/>
        </y:ShapeNode>
      </data>
      <data key="d1"/>
    </node>
    <node id="n90">
      <data key="d0">
        <y:ShapeNode>
          <y:Geometry height="30.0" width="38.0" x="-887.1559131528098" y="326.5213410629571"/>
          <y:Fill color="#CC3300" transparent="false"/>
          <y:BorderStyle hasColor="false" type="line" width="1.0"/>
          <y:NodeLabel alignment="center" autoSizePolicy="content" fontFamily="Arial" fontSize="13" fontStyle="plain" hasBackgroundColor="false" hasLineColor="false" height="18.5234375" modelName="internal" modelPosition="c" textColor="#FFFFFF" visible="true" width="34.0" x="2.0" y="5.73828125">Pbs2</y:NodeLabel>
          <y:Shape type="roundrectangle"/>
        </y:ShapeNode>
      </data>
      <data key="d1"/>
    </node>
    <node id="n91">
      <data key="d0">
        <y:ShapeNode>
          <y:Geometry height="30.0" width="38.0" x="-887.1559131528098" y="249.05902950516816"/>
          <y:Fill color="#CC3300" transparent="false"/>
          <y:BorderStyle hasColor="false" type="line" width="1.0"/>
          <y:NodeLabel alignment="center" autoSizePolicy="content" fontFamily="Arial" fontSize="13" fontStyle="plain" hasBackgroundColor="false" hasLineColor="false" height="18.5234375" modelName="internal" modelPosition="c" textColor="#FFFFFF" visible="true" width="34.0" x="2.0" y="5.73828125">Ssk2</y:NodeLabel>
          <y:Shape type="roundrectangle"/>
        </y:ShapeNode>
      </data>
      <data key="d1"/>
    </node>
    <node id="n92">
      <data key="d0">
        <y:ShapeNode>
          <y:Geometry height="30.0" width="38.0" x="-887.1559131528098" y="137.8655621684847"/>
          <y:Fill color="#CC3300" transparent="false"/>
          <y:BorderStyle hasColor="false" type="line" width="1.0"/>
          <y:NodeLabel alignment="center" autoSizePolicy="content" fontFamily="Arial" fontSize="13" fontStyle="plain" hasBackgroundColor="false" hasLineColor="false" height="18.5234375" modelName="internal" modelPosition="c" textColor="#FFFFFF" visible="true" width="34.0" x="2.0" y="5.73828125">Ssk1</y:NodeLabel>
          <y:Shape type="roundrectangle"/>
        </y:ShapeNode>
      </data>
      <data key="d1"/>
    </node>
    <node id="n93">
      <data key="d0">
        <y:ShapeNode>
          <y:Geometry height="30.0" width="38.0" x="-887.1559131528098" y="77.0690797564244"/>
          <y:Fill color="#CC3300" transparent="false"/>
          <y:BorderStyle hasColor="false" type="line" width="1.0"/>
          <y:NodeLabel alignment="center" autoSizePolicy="content" fontFamily="Arial" fontSize="13" fontStyle="plain" hasBackgroundColor="false" hasLineColor="false" height="18.5234375" modelName="internal" modelPosition="c" textColor="#FFFFFF" visible="true" width="34.0" x="2.0" y="5.73828125">Ypd1</y:NodeLabel>
          <y:Shape type="roundrectangle"/>
        </y:ShapeNode>
      </data>
      <data key="d1"/>
    </node>
    <node id="n94">
      <data key="d0">
        <y:ShapeNode>
          <y:Geometry height="30.0" width="34.0" x="-885.1559131528098" y="4.009348366312906"/>
          <y:Fill color="#800080" transparent="false"/>
          <y:BorderStyle hasColor="false" type="line" width="1.0"/>
          <y:NodeLabel alignment="center" autoSizePolicy="content" fontFamily="Arial" fontSize="13" fontStyle="plain" hasBackgroundColor="false" hasLineColor="false" height="18.5234375" modelName="internal" modelPosition="c" textColor="#FFFFFF" visible="true" width="30.0" x="2.0" y="5.73828125">Sln1</y:NodeLabel>
          <y:Shape type="roundrectangle"/>
        </y:ShapeNode>
      </data>
      <data key="d1"/>
    </node>
    <node id="n95">
      <data key="d0">
        <y:ShapeNode>
          <y:Geometry height="47.0" width="96.0" x="400.6376140703517" y="340.9174271356785"/>
          <y:Fill color="#E3E1E1" transparent="false"/>
          <y:BorderStyle hasColor="false" type="line" width="1.0"/>
          <y:NodeLabel alignment="center" autoSizePolicy="content" fontFamily="Arial" fontSize="14" fontStyle="plain" hasBackgroundColor="false" hasLineColor="false" height="35.28125" modelName="internal" modelPosition="r" textColor="#000000" visible="true" width="32.0" x="60.0" y="5.859375">core
0.56</y:NodeLabel>
          <y:Shape type="roundrectangle"/>
          <y:DropShadow color="#C0C0C0" offsetX="2" offsetY="2"/>
        </y:ShapeNode>
      </data>
      <data key="d1"/>
    </node>
    <node id="n96">
      <data key="d0">
        <y:ShapeNode>
          <y:Geometry height="30.0" width="33.0" x="465.912184667268" y="50.97876772357233"/>
          <y:Fill color="#CC3300" transparent="false"/>
          <y:BorderStyle hasColor="false" type="line" width="1.0"/>
          <y:NodeLabel alignment="center" autoSizePolicy="content" fontFamily="Dialog" fontSize="13" fontStyle="plain" hasBackgroundColor="false" hasLineColor="false" height="19.92626953125" modelName="internal" modelPosition="c" textColor="#FFFFFF" visible="true" width="31.0" x="1.0" y="5.036865234375">Ste4</y:NodeLabel>
          <y:Shape type="roundrectangle"/>
        </y:ShapeNode>
      </data>
      <data key="d1"/>
    </node>
    <node id="n97">
      <data key="d0">
        <y:ShapeNode>
          <y:Geometry height="30.0" width="33.0" x="465.7982630592277" y="4.009348366312906"/>
          <y:Fill color="#7F0080" transparent="false"/>
          <y:BorderStyle hasColor="false" type="line" width="1.0"/>
          <y:NodeLabel alignment="center" autoSizePolicy="content" fontFamily="Dialog" fontSize="13" fontStyle="plain" hasBackgroundColor="false" hasLineColor="false" height="19.92626953125" modelName="internal" modelPosition="c" textColor="#FFFFFF" visible="true" width="31.0" x="1.0" y="5.036865234375">Ste2</y:NodeLabel>
          <y:Shape type="roundrectangle"/>
        </y:ShapeNode>
      </data>
      <data key="d1"/>
    </node>
    <node id="n98">
      <data key="d0">
        <y:ShapeNode>
          <y:Geometry height="30.0" width="41.0" x="319.9129082853576" y="247.24240430648683"/>
          <y:Fill color="#CC3300" transparent="false"/>
          <y:BorderStyle hasColor="false" type="line" width="1.0"/>
          <y:NodeLabel alignment="center" autoSizePolicy="content" fontFamily="Dialog" fontSize="13" fontStyle="plain" hasBackgroundColor="false" hasLineColor="false" height="19.92626953125" modelName="internal" modelPosition="c" textColor="#FFFFFF" visible="true" width="39.0" x="1.0" y="5.036865234375">cdc24</y:NodeLabel>
          <y:Shape type="roundrectangle"/>
        </y:ShapeNode>
      </data>
      <data key="d1"/>
    </node>
    <node id="n99">
      <data key="d0">
        <y:ShapeNode>
          <y:Geometry height="30.0" width="32.0" x="324.4129082853576" y="167.8929610904063"/>
          <y:Fill color="#CC3300" transparent="false"/>
          <y:BorderStyle hasColor="false" type="line" width="1.0"/>
          <y:NodeLabel alignment="center" autoSizePolicy="content" fontFamily="Dialog" fontSize="13" fontStyle="plain" hasBackgroundColor="false" hasLineColor="false" height="19.92626953125" modelName="internal" modelPosition="c" textColor="#FFFFFF" visible="true" width="30.0" x="1.0" y="5.036865234375">Bni1</y:NodeLabel>
          <y:Shape type="roundrectangle"/>
        </y:ShapeNode>
      </data>
      <data key="d1"/>
    </node>
    <node id="n100">
      <data key="d0">
        <y:ShapeNode>
          <y:Geometry height="30.0" width="33.0" x="466.61444559593417" y="91.37924886821133"/>
          <y:Fill color="#CC3300" transparent="false"/>
          <y:BorderStyle hasColor="false" type="line" width="1.0"/>
          <y:NodeLabel alignment="center" autoSizePolicy="content" fontFamily="Dialog" fontSize="13" fontStyle="plain" hasBackgroundColor="false" hasLineColor="false" height="19.92626953125" modelName="internal" modelPosition="c" textColor="#FFFFFF" visible="true" width="31.0" x="1.0" y="5.036865234375">Ste5</y:NodeLabel>
          <y:Shape type="roundrectangle"/>
        </y:ShapeNode>
      </data>
      <data key="d1"/>
    </node>
    <node id="n101">
      <data key="d0">
        <y:ShapeNode>
          <y:Geometry height="30.0" width="40.0" x="509.89582366224226" y="208.02780651754188"/>
          <y:Fill color="#CC3300" transparent="false"/>
          <y:BorderStyle hasColor="false" type="line" width="1.0"/>
          <y:NodeLabel alignment="center" autoSizePolicy="content" fontFamily="Dialog" fontSize="13" fontStyle="plain" hasBackgroundColor="false" hasLineColor="false" height="19.92626953125" modelName="internal" modelPosition="c" textColor="#FFFFFF" visible="true" width="38.0" x="1.0" y="5.036865234375">Ste11</y:NodeLabel>
          <y:Shape type="roundrectangle"/>
        </y:ShapeNode>
      </data>
      <data key="d1"/>
    </node>
    <node id="n102">
      <data key="d0">
        <y:ShapeNode>
          <y:Geometry height="30.0" width="35.0" x="415.50772235571026" y="347.93114564820496"/>
          <y:Fill color="#CC3300" transparent="false"/>
          <y:BorderStyle hasColor="false" type="line" width="1.0"/>
          <y:NodeLabel alignment="center" autoSizePolicy="content" fontFamily="Dialog" fontSize="13" fontStyle="plain" hasBackgroundColor="false" hasLineColor="false" height="19.92626953125" modelName="internal" modelPosition="c" textColor="#FFFFFF" visible="true" width="33.0" x="1.0" y="5.036865234375">Fus3</y:NodeLabel>
          <y:Shape type="roundrectangle"/>
        </y:ShapeNode>
      </data>
      <data key="d1"/>
    </node>
    <node id="n103">
      <data key="d0">
        <y:ShapeNode>
          <y:Geometry height="30.0" width="38.0" x="515.6150985768546" y="480.0726210250897"/>
          <y:Fill color="#CC3300" transparent="false"/>
          <y:BorderStyle hasColor="false" type="line" width="1.0"/>
          <y:NodeLabel alignment="center" autoSizePolicy="content" fontFamily="Dialog" fontSize="13" fontStyle="plain" hasBackgroundColor="false" hasLineColor="false" height="19.92626953125" modelName="internal" modelPosition="c" textColor="#FFFFFF" visible="true" width="36.0" x="1.0" y="5.036865234375">Msg5</y:NodeLabel>
          <y:Shape type="roundrectangle"/>
        </y:ShapeNode>
      </data>
      <data key="d1"/>
    </node>
    <node id="n104">
      <data key="d0">
        <y:ShapeNode>
          <y:Geometry height="30.0" width="32.0" x="417.00772235571026" y="567.2354637607901"/>
          <y:Fill color="#3F0080" transparent="false"/>
          <y:BorderStyle hasColor="false" type="line" width="1.0"/>
          <y:NodeLabel alignment="center" autoSizePolicy="content" fontFamily="Dialog" fontSize="13" fontStyle="plain" hasBackgroundColor="false" hasLineColor="false" height="19.92626953125" modelName="internal" modelPosition="c" textColor="#FFFFFF" visible="true" width="30.0" x="1.0" y="5.036865234375">Dig1</y:NodeLabel>
          <y:Shape type="roundrectangle"/>
        </y:ShapeNode>
      </data>
      <data key="d1"/>
    </node>
    <node id="n105">
      <data key="d0">
        <y:ShapeNode>
          <y:Geometry height="30.0" width="40.0" x="351.0772861748053" y="567.2354637607901"/>
          <y:Fill color="#3F0080" transparent="false"/>
          <y:BorderStyle hasColor="false" type="line" width="1.0"/>
          <y:NodeLabel alignment="center" autoSizePolicy="content" fontFamily="Dialog" fontSize="13" fontStyle="plain" hasBackgroundColor="false" hasLineColor="false" height="19.92626953125" modelName="internal" modelPosition="c" textColor="#FFFFFF" visible="true" width="38.0" x="1.0" y="5.036865234375">Ste12</y:NodeLabel>
          <y:Shape type="roundrectangle"/>
        </y:ShapeNode>
      </data>
      <data key="d1"/>
    </node>
    <node id="n106">
      <data key="d0">
        <y:ShapeNode>
          <y:Geometry height="30.0" width="32.0" x="324.4129082853576" y="287.09443087433556"/>
          <y:Fill color="#CC3300" transparent="false"/>
          <y:BorderStyle hasColor="false" type="line" width="1.0"/>
          <y:NodeLabel alignment="center" autoSizePolicy="content" fontFamily="Dialog" fontSize="13" fontStyle="plain" hasBackgroundColor="false" hasLineColor="false" height="19.92626953125" modelName="internal" modelPosition="c" textColor="#FFFFFF" visible="true" width="30.0" x="1.0" y="5.036865234375">Far1</y:NodeLabel>
          <y:Shape type="roundrectangle"/>
        </y:ShapeNode>
      </data>
      <data key="d1"/>
    </node>
    <node id="n107">
      <data key="d0">
        <y:ShapeNode>
          <y:Geometry height="30.0" width="40.0" x="265.6479230473517" y="4.009348366312906"/>
          <y:Fill color="#7F0080" transparent="false"/>
          <y:BorderStyle hasColor="false" type="line" width="1.0"/>
          <y:NodeLabel alignment="center" autoSizePolicy="content" fontFamily="Dialog" fontSize="13" fontStyle="plain" hasBackgroundColor="false" hasLineColor="false" height="19.92626953125" modelName="internal" modelPosition="c" textColor="#FFFFFF" visible="true" width="38.0" x="1.0" y="5.036865234375">Wsc1</y:NodeLabel>
          <y:Shape type="roundrectangle"/>
        </y:ShapeNode>
      </data>
      <data key="d1"/>
    </node>
    <node id="n108">
      <data key="d0">
        <y:ShapeNode>
          <y:Geometry height="30.0" width="36.0" x="268.64792304735124" y="50.97876772357233"/>
          <y:Fill color="#CC3300" transparent="false"/>
          <y:BorderStyle hasColor="false" type="line" width="1.0"/>
          <y:NodeLabel alignment="center" autoSizePolicy="content" fontFamily="Dialog" fontSize="13" fontStyle="plain" hasBackgroundColor="false" hasLineColor="false" height="19.92626953125" modelName="internal" modelPosition="c" textColor="#FFFFFF" visible="true" width="34.0" x="1.0" y="5.036865234375">Pkc1</y:NodeLabel>
          <y:Shape type="roundrectangle"/>
        </y:ShapeNode>
      </data>
      <data key="d1"/>
    </node>
    <node id="n109">
      <data key="d0">
        <y:ShapeNode>
          <y:Geometry height="30.0" width="29.0" x="520.1150985768546" y="522.4938873567479"/>
          <y:Fill color="#CC3300" transparent="false"/>
          <y:BorderStyle hasColor="false" type="line" width="1.0"/>
          <y:NodeLabel alignment="center" autoSizePolicy="content" fontFamily="Dialog" fontSize="13" fontStyle="plain" hasBackgroundColor="false" hasLineColor="false" height="19.92626953125" modelName="internal" modelPosition="c" textColor="#FFFFFF" visible="true" width="27.0" x="1.0" y="5.036865234375">Slt2</y:NodeLabel>
          <y:Shape type="roundrectangle"/>
        </y:ShapeNode>
      </data>
      <data key="d1"/>
    </node>
    <node id="n110">
      <data key="d0">
        <y:ShapeNode>
          <y:Geometry height="30.0" width="36.0" x="516.6150985768546" y="567.2354637607901"/>
          <y:Fill color="#3F0080" transparent="false"/>
          <y:BorderStyle hasColor="false" type="line" width="1.0"/>
          <y:NodeLabel alignment="center" autoSizePolicy="content" fontFamily="Dialog" fontSize="13" fontStyle="plain" hasBackgroundColor="false" hasLineColor="false" height="19.92626953125" modelName="internal" modelPosition="c" textColor="#FFFFFF" visible="true" width="34.0" x="1.0" y="5.036865234375">Rlm1</y:NodeLabel>
          <y:Shape type="roundrectangle"/>
        </y:ShapeNode>
      </data>
      <data key="d1"/>
    </node>
    <node id="n111">
      <data key="d0">
        <y:ShapeNode>
          <y:Geometry height="30.0" width="36.0" x="554.7218900642724" y="4.009348366312906"/>
          <y:Fill color="#7F0080" transparent="false"/>
          <y:BorderStyle hasColor="false" type="line" width="1.0"/>
          <y:NodeLabel alignment="center" autoSizePolicy="content" fontFamily="Dialog" fontSize="13" fontStyle="plain" hasBackgroundColor="false" hasLineColor="false" height="19.92626953125" modelName="internal" modelPosition="c" textColor="#FFFFFF" visible="true" width="34.0" x="1.0" y="5.036865234375">Sho1</y:NodeLabel>
          <y:Shape type="roundrectangle"/>
        </y:ShapeNode>
      </data>
      <data key="d1"/>
    </node>
    <node id="n112">
      <data key="d0">
        <y:ShapeNode>
          <y:Geometry height="30.0" width="32.0" x="512.8958236622423" y="4.009348366312906"/>
          <y:Fill color="#7F0080" transparent="false"/>
          <y:BorderStyle hasColor="false" type="line" width="1.0"/>
          <y:NodeLabel alignment="center" autoSizePolicy="content" fontFamily="Dialog" fontSize="13" fontStyle="plain" hasBackgroundColor="false" hasLineColor="false" height="19.92626953125" modelName="internal" modelPosition="c" textColor="#FFFFFF" visible="true" width="30.0" x="1.0" y="5.036865234375">Sln1</y:NodeLabel>
          <y:Shape type="roundrectangle"/>
        </y:ShapeNode>
      </data>
      <data key="d1"/>
    </node>
    <node id="n113">
      <data key="d0">
        <y:ShapeNode>
          <y:Geometry height="30.0" width="36.0" x="365.21861207432244" y="4.009348366312906"/>
          <y:Fill color="#7F0080" transparent="false"/>
          <y:BorderStyle hasColor="false" type="line" width="1.0"/>
          <y:NodeLabel alignment="center" autoSizePolicy="content" fontFamily="Dialog" fontSize="13" fontStyle="plain" hasBackgroundColor="false" hasLineColor="false" height="19.92626953125" modelName="internal" modelPosition="c" textColor="#FFFFFF" visible="true" width="34.0" x="1.0" y="5.036865234375">Ras2</y:NodeLabel>
          <y:Shape type="roundrectangle"/>
        </y:ShapeNode>
      </data>
      <data key="d1"/>
    </node>
    <node id="n114">
      <data key="d0">
        <y:ShapeNode>
          <y:Geometry height="30.0" width="36.0" x="511.89582366224226" y="50.97876772357233"/>
          <y:Fill color="#CC3300" transparent="false"/>
          <y:BorderStyle hasColor="false" type="line" width="1.0"/>
          <y:NodeLabel alignment="center" autoSizePolicy="content" fontFamily="Dialog" fontSize="13" fontStyle="plain" hasBackgroundColor="false" hasLineColor="false" height="19.92626953125" modelName="internal" modelPosition="c" textColor="#FFFFFF" visible="true" width="34.0" x="1.0" y="5.036865234375">Ypd1</y:NodeLabel>
          <y:Shape type="roundrectangle"/>
        </y:ShapeNode>
      </data>
      <data key="d1"/>
    </node>
    <node id="n115">
      <data key="d0">
        <y:ShapeNode>
          <y:Geometry height="30.0" width="36.0" x="511.89582366224226" y="91.37924886821133"/>
          <y:Fill color="#CC3300" transparent="false"/>
          <y:BorderStyle hasColor="false" type="line" width="1.0"/>
          <y:NodeLabel alignment="center" autoSizePolicy="content" fontFamily="Dialog" fontSize="13" fontStyle="plain" hasBackgroundColor="false" hasLineColor="false" height="19.92626953125" modelName="internal" modelPosition="c" textColor="#FFFFFF" visible="true" width="34.0" x="1.0" y="5.036865234375">Ssk1</y:NodeLabel>
          <y:Shape type="roundrectangle"/>
        </y:ShapeNode>
      </data>
      <data key="d1"/>
    </node>
    <node id="n116">
      <data key="d0">
        <y:ShapeNode>
          <y:Geometry height="30.0" width="36.0" x="511.89582366224226" y="129.29204852759221"/>
          <y:Fill color="#CC3300" transparent="false"/>
          <y:BorderStyle hasColor="false" type="line" width="1.0"/>
          <y:NodeLabel alignment="center" autoSizePolicy="content" fontFamily="Dialog" fontSize="13" fontStyle="plain" hasBackgroundColor="false" hasLineColor="false" height="19.92626953125" modelName="internal" modelPosition="c" textColor="#FFFFFF" visible="true" width="34.0" x="1.0" y="5.036865234375">Ssk2</y:NodeLabel>
          <y:Shape type="roundrectangle"/>
        </y:ShapeNode>
      </data>
      <data key="d1"/>
    </node>
    <node id="n117">
      <data key="d0">
        <y:ShapeNode>
          <y:Geometry height="30.0" width="36.0" x="511.89582366224226" y="167.8929610904063"/>
          <y:Fill color="#CC3300" transparent="false"/>
          <y:BorderStyle hasColor="false" type="line" width="1.0"/>
          <y:NodeLabel alignment="center" autoSizePolicy="content" fontFamily="Dialog" fontSize="13" fontStyle="plain" hasBackgroundColor="false" hasLineColor="false" height="19.92626953125" modelName="internal" modelPosition="c" textColor="#FFFFFF" visible="true" width="34.0" x="1.0" y="5.036865234375">Pbs2</y:NodeLabel>
          <y:Shape type="roundrectangle"/>
        </y:ShapeNode>
      </data>
      <data key="d1"/>
    </node>
    <node id="n118">
      <data key="d0">
        <y:ShapeNode>
          <y:Geometry height="30.0" width="34.0" x="291.9834023557096" y="567.2354637607901"/>
          <y:Fill color="#3F0080" transparent="false"/>
          <y:BorderStyle hasColor="false" type="line" width="1.0"/>
          <y:NodeLabel alignment="center" autoSizePolicy="content" fontFamily="Dialog" fontSize="13" fontStyle="plain" hasBackgroundColor="false" hasLineColor="false" height="19.92626953125" modelName="internal" modelPosition="c" textColor="#FFFFFF" visible="true" width="32.0" x="1.0" y="5.036865234375">Tec1</y:NodeLabel>
          <y:Shape type="roundrectangle"/>
        </y:ShapeNode>
      </data>
      <data key="d1"/>
    </node>
    <node id="n119">
      <data key="d0">
        <y:ShapeNode>
          <y:Geometry height="30.0" width="34.0" x="219.89184514956162" y="4.009348366312906"/>
          <y:Fill color="#7F0080" transparent="false"/>
          <y:BorderStyle hasColor="false" type="line" width="1.0"/>
          <y:NodeLabel alignment="center" autoSizePolicy="content" fontFamily="Dialog" fontSize="13" fontStyle="plain" hasBackgroundColor="false" hasLineColor="false" height="19.92626953125" modelName="internal" modelPosition="c" textColor="#FFFFFF" visible="true" width="32.0" x="1.0" y="5.036865234375">Mid2</y:NodeLabel>
          <y:Shape type="roundrectangle"/>
        </y:ShapeNode>
      </data>
      <data key="d1"/>
    </node>
    <node id="n120">
      <data key="d0">
        <y:ShapeNode>
          <y:Geometry height="30.0" width="40.0" x="314.8693071875837" y="4.009348366312906"/>
          <y:Fill color="#7F0080" transparent="false"/>
          <y:BorderStyle hasColor="false" type="line" width="1.0"/>
          <y:NodeLabel alignment="center" autoSizePolicy="content" fontFamily="Dialog" fontSize="13" fontStyle="plain" hasBackgroundColor="false" hasLineColor="false" height="19.92626953125" modelName="internal" modelPosition="c" textColor="#FFFFFF" visible="true" width="38.0" x="1.0" y="5.036865234375">Wsc2</y:NodeLabel>
          <y:Shape type="roundrectangle"/>
        </y:ShapeNode>
      </data>
      <data key="d1"/>
    </node>
    <node id="n121">
      <data key="d0">
        <y:ShapeNode>
          <y:Geometry height="30.0" width="40.0" x="170.77832385137174" y="4.009348366312906"/>
          <y:Fill color="#7F0080" transparent="false"/>
          <y:BorderStyle hasColor="false" type="line" width="1.0"/>
          <y:NodeLabel alignment="center" autoSizePolicy="content" fontFamily="Dialog" fontSize="13" fontStyle="plain" hasBackgroundColor="false" hasLineColor="false" height="19.92626953125" modelName="internal" modelPosition="c" textColor="#FFFFFF" visible="true" width="38.0" x="1.0" y="5.036865234375">Wsc3</y:NodeLabel>
          <y:Shape type="roundrectangle"/>
        </y:ShapeNode>
      </data>
      <data key="d1"/>
    </node>
    <node id="n122">
      <data key="d0">
        <y:ShapeNode>
          <y:Geometry height="30.0" width="32.0" x="465.3635964271068" y="567.2354637607901"/>
          <y:Fill color="#3F0080" transparent="false"/>
          <y:BorderStyle hasColor="false" type="line" width="1.0"/>
          <y:NodeLabel alignment="center" autoSizePolicy="content" fontFamily="Dialog" fontSize="13" fontStyle="plain" hasBackgroundColor="false" hasLineColor="false" height="19.92626953125" modelName="internal" modelPosition="c" textColor="#FFFFFF" visible="true" width="30.0" x="1.0" y="5.036865234375">Dig2</y:NodeLabel>
          <y:Shape type="roundrectangle"/>
        </y:ShapeNode>
      </data>
      <data key="d1"/>
    </node>
    <node id="n123">
      <data key="d0">
        <y:ShapeNode>
          <y:Geometry height="30.0" width="36.0" x="365.27977388336785" y="129.29204852759221"/>
          <y:Fill color="#C0C0C0" transparent="false"/>
          <y:BorderStyle hasColor="false" type="line" width="1.0"/>
          <y:NodeLabel alignment="center" autoSizePolicy="content" fontFamily="Dialog" fontSize="12" fontStyle="plain" hasBackgroundColor="false" hasLineColor="false" height="18.701171875" modelName="internal" modelPosition="c" textColor="#FFFFFF" visible="true" width="34.0" x="1.0" y="5.6494140625">ACT1</y:NodeLabel>
          <y:Shape type="roundrectangle"/>
        </y:ShapeNode>
      </data>
      <data key="d1"/>
    </node>
    <node id="n124">
      <data key="d0">
        <y:ShapeNode>
          <y:Geometry height="30.0" width="37.0" x="364.77977388336785" y="91.37924886821133"/>
          <y:Fill color="#C0C0C0" transparent="false"/>
          <y:BorderStyle hasColor="false" type="line" width="1.0"/>
          <y:NodeLabel alignment="center" autoSizePolicy="content" fontFamily="Dialog" fontSize="12" fontStyle="plain" hasBackgroundColor="false" hasLineColor="false" height="18.701171875" modelName="internal" modelPosition="c" textColor="#FFFFFF" visible="true" width="35.0" x="1.0" y="5.6494140625">SRV2</y:NodeLabel>
          <y:Shape type="roundrectangle"/>
        </y:ShapeNode>
      </data>
      <data key="d1"/>
    </node>
    <node id="n125">
      <data key="d0">
        <y:ShapeNode>
          <y:Geometry height="30.0" width="38.0" x="364.2797738833676" y="50.97876772357233"/>
          <y:Fill color="#C0C0C0" transparent="false"/>
          <y:BorderStyle hasColor="false" type="line" width="1.0"/>
          <y:NodeLabel alignment="center" autoSizePolicy="content" fontFamily="Dialog" fontSize="12" fontStyle="plain" hasBackgroundColor="false" hasLineColor="false" height="18.701171875" modelName="internal" modelPosition="c" textColor="#FFFFFF" visible="true" width="36.0" x="1.0" y="5.6494140625">CYR1</y:NodeLabel>
          <y:Shape type="roundrectangle"/>
        </y:ShapeNode>
      </data>
      <data key="d1"/>
    </node>
    <node id="n126">
      <data key="d0">
        <y:ShapeNode>
          <y:Geometry height="30.0" width="36.0" x="270.07397630647097" y="91.37924886821133"/>
          <y:Fill color="#CC3300" transparent="false"/>
          <y:BorderStyle hasColor="false" type="line" width="1.0"/>
          <y:NodeLabel alignment="center" autoSizePolicy="content" fontFamily="Dialog" fontSize="13" fontStyle="plain" hasBackgroundColor="false" hasLineColor="false" height="19.92626953125" modelName="internal" modelPosition="c" textColor="#FFFFFF" visible="true" width="34.0" x="1.0" y="5.036865234375">Rho1</y:NodeLabel>
          <y:Shape type="roundrectangle"/>
        </y:ShapeNode>
      </data>
      <data key="d1"/>
    </node>
    <node id="n127">
      <data key="d0">
        <y:ShapeNode>
          <y:Geometry height="30.0" width="37.0" x="414.50772235571026" y="50.97876772357233"/>
          <y:Fill color="#CC3300" transparent="false"/>
          <y:BorderStyle hasColor="false" type="line" width="1.0"/>
          <y:NodeLabel alignment="center" autoSizePolicy="content" fontFamily="Dialog" fontSize="13" fontStyle="plain" hasBackgroundColor="false" hasLineColor="false" height="19.92626953125" modelName="internal" modelPosition="c" textColor="#FFFFFF" visible="true" width="35.0" x="1.0" y="5.036865234375">Gpa1</y:NodeLabel>
          <y:Shape type="roundrectangle"/>
        </y:ShapeNode>
      </data>
      <data key="d1"/>
    </node>
    <node id="n128">
      <data key="d0">
        <y:ShapeNode>
          <y:Geometry height="30.0" width="33.0" x="415.50772235571026" y="4.009348366312906"/>
          <y:Fill color="#7F0080" transparent="false"/>
          <y:BorderStyle hasColor="false" type="line" width="1.0"/>
          <y:NodeLabel alignment="center" autoSizePolicy="content" fontFamily="Dialog" fontSize="13" fontStyle="plain" hasBackgroundColor="false" hasLineColor="false" height="19.92626953125" modelName="internal" modelPosition="c" textColor="#FFFFFF" visible="true" width="31.0" x="1.0" y="5.036865234375">Ste3</y:NodeLabel>
          <y:Shape type="roundrectangle"/>
        </y:ShapeNode>
      </data>
      <data key="d1"/>
    </node>
    <node id="n129">
      <data key="d0">
        <y:ShapeNode>
          <y:Geometry height="30.0" width="41.0" x="319.9129082853576" y="208.02780651754188"/>
          <y:Fill color="#CC3300" transparent="false"/>
          <y:BorderStyle hasColor="false" type="line" width="1.0"/>
          <y:NodeLabel alignment="center" autoSizePolicy="content" fontFamily="Dialog" fontSize="13" fontStyle="plain" hasBackgroundColor="false" hasLineColor="false" height="19.92626953125" modelName="internal" modelPosition="c" textColor="#FFFFFF" visible="true" width="39.0" x="1.0" y="5.036865234375">cdc42</y:NodeLabel>
          <y:Shape type="roundrectangle"/>
        </y:ShapeNode>
      </data>
      <data key="d1"/>
    </node>
    <node id="n130">
      <data key="d0">
        <y:ShapeNode>
          <y:Geometry height="30.0" width="428.0752488702908" x="166.0436720765531" y="610.0303604288689"/>
          <y:Fill color="#808080" transparent="false"/>
          <y:BorderStyle hasColor="false" type="line" width="1.0"/>
          <y:NodeLabel alignment="center" autoSizePolicy="content" fontFamily="Arial" fontSize="16" fontStyle="plain" hasBackgroundColor="false" hasLineColor="false" height="21.875" modelName="internal" modelPosition="c" textColor="#FFFFFF" visible="true" width="239.0" x="94.5376244351454" y="4.0625">core bow tie [from 'shortest paths']</y:NodeLabel>
          <y:Shape type="roundrectangle"/>
        </y:ShapeNode>
      </data>
      <data key="d1"/>
    </node>
    <edge id="e0" source="n5" target="n4">
      <data key="d2">
        <y:PolyLineEdge>
          <y:Path sx="0.0" sy="0.0" tx="0.0" ty="0.0"/>
          <y:LineStyle color="#000000" type="line" width="1.0"/>
          <y:Arrows source="none" target="none"/>
          <y:EdgeLabel alignment="center" distance="2.0" fontFamily="Dialog" fontSize="12" fontStyle="plain" hasBackgroundColor="false" hasLineColor="false" height="4.0" modelName="six_pos" modelPosition="tail" preferredPlacement="anywhere" ratio="0.5" textColor="#000000" visible="true" width="4.0" x="1.98118718535045" y="19.511240886319825"/>
          <y:BendStyle smoothed="false"/>
        </y:PolyLineEdge>
      </data>
      <data key="d3"/>
    </edge>
    <edge id="e1" source="n6" target="n4">
      <data key="d2">
        <y:PolyLineEdge>
          <y:Path sx="0.0" sy="0.0" tx="0.0" ty="0.0"/>
          <y:LineStyle color="#000000" type="line" width="1.0"/>
          <y:Arrows source="none" target="none"/>
          <y:EdgeLabel alignment="center" distance="2.0" fontFamily="Dialog" fontSize="12" fontStyle="plain" hasBackgroundColor="false" hasLineColor="false" height="4.0" modelName="six_pos" modelPosition="tail" preferredPlacement="anywhere" ratio="0.5" textColor="#000000" visible="true" width="4.0" x="-11.90586691160081" y="19.511240886319825"/>
          <y:BendStyle smoothed="false"/>
        </y:PolyLineEdge>
      </data>
      <data key="d3"/>
    </edge>
    <edge id="e2" source="n4" target="n3">
      <data key="d2">
        <y:PolyLineEdge>
          <y:Path sx="0.0" sy="0.0" tx="0.0" ty="0.0"/>
          <y:LineStyle color="#000000" type="line" width="1.0"/>
          <y:Arrows source="none" target="none"/>
          <y:EdgeLabel alignment="center" distance="2.0" fontFamily="Dialog" fontSize="12" fontStyle="plain" hasBackgroundColor="false" hasLineColor="false" height="4.0" modelName="six_pos" modelPosition="tail" preferredPlacement="anywhere" ratio="0.5" textColor="#000000" visible="true" width="4.0" x="0.877936208743904" y="2.0000032183384633"/>
          <y:BendStyle smoothed="false"/>
        </y:PolyLineEdge>
      </data>
      <data key="d3"/>
    </edge>
    <edge id="e3" source="n3" target="n8">
      <data key="d2">
        <y:PolyLineEdge>
          <y:Path sx="0.0" sy="0.0" tx="0.0" ty="0.0"/>
          <y:LineStyle color="#000000" type="line" width="1.0"/>
          <y:Arrows source="none" target="none"/>
          <y:EdgeLabel alignment="center" distance="2.0" fontFamily="Dialog" fontSize="12" fontStyle="plain" hasBackgroundColor="false" hasLineColor="false" height="4.0" modelName="six_pos" modelPosition="tail" preferredPlacement="anywhere" ratio="0.5" textColor="#000000" visible="true" width="4.0" x="2.1306396450770535" y="41.08004913885904"/>
          <y:BendStyle smoothed="false"/>
        </y:PolyLineEdge>
      </data>
      <data key="d3"/>
    </edge>
    <edge id="e4" source="n9" target="n8">
      <data key="d2">
        <y:PolyLineEdge>
          <y:Path sx="0.0" sy="0.0" tx="0.0" ty="0.0"/>
          <y:LineStyle color="#000000" type="line" width="1.0"/>
          <y:Arrows source="none" target="none"/>
          <y:EdgeLabel alignment="center" distance="2.0" fontFamily="Dialog" fontSize="12" fontStyle="plain" hasBackgroundColor="false" hasLineColor="false" height="4.0" modelName="six_pos" modelPosition="tail" preferredPlacement="anywhere" ratio="0.5" textColor="#000000" visible="true" width="4.0" x="-1.7017889656027592" y="-10.514160311714136"/>
          <y:BendStyle smoothed="false"/>
        </y:PolyLineEdge>
      </data>
      <data key="d3"/>
    </edge>
    <edge id="e5" source="n8" target="n11">
      <data key="d2">
        <y:PolyLineEdge>
          <y:Path sx="0.0" sy="0.0" tx="0.0" ty="0.0"/>
          <y:LineStyle color="#000000" type="line" width="1.0"/>
          <y:Arrows source="none" target="none"/>
          <y:EdgeLabel alignment="center" distance="2.0" fontFamily="Dialog" fontSize="12" fontStyle="plain" hasBackgroundColor="false" hasLineColor="false" height="4.0" modelName="six_pos" modelPosition="tail" preferredPlacement="anywhere" ratio="0.5" textColor="#000000" visible="true" width="4.0" x="-5.821391903274957" y="49.6419799630238"/>
          <y:BendStyle smoothed="false"/>
        </y:PolyLineEdge>
      </data>
      <data key="d3"/>
    </edge>
    <edge id="e6" source="n8" target="n10">
      <data key="d2">
        <y:PolyLineEdge>
          <y:Path sx="0.0" sy="0.0" tx="0.0" ty="0.0"/>
          <y:LineStyle color="#000000" type="line" width="1.0"/>
          <y:Arrows source="none" target="none"/>
          <y:EdgeLabel alignment="center" distance="2.0" fontFamily="Dialog" fontSize="12" fontStyle="plain" hasBackgroundColor="false" hasLineColor="false" height="4.0" modelName="six_pos" modelPosition="tail" preferredPlacement="anywhere" ratio="0.5" textColor="#000000" visible="true" width="4.0" x="-32.447290388107376" y="19.52938423161018"/>
          <y:BendStyle smoothed="false"/>
        </y:PolyLineEdge>
      </data>
      <data key="d3"/>
    </edge>
    <edge id="e7" source="n10" target="n11">
      <data key="d2">
        <y:PolyLineEdge>
          <y:Path sx="0.0" sy="0.0" tx="0.0" ty="0.0"/>
          <y:LineStyle color="#000000" type="line" width="1.0"/>
          <y:Arrows source="none" target="none"/>
          <y:EdgeLabel alignment="center" distance="2.0" fontFamily="Dialog" fontSize="12" fontStyle="plain" hasBackgroundColor="false" hasLineColor="false" height="4.0" modelName="six_pos" modelPosition="tail" preferredPlacement="anywhere" ratio="0.5" textColor="#000000" visible="true" width="4.0" x="23.22611049079876" y="27.615899395390784"/>
          <y:BendStyle smoothed="false"/>
        </y:PolyLineEdge>
      </data>
      <data key="d3"/>
    </edge>
    <edge id="e8" source="n11" target="n15">
      <data key="d2">
        <y:PolyLineEdge>
          <y:Path sx="0.0" sy="0.0" tx="0.0" ty="0.0"/>
          <y:LineStyle color="#000000" type="line" width="1.0"/>
          <y:Arrows source="none" target="none"/>
          <y:EdgeLabel alignment="center" distance="2.0" fontFamily="Dialog" fontSize="12" fontStyle="plain" hasBackgroundColor="false" hasLineColor="false" height="4.0" modelName="six_pos" modelPosition="tail" preferredPlacement="anywhere" ratio="0.5" textColor="#000000" visible="true" width="4.0" x="1.9999718630899679" y="16.78123588926144"/>
          <y:BendStyle smoothed="false"/>
        </y:PolyLineEdge>
      </data>
      <data key="d3"/>
    </edge>
    <edge id="e9" source="n15" target="n13">
      <data key="d2">
        <y:PolyLineEdge>
          <y:Path sx="0.0" sy="0.0" tx="0.0" ty="0.0"/>
          <y:LineStyle color="#000000" type="line" width="1.0"/>
          <y:Arrows source="none" target="none"/>
          <y:EdgeLabel alignment="center" distance="2.0" fontFamily="Dialog" fontSize="12" fontStyle="plain" hasBackgroundColor="false" hasLineColor="false" height="4.0" modelName="six_pos" modelPosition="tail" preferredPlacement="anywhere" ratio="0.5" textColor="#000000" visible="true" width="4.0" x="1.9999718630899679" y="11.626792483880024"/>
          <y:BendStyle smoothed="false"/>
        </y:PolyLineEdge>
      </data>
      <data key="d3"/>
    </edge>
    <edge id="e10" source="n13" target="n16">
      <data key="d2">
        <y:PolyLineEdge>
          <y:Path sx="0.0" sy="0.0" tx="0.0" ty="0.0"/>
          <y:LineStyle color="#000000" type="line" width="1.0"/>
          <y:Arrows source="none" target="none"/>
          <y:EdgeLabel alignment="center" distance="2.0" fontFamily="Dialog" fontSize="12" fontStyle="plain" hasBackgroundColor="false" hasLineColor="false" height="4.0" modelName="six_pos" modelPosition="tail" preferredPlacement="anywhere" ratio="0.5" textColor="#000000" visible="true" width="4.0" x="1.9999718630899679" y="14.01463931078797"/>
          <y:BendStyle smoothed="false"/>
        </y:PolyLineEdge>
      </data>
      <data key="d3"/>
    </edge>
    <edge id="e11" source="n8" target="n12">
      <data key="d2">
        <y:PolyLineEdge>
          <y:Path sx="0.0" sy="0.0" tx="0.0" ty="0.0"/>
          <y:LineStyle color="#000000" type="line" width="1.0"/>
          <y:Arrows source="none" target="none"/>
          <y:EdgeLabel alignment="center" distance="2.0" fontFamily="Dialog" fontSize="12" fontStyle="plain" hasBackgroundColor="false" hasLineColor="false" height="4.0" modelName="six_pos" modelPosition="tail" preferredPlacement="anywhere" ratio="0.5" textColor="#000000" visible="true" width="4.0" x="49.90621848928731" y="-18.047772657213955"/>
          <y:BendStyle smoothed="false"/>
        </y:PolyLineEdge>
      </data>
      <data key="d3"/>
    </edge>
    <edge id="e12" source="n16" target="n19">
      <data key="d2">
        <y:PolyLineEdge>
          <y:Path sx="0.0" sy="0.0" tx="0.0" ty="0.0"/>
          <y:LineStyle color="#000000" type="line" width="1.0"/>
          <y:Arrows source="none" target="none"/>
          <y:EdgeLabel alignment="center" distance="2.0" fontFamily="Dialog" fontSize="12" fontStyle="plain" hasBackgroundColor="false" hasLineColor="false" height="4.0" modelName="six_pos" modelPosition="tail" preferredPlacement="anywhere" ratio="0.5" textColor="#000000" visible="true" width="4.0" x="-4.25682164327543" y="9.902242697898373"/>
          <y:BendStyle smoothed="false"/>
        </y:PolyLineEdge>
      </data>
      <data key="d3"/>
    </edge>
    <edge id="e13" source="n16" target="n20">
      <data key="d2">
        <y:PolyLineEdge>
          <y:Path sx="0.0" sy="0.0" tx="0.0" ty="0.0"/>
          <y:LineStyle color="#000000" type="line" width="1.0"/>
          <y:Arrows source="none" target="none"/>
          <y:EdgeLabel alignment="center" distance="2.0" fontFamily="Dialog" fontSize="12" fontStyle="plain" hasBackgroundColor="false" hasLineColor="false" height="4.0" modelName="six_pos" modelPosition="tail" preferredPlacement="anywhere" ratio="0.5" textColor="#000000" visible="true" width="4.0" x="56.23239373808997" y="-10.208363875889631"/>
          <y:BendStyle smoothed="false"/>
        </y:PolyLineEdge>
      </data>
      <data key="d3"/>
    </edge>
    <edge id="e14" source="n16" target="n18">
      <data key="d2">
        <y:PolyLineEdge>
          <y:Path sx="0.0" sy="0.0" tx="0.0" ty="0.0"/>
          <y:LineStyle color="#000000" type="line" width="1.0"/>
          <y:Arrows source="none" target="none"/>
          <y:EdgeLabel alignment="center" distance="2.0" fontFamily="Dialog" fontSize="12" fontStyle="plain" hasBackgroundColor="false" hasLineColor="false" height="4.0" modelName="six_pos" modelPosition="tail" preferredPlacement="anywhere" ratio="0.5" textColor="#000000" visible="true" width="4.0" x="12.265234370461485" y="9.902242697898373"/>
          <y:BendStyle smoothed="false"/>
        </y:PolyLineEdge>
      </data>
      <data key="d3"/>
    </edge>
    <edge id="e15" source="n17" target="n16">
      <data key="d2">
        <y:PolyLineEdge>
          <y:Path sx="0.0" sy="0.0" tx="0.0" ty="0.0"/>
          <y:LineStyle color="#000000" type="line" width="1.0"/>
          <y:Arrows source="none" target="none"/>
          <y:EdgeLabel alignment="center" distance="2.0" fontFamily="Dialog" fontSize="12" fontStyle="plain" hasBackgroundColor="false" hasLineColor="false" height="4.0" modelName="six_pos" modelPosition="tail" preferredPlacement="anywhere" ratio="0.5" textColor="#000000" visible="true" width="4.0" x="-58.74801397675378" y="-2.322223274432986"/>
          <y:BendStyle smoothed="false"/>
        </y:PolyLineEdge>
      </data>
      <data key="d3"/>
    </edge>
    <edge id="e16" source="n21" target="n22">
      <data key="d2">
        <y:PolyLineEdge>
          <y:Path sx="0.0" sy="0.0" tx="0.0" ty="0.0"/>
          <y:LineStyle color="#000000" type="line" width="1.0"/>
          <y:Arrows source="none" target="none"/>
          <y:EdgeLabel alignment="center" distance="2.0" fontFamily="Dialog" fontSize="12" fontStyle="plain" hasBackgroundColor="false" hasLineColor="false" height="4.0" modelName="six_pos" modelPosition="tail" preferredPlacement="anywhere" ratio="0.5" textColor="#000000" visible="true" width="4.0" x="3.0531754418283867" y="13.406919045950644"/>
          <y:BendStyle smoothed="false"/>
        </y:PolyLineEdge>
      </data>
      <data key="d3"/>
    </edge>
    <edge id="e17" source="n23" target="n22">
      <data key="d2">
        <y:PolyLineEdge>
          <y:Path sx="0.0" sy="0.0" tx="0.0" ty="0.0"/>
          <y:LineStyle color="#000000" type="line" width="1.0"/>
          <y:Arrows source="none" target="none"/>
          <y:EdgeLabel alignment="center" distance="2.0" fontFamily="Dialog" fontSize="12" fontStyle="plain" hasBackgroundColor="false" hasLineColor="false" height="4.0" modelName="six_pos" modelPosition="tail" preferredPlacement="anywhere" ratio="0.5" textColor="#000000" visible="true" width="4.0" x="15.799288269339968" y="20.15086839389457"/>
          <y:BendStyle smoothed="false"/>
        </y:PolyLineEdge>
      </data>
      <data key="d3"/>
    </edge>
    <edge id="e18" source="n22" target="n24">
      <data key="d2">
        <y:PolyLineEdge>
          <y:Path sx="0.0" sy="0.0" tx="0.0" ty="0.0"/>
          <y:LineStyle color="#000000" type="line" width="1.0"/>
          <y:Arrows source="none" target="none"/>
          <y:EdgeLabel alignment="center" distance="2.0" fontFamily="Dialog" fontSize="12" fontStyle="plain" hasBackgroundColor="false" hasLineColor="false" height="4.0" modelName="six_pos" modelPosition="tail" preferredPlacement="anywhere" ratio="0.5" textColor="#000000" visible="true" width="4.0" x="2.000002380668093" y="11.698047424967314"/>
          <y:BendStyle smoothed="false"/>
        </y:PolyLineEdge>
      </data>
      <data key="d3"/>
    </edge>
    <edge id="e19" source="n24" target="n25">
      <data key="d2">
        <y:PolyLineEdge>
          <y:Path sx="0.0" sy="0.0" tx="0.0" ty="0.0"/>
          <y:LineStyle color="#000000" type="line" width="1.0"/>
          <y:Arrows source="none" target="none"/>
          <y:EdgeLabel alignment="center" distance="2.0" fontFamily="Dialog" fontSize="12" fontStyle="plain" hasBackgroundColor="false" hasLineColor="false" height="4.0" modelName="six_pos" modelPosition="tail" preferredPlacement="anywhere" ratio="0.5" textColor="#000000" visible="true" width="4.0" x="2.316770435740807" y="9.905437831590291"/>
          <y:BendStyle smoothed="false"/>
        </y:PolyLineEdge>
      </data>
      <data key="d3"/>
    </edge>
    <edge id="e20" source="n25" target="n26">
      <data key="d2">
        <y:PolyLineEdge>
          <y:Path sx="0.0" sy="0.0" tx="0.0" ty="0.0"/>
          <y:LineStyle color="#000000" type="line" width="1.0"/>
          <y:Arrows source="none" target="none"/>
          <y:EdgeLabel alignment="center" distance="2.0" fontFamily="Dialog" fontSize="12" fontStyle="plain" hasBackgroundColor="false" hasLineColor="false" height="4.0" modelName="six_pos" modelPosition="tail" preferredPlacement="anywhere" ratio="0.5" textColor="#000000" visible="true" width="4.0" x="1.5637131500126884" y="41.941085506610875"/>
          <y:BendStyle smoothed="false"/>
        </y:PolyLineEdge>
      </data>
      <data key="d3"/>
    </edge>
    <edge id="e21" source="n26" target="n27">
      <data key="d2">
        <y:PolyLineEdge>
          <y:Path sx="0.0" sy="0.0" tx="0.0" ty="0.0"/>
          <y:LineStyle color="#000000" type="line" width="1.0"/>
          <y:Arrows source="none" target="none"/>
          <y:EdgeLabel alignment="center" distance="2.0" fontFamily="Dialog" fontSize="12" fontStyle="plain" hasBackgroundColor="false" hasLineColor="false" height="4.0" modelName="six_pos" modelPosition="tail" preferredPlacement="anywhere" ratio="0.5" textColor="#000000" visible="true" width="4.0" x="15.113806176068522" y="56.26376955981141"/>
          <y:BendStyle smoothed="false"/>
        </y:PolyLineEdge>
      </data>
      <data key="d3"/>
    </edge>
    <edge id="e22" source="n27" target="n28">
      <data key="d2">
        <y:PolyLineEdge>
          <y:Path sx="0.0" sy="0.0" tx="0.0" ty="0.0"/>
          <y:LineStyle color="#000000" type="line" width="1.0"/>
          <y:Arrows source="none" target="none"/>
          <y:EdgeLabel alignment="center" distance="2.0" fontFamily="Dialog" fontSize="12" fontStyle="plain" hasBackgroundColor="false" hasLineColor="false" height="4.0" modelName="six_pos" modelPosition="tail" preferredPlacement="anywhere" ratio="0.5" textColor="#000000" visible="true" width="4.0" x="-11.835922084185484" y="1.9999908732879703"/>
          <y:BendStyle smoothed="false"/>
        </y:PolyLineEdge>
      </data>
      <data key="d3"/>
    </edge>
    <edge id="e23" source="n27" target="n29">
      <data key="d2">
        <y:PolyLineEdge>
          <y:Path sx="0.0" sy="0.0" tx="0.0" ty="0.0"/>
          <y:LineStyle color="#000000" type="line" width="1.0"/>
          <y:Arrows source="none" target="none"/>
          <y:EdgeLabel alignment="center" distance="2.0" fontFamily="Dialog" fontSize="12" fontStyle="plain" hasBackgroundColor="false" hasLineColor="false" height="4.0" modelName="six_pos" modelPosition="tail" preferredPlacement="anywhere" ratio="0.5" textColor="#000000" visible="true" width="4.0" x="1.998121978687891" y="9.902242697898373"/>
          <y:BendStyle smoothed="false"/>
        </y:PolyLineEdge>
      </data>
      <data key="d3"/>
    </edge>
    <edge id="e24" source="n27" target="n30">
      <data key="d2">
        <y:PolyLineEdge>
          <y:Path sx="0.0" sy="0.0" tx="0.0" ty="0.0"/>
          <y:LineStyle color="#000000" type="line" width="1.0"/>
          <y:Arrows source="none" target="none"/>
          <y:EdgeLabel alignment="center" distance="2.0" fontFamily="Dialog" fontSize="12" fontStyle="plain" hasBackgroundColor="false" hasLineColor="false" height="4.0" modelName="six_pos" modelPosition="tail" preferredPlacement="anywhere" ratio="0.5" textColor="#000000" visible="true" width="4.0" x="-15.276778027564433" y="16.943412075322613"/>
          <y:BendStyle smoothed="false"/>
        </y:PolyLineEdge>
      </data>
      <data key="d3"/>
    </edge>
    <edge id="e25" source="n94" target="n93">
      <data key="d2">
        <y:PolyLineEdge>
          <y:Path sx="0.0" sy="0.0" tx="0.0" ty="0.0"/>
          <y:LineStyle color="#000000" type="line" width="1.0"/>
          <y:Arrows source="none" target="none"/>
          <y:EdgeLabel alignment="center" distance="2.0" fontFamily="Dialog" fontSize="12" fontStyle="plain" hasBackgroundColor="false" hasLineColor="false" height="4.0" modelName="six_pos" modelPosition="tail" preferredPlacement="anywhere" ratio="0.5" textColor="#000000" visible="true" width="4.0" x="1.9999706362526695" y="19.511240886319825"/>
          <y:BendStyle smoothed="false"/>
        </y:PolyLineEdge>
      </data>
      <data key="d3"/>
    </edge>
    <edge id="e26" source="n93" target="n92">
      <data key="d2">
        <y:PolyLineEdge>
          <y:Path sx="0.0" sy="0.0" tx="0.0" ty="0.0"/>
          <y:LineStyle color="#000000" type="line" width="1.0"/>
          <y:Arrows source="none" target="none"/>
          <y:EdgeLabel alignment="center" distance="2.0" fontFamily="Dialog" fontSize="12" fontStyle="plain" hasBackgroundColor="false" hasLineColor="false" height="4.0" modelName="six_pos" modelPosition="tail" preferredPlacement="anywhere" ratio="0.5" textColor="#000000" visible="true" width="4.0" x="1.9999706362526695" y="13.406919045950644"/>
          <y:BendStyle smoothed="false"/>
        </y:PolyLineEdge>
      </data>
      <data key="d3"/>
    </edge>
    <edge id="e27" source="n92" target="n91">
      <data key="d2">
        <y:PolyLineEdge>
          <y:Path sx="0.0" sy="0.0" tx="0.0" ty="0.0"/>
          <y:LineStyle color="#000000" type="line" width="1.0"/>
          <y:Arrows source="none" target="none"/>
          <y:EdgeLabel alignment="center" distance="2.0" fontFamily="Dialog" fontSize="12" fontStyle="plain" hasBackgroundColor="false" hasLineColor="false" height="4.0" modelName="six_pos" modelPosition="tail" preferredPlacement="anywhere" ratio="0.5" textColor="#000000" visible="true" width="4.0" x="1.9999706362526695" y="38.584533996006115"/>
          <y:BendStyle smoothed="false"/>
        </y:PolyLineEdge>
      </data>
      <data key="d3"/>
    </edge>
    <edge id="e28" source="n91" target="n90">
      <data key="d2">
        <y:PolyLineEdge>
          <y:Path sx="0.0" sy="0.0" tx="0.0" ty="0.0">
            <y:Point x="-868.1559131528098" y="314.0213410629571"/>
          </y:Path>
          <y:LineStyle color="#000000" type="line" width="1.0"/>
          <y:Arrows source="none" target="none"/>
          <y:EdgeLabel alignment="center" distance="2.0" fontFamily="Dialog" fontSize="12" fontStyle="plain" hasBackgroundColor="false" hasLineColor="false" height="4.0" modelName="six_pos" modelPosition="tail" preferredPlacement="anywhere" ratio="0.5" textColor="#000000" visible="true" width="4.0" x="1.9999706362526695" y="20.06472141687516"/>
          <y:BendStyle smoothed="false"/>
        </y:PolyLineEdge>
      </data>
      <data key="d3"/>
    </edge>
    <edge id="e29" source="n90" target="n89">
      <data key="d2">
        <y:PolyLineEdge>
          <y:Path sx="0.0" sy="0.0" tx="0.0" ty="0.0"/>
          <y:LineStyle color="#000000" type="line" width="1.0"/>
          <y:Arrows source="none" target="none"/>
          <y:EdgeLabel alignment="center" distance="2.0" fontFamily="Dialog" fontSize="12" fontStyle="plain" hasBackgroundColor="false" hasLineColor="false" height="4.0" modelName="six_pos" modelPosition="tail" preferredPlacement="anywhere" ratio="0.5" textColor="#000000" visible="true" width="4.0" x="1.9999706362526695" y="45.47956855601319"/>
          <y:BendStyle smoothed="false"/>
        </y:PolyLineEdge>
      </data>
      <data key="d3"/>
    </edge>
    <edge id="e30" source="n89" target="n34">
      <data key="d2">
        <y:PolyLineEdge>
          <y:Path sx="0.0" sy="0.0" tx="0.0" ty="0.0"/>
          <y:LineStyle color="#000000" type="line" width="1.0"/>
          <y:Arrows source="none" target="none"/>
          <y:EdgeLabel alignment="center" distance="2.0" fontFamily="Dialog" fontSize="12" fontStyle="plain" hasBackgroundColor="false" hasLineColor="false" height="4.0" modelName="six_pos" modelPosition="tail" preferredPlacement="anywhere" ratio="0.5" textColor="#000000" visible="true" width="4.0" x="1.9999706362527832" y="40.891408957664"/>
          <y:BendStyle smoothed="false"/>
        </y:PolyLineEdge>
      </data>
      <data key="d3"/>
    </edge>
    <edge id="e31" source="n34" target="n35">
      <data key="d2">
        <y:PolyLineEdge>
          <y:Path sx="0.0" sy="0.0" tx="0.0" ty="0.0"/>
          <y:LineStyle color="#000000" type="line" width="1.0"/>
          <y:Arrows source="none" target="none"/>
          <y:EdgeLabel alignment="center" distance="2.0" fontFamily="Dialog" fontSize="12" fontStyle="plain" hasBackgroundColor="false" hasLineColor="false" height="4.0" modelName="six_pos" modelPosition="tail" preferredPlacement="anywhere" ratio="0.5" textColor="#000000" visible="true" width="4.0" x="7.6626299410776255" y="-5.053299278109421"/>
          <y:BendStyle smoothed="false"/>
        </y:PolyLineEdge>
      </data>
      <data key="d3"/>
    </edge>
    <edge id="e32" source="n36" target="n19">
      <data key="d2">
        <y:PolyLineEdge>
          <y:Path sx="0.0" sy="0.0" tx="0.0" ty="0.0"/>
          <y:LineStyle color="#000000" type="line" width="1.0"/>
          <y:Arrows source="none" target="none"/>
          <y:EdgeLabel alignment="center" distance="2.0" fontFamily="Dialog" fontSize="12" fontStyle="plain" hasBackgroundColor="false" hasLineColor="false" height="4.0" modelName="six_pos" modelPosition="tail" preferredPlacement="anywhere" ratio="0.5" textColor="#000000" visible="true" width="4.0" x="9.487276550589968" y="1.9999901279776395"/>
          <y:BendStyle smoothed="false"/>
        </y:PolyLineEdge>
      </data>
      <data key="d3"/>
    </edge>
    <edge id="e33" source="n18" target="n19">
      <data key="d2">
        <y:PolyLineEdge>
          <y:Path sx="0.0" sy="0.0" tx="14.9765625" ty="0.0"/>
          <y:LineStyle color="#000000" type="line" width="1.0"/>
          <y:Arrows source="none" target="none"/>
          <y:EdgeLabel alignment="center" distance="2.0" fontFamily="Dialog" fontSize="12" fontStyle="plain" hasBackgroundColor="false" hasLineColor="false" height="4.0" modelName="six_pos" modelPosition="tail" preferredPlacement="anywhere" ratio="0.5" textColor="#000000" visible="true" width="4.0" x="-19.85339096775556" y="1.9999901279776395"/>
          <y:BendStyle smoothed="false"/>
        </y:PolyLineEdge>
      </data>
      <data key="d3"/>
    </edge>
    <edge id="e34" source="n33" target="n18">
      <data key="d2">
        <y:PolyLineEdge>
          <y:Path sx="0.0" sy="0.0" tx="0.0" ty="0.0">
            <y:Point x="-594.0" y="551.0"/>
          </y:Path>
          <y:LineStyle color="#000000" type="line" width="1.0"/>
          <y:Arrows source="none" target="none"/>
          <y:EdgeLabel alignment="center" distance="2.0" fontFamily="Dialog" fontSize="12" fontStyle="plain" hasBackgroundColor="false" hasLineColor="false" height="4.0" modelName="six_pos" modelPosition="tail" preferredPlacement="anywhere" ratio="0.5" textColor="#000000" visible="true" width="4.0" x="-14.572129892301177" y="37.35915681359711"/>
          <y:BendStyle smoothed="false"/>
        </y:PolyLineEdge>
      </data>
      <data key="d3"/>
    </edge>
    <edge id="e35" source="n13" target="n33">
      <data key="d2">
        <y:PolyLineEdge>
          <y:Path sx="0.0" sy="0.0" tx="0.0" ty="0.0"/>
          <y:LineStyle color="#000000" type="line" width="1.0"/>
          <y:Arrows source="none" target="none"/>
          <y:EdgeLabel alignment="center" distance="2.0" fontFamily="Dialog" fontSize="12" fontStyle="plain" hasBackgroundColor="false" hasLineColor="false" height="4.0" modelName="six_pos" modelPosition="tail" preferredPlacement="anywhere" ratio="0.5" textColor="#000000" visible="true" width="4.0" x="37.109438622088305" y="1.9999908732879703"/>
          <y:BendStyle smoothed="false"/>
        </y:PolyLineEdge>
      </data>
      <data key="d3"/>
    </edge>
    <edge id="e36" source="n31" target="n8">
      <data key="d2">
        <y:PolyLineEdge>
          <y:Path sx="0.0" sy="0.0" tx="0.0" ty="0.0"/>
          <y:LineStyle color="#000000" type="line" width="1.0"/>
          <y:Arrows source="none" target="none"/>
          <y:EdgeLabel alignment="center" distance="2.0" fontFamily="Dialog" fontSize="12" fontStyle="plain" hasBackgroundColor="false" hasLineColor="false" height="4.0" modelName="six_pos" modelPosition="tail" preferredPlacement="anywhere" ratio="0.5" textColor="#000000" visible="true" width="4.0" x="56.7917501022398" y="77.62164416768024"/>
          <y:BendStyle smoothed="false"/>
        </y:PolyLineEdge>
      </data>
      <data key="d3"/>
    </edge>
    <edge id="e37" source="n32" target="n8">
      <data key="d2">
        <y:PolyLineEdge>
          <y:Path sx="0.0" sy="0.0" tx="0.0" ty="0.0"/>
          <y:LineStyle color="#000000" type="line" width="1.0"/>
          <y:Arrows source="none" target="none"/>
          <y:EdgeLabel alignment="center" distance="2.0" fontFamily="Dialog" fontSize="12" fontStyle="plain" hasBackgroundColor="false" hasLineColor="false" height="4.0" modelName="six_pos" modelPosition="tail" preferredPlacement="anywhere" ratio="0.5" textColor="#000000" visible="true" width="4.0" x="-27.40039071722981" y="77.59854617573689"/>
          <y:BendStyle smoothed="false"/>
        </y:PolyLineEdge>
      </data>
      <data key="d3"/>
    </edge>
    <edge id="e38" source="n31" target="n11">
      <data key="d2">
        <y:PolyLineEdge>
          <y:Path sx="0.0" sy="0.0" tx="0.0" ty="0.0"/>
          <y:LineStyle color="#000000" type="line" width="1.0"/>
          <y:Arrows source="none" target="none"/>
          <y:EdgeLabel alignment="center" distance="2.0" fontFamily="Dialog" fontSize="12" fontStyle="plain" hasBackgroundColor="false" hasLineColor="false" height="4.0" modelName="six_pos" modelPosition="tail" preferredPlacement="anywhere" ratio="0.5" textColor="#000000" visible="true" width="4.0" x="50.73899082974481" y="144.25635347317993"/>
          <y:BendStyle smoothed="false"/>
        </y:PolyLineEdge>
      </data>
      <data key="d3"/>
    </edge>
    <edge id="e39" source="n15" target="n90">
      <data key="d2">
        <y:PolyLineEdge>
          <y:Path sx="0.0" sy="0.0" tx="0.0" ty="0.0"/>
          <y:LineStyle color="#000000" type="line" width="1.0"/>
          <y:Arrows source="none" target="none"/>
          <y:EdgeLabel alignment="center" distance="2.0" fontFamily="Dialog" fontSize="12" fontStyle="plain" hasBackgroundColor="false" hasLineColor="false" height="4.0" modelName="six_pos" modelPosition="tail" preferredPlacement="anywhere" ratio="0.5" textColor="#000000" visible="true" width="4.0" x="-80.48251166048499" y="-24.252499246573166"/>
          <y:BendStyle smoothed="false"/>
        </y:PolyLineEdge>
      </data>
      <data key="d3"/>
    </edge>
    <edge id="e40" source="n19" target="n35">
      <data key="d2">
        <y:PolyLineEdge>
          <y:Path sx="0.0" sy="0.0" tx="0.0" ty="0.0"/>
          <y:LineStyle color="#000000" type="line" width="1.0"/>
          <y:Arrows source="none" target="none"/>
          <y:EdgeLabel alignment="center" distance="2.0" fontFamily="Dialog" fontSize="12" fontStyle="plain" hasBackgroundColor="false" hasLineColor="false" height="4.0" modelName="six_pos" modelPosition="tail" preferredPlacement="anywhere" ratio="0.5" textColor="#000000" visible="true" width="4.0" x="-35.99783087128503" y="-11.782011183348004"/>
          <y:BendStyle smoothed="false"/>
        </y:PolyLineEdge>
      </data>
      <data key="d3"/>
    </edge>
    <edge id="e41" source="n16" target="n14">
      <data key="d2">
        <y:PolyLineEdge>
          <y:Path sx="0.0" sy="0.0" tx="0.0" ty="0.0"/>
          <y:LineStyle color="#000000" type="line" width="1.0"/>
          <y:Arrows source="none" target="none"/>
          <y:EdgeLabel alignment="center" distance="2.0" fontFamily="Dialog" fontSize="12" fontStyle="plain" hasBackgroundColor="false" hasLineColor="false" height="4.0" modelName="six_pos" modelPosition="tail" preferredPlacement="anywhere" ratio="0.5" textColor="#000000" visible="true" width="4.0" x="-30.996366351812753" y="-46.652077145026226"/>
          <y:BendStyle smoothed="false"/>
        </y:PolyLineEdge>
      </data>
      <data key="d3"/>
    </edge>
    <edge id="e42" source="n14" target="n11">
      <data key="d2">
        <y:PolyLineEdge>
          <y:Path sx="0.0" sy="0.0" tx="0.0" ty="0.0"/>
          <y:LineStyle color="#000000" type="line" width="1.0"/>
          <y:Arrows source="none" target="none"/>
          <y:EdgeLabel alignment="center" distance="2.0" fontFamily="Dialog" fontSize="12" fontStyle="plain" hasBackgroundColor="false" hasLineColor="false" height="4.0" modelName="six_pos" modelPosition="tail" preferredPlacement="anywhere" ratio="0.5" textColor="#000000" visible="true" width="4.0" x="25.205302103157464" y="-16.460736435835543"/>
          <y:BendStyle smoothed="false"/>
        </y:PolyLineEdge>
      </data>
      <data key="d3"/>
    </edge>
    <edge id="e43" source="n22" target="n12">
      <data key="d2">
        <y:PolyLineEdge>
          <y:Path sx="0.0" sy="0.0" tx="0.0" ty="0.0"/>
          <y:LineStyle color="#000000" type="line" width="1.0"/>
          <y:Arrows source="none" target="none"/>
          <y:EdgeLabel alignment="center" distance="2.0" fontFamily="Dialog" fontSize="12" fontStyle="plain" hasBackgroundColor="false" hasLineColor="false" height="4.0" modelName="six_pos" modelPosition="tail" preferredPlacement="anywhere" ratio="0.5" textColor="#000000" visible="true" width="4.0" x="-17.623108903290813" y="1.6343112805922715"/>
          <y:BendStyle smoothed="false"/>
        </y:PolyLineEdge>
      </data>
      <data key="d3"/>
    </edge>
    <edge id="e44" source="n43" target="n42">
      <data key="d2">
        <y:PolyLineEdge>
          <y:Path sx="0.0" sy="0.0" tx="0.0" ty="0.0"/>
          <y:LineStyle color="#000000" type="line" width="1.0"/>
          <y:Arrows source="none" target="none"/>
          <y:EdgeLabel alignment="center" distance="2.0" fontFamily="Dialog" fontSize="12" fontStyle="plain" hasBackgroundColor="false" hasLineColor="false" height="4.0" modelName="six_pos" modelPosition="tail" preferredPlacement="anywhere" ratio="0.5" textColor="#000000" visible="true" width="4.0" x="1.9329001571059337" y="19.511240886319825"/>
          <y:BendStyle smoothed="false"/>
        </y:PolyLineEdge>
      </data>
      <data key="d3"/>
    </edge>
    <edge id="e45" source="n42" target="n47">
      <data key="d2">
        <y:PolyLineEdge>
          <y:Path sx="0.0" sy="0.0" tx="0.0" ty="0.0"/>
          <y:LineStyle color="#000000" type="line" width="1.0"/>
          <y:Arrows source="none" target="none"/>
          <y:EdgeLabel alignment="center" distance="2.0" fontFamily="Dialog" fontSize="12" fontStyle="plain" hasBackgroundColor="false" hasLineColor="false" height="4.0" modelName="six_pos" modelPosition="tail" preferredPlacement="anywhere" ratio="0.5" textColor="#000000" visible="true" width="4.0" x="-13.396936669390442" y="141.54786494058496"/>
          <y:BendStyle smoothed="false"/>
        </y:PolyLineEdge>
      </data>
      <data key="d3"/>
    </edge>
    <edge id="e46" source="n45" target="n44">
      <data key="d2">
        <y:PolyLineEdge>
          <y:Path sx="0.0" sy="0.0" tx="0.0" ty="0.0"/>
          <y:LineStyle color="#000000" type="line" width="1.0"/>
          <y:Arrows source="none" target="none"/>
          <y:EdgeLabel alignment="center" distance="2.0" fontFamily="Dialog" fontSize="12" fontStyle="plain" hasBackgroundColor="false" hasLineColor="false" height="4.0" modelName="six_pos" modelPosition="tail" preferredPlacement="anywhere" ratio="0.5" textColor="#000000" visible="true" width="4.0" x="2.209070131591943" y="-14.100267958713772"/>
          <y:BendStyle smoothed="false"/>
        </y:PolyLineEdge>
      </data>
      <data key="d3"/>
    </edge>
    <edge id="e47" source="n44" target="n46">
      <data key="d2">
        <y:PolyLineEdge>
          <y:Path sx="0.0" sy="0.0" tx="0.0" ty="0.0"/>
          <y:LineStyle color="#000000" type="line" width="1.0"/>
          <y:Arrows source="none" target="none"/>
          <y:EdgeLabel alignment="center" distance="2.0" fontFamily="Dialog" fontSize="12" fontStyle="plain" hasBackgroundColor="false" hasLineColor="false" height="4.0" modelName="six_pos" modelPosition="tail" preferredPlacement="anywhere" ratio="0.5" textColor="#000000" visible="true" width="4.0" x="31.25870697555297" y="-12.33452685749728"/>
          <y:BendStyle smoothed="false"/>
        </y:PolyLineEdge>
      </data>
      <data key="d3"/>
    </edge>
    <edge id="e48" source="n49" target="n52">
      <data key="d2">
        <y:PolyLineEdge>
          <y:Path sx="0.0" sy="0.0" tx="0.0" ty="0.0"/>
          <y:LineStyle color="#000000" type="line" width="1.0"/>
          <y:Arrows source="none" target="none"/>
          <y:EdgeLabel alignment="center" distance="2.0" fontFamily="Dialog" fontSize="12" fontStyle="plain" hasBackgroundColor="false" hasLineColor="false" height="4.0" modelName="six_pos" modelPosition="tail" preferredPlacement="anywhere" ratio="0.5" textColor="#000000" visible="true" width="4.0" x="-4.25679937604454" y="9.902242697898373"/>
          <y:BendStyle smoothed="false"/>
        </y:PolyLineEdge>
      </data>
      <data key="d3"/>
    </edge>
    <edge id="e49" source="n49" target="n53">
      <data key="d2">
        <y:PolyLineEdge>
          <y:Path sx="0.0" sy="0.0" tx="0.0" ty="0.0"/>
          <y:LineStyle color="#000000" type="line" width="1.0"/>
          <y:Arrows source="none" target="none"/>
          <y:EdgeLabel alignment="center" distance="2.0" fontFamily="Dialog" fontSize="12" fontStyle="plain" hasBackgroundColor="false" hasLineColor="false" height="4.0" modelName="six_pos" modelPosition="tail" preferredPlacement="anywhere" ratio="0.5" textColor="#000000" visible="true" width="4.0" x="-11.42903869861874" y="1.9999908732879703"/>
          <y:BendStyle smoothed="false"/>
        </y:PolyLineEdge>
      </data>
      <data key="d3"/>
    </edge>
    <edge id="e50" source="n49" target="n51">
      <data key="d2">
        <y:PolyLineEdge>
          <y:Path sx="0.0" sy="0.0" tx="0.0" ty="0.0"/>
          <y:LineStyle color="#000000" type="line" width="1.0"/>
          <y:Arrows source="none" target="none"/>
          <y:EdgeLabel alignment="center" distance="2.0" fontFamily="Dialog" fontSize="12" fontStyle="plain" hasBackgroundColor="false" hasLineColor="false" height="4.0" modelName="six_pos" modelPosition="tail" preferredPlacement="anywhere" ratio="0.5" textColor="#000000" visible="true" width="4.0" x="9.575458132872683" y="9.902242697898373"/>
          <y:BendStyle smoothed="false"/>
        </y:PolyLineEdge>
      </data>
      <data key="d3"/>
    </edge>
    <edge id="e51" source="n50" target="n49">
      <data key="d2">
        <y:PolyLineEdge>
          <y:Path sx="0.0" sy="0.0" tx="0.0" ty="0.0"/>
          <y:LineStyle color="#000000" type="line" width="1.0"/>
          <y:Arrows source="none" target="none"/>
          <y:EdgeLabel alignment="center" distance="2.0" fontFamily="Dialog" fontSize="12" fontStyle="plain" hasBackgroundColor="false" hasLineColor="false" height="4.0" modelName="six_pos" modelPosition="tail" preferredPlacement="anywhere" ratio="0.5" textColor="#000000" visible="true" width="4.0" x="-49.76118674736466" y="1.9999908732879703"/>
          <y:BendStyle smoothed="false"/>
        </y:PolyLineEdge>
      </data>
      <data key="d3"/>
    </edge>
    <edge id="e52" source="n54" target="n55">
      <data key="d2">
        <y:PolyLineEdge>
          <y:Path sx="0.0" sy="0.0" tx="0.0" ty="0.0"/>
          <y:LineStyle color="#000000" type="line" width="1.0"/>
          <y:Arrows source="none" target="none"/>
          <y:EdgeLabel alignment="center" distance="2.0" fontFamily="Dialog" fontSize="12" fontStyle="plain" hasBackgroundColor="false" hasLineColor="false" height="4.0" modelName="six_pos" modelPosition="tail" preferredPlacement="anywhere" ratio="0.5" textColor="#000000" visible="true" width="4.0" x="-5.865116531979922" y="42.110238653019195"/>
          <y:BendStyle smoothed="false"/>
        </y:PolyLineEdge>
      </data>
      <data key="d3"/>
    </edge>
    <edge id="e53" source="n56" target="n57">
      <data key="d2">
        <y:PolyLineEdge>
          <y:Path sx="0.0" sy="0.0" tx="0.0" ty="0.0"/>
          <y:LineStyle color="#000000" type="line" width="1.0"/>
          <y:Arrows source="none" target="none"/>
          <y:EdgeLabel alignment="center" distance="2.0" fontFamily="Dialog" fontSize="12" fontStyle="plain" hasBackgroundColor="false" hasLineColor="false" height="4.0" modelName="six_pos" modelPosition="tail" preferredPlacement="anywhere" ratio="0.5" textColor="#000000" visible="true" width="4.0" x="1.9981383034254208" y="9.902242697898373"/>
          <y:BendStyle smoothed="false"/>
        </y:PolyLineEdge>
      </data>
      <data key="d3"/>
    </edge>
    <edge id="e54" source="n60" target="n62">
      <data key="d2">
        <y:PolyLineEdge>
          <y:Path sx="0.0" sy="0.0" tx="0.0" ty="0.0"/>
          <y:LineStyle color="#000000" type="line" width="1.0"/>
          <y:Arrows source="none" target="none"/>
          <y:EdgeLabel alignment="center" distance="2.0" fontFamily="Dialog" fontSize="12" fontStyle="plain" hasBackgroundColor="false" hasLineColor="false" height="4.0" modelName="six_pos" modelPosition="tail" preferredPlacement="anywhere" ratio="0.5" textColor="#000000" visible="true" width="4.0" x="2.0000098491739777" y="19.511240886319825"/>
          <y:BendStyle smoothed="false"/>
        </y:PolyLineEdge>
      </data>
      <data key="d3"/>
    </edge>
    <edge id="e55" source="n62" target="n63">
      <data key="d2">
        <y:PolyLineEdge>
          <y:Path sx="0.0" sy="0.0" tx="0.0" ty="0.0"/>
          <y:LineStyle color="#000000" type="line" width="1.0"/>
          <y:Arrows source="none" target="none"/>
          <y:EdgeLabel alignment="center" distance="2.0" fontFamily="Dialog" fontSize="12" fontStyle="plain" hasBackgroundColor="false" hasLineColor="false" height="4.0" modelName="six_pos" modelPosition="tail" preferredPlacement="anywhere" ratio="0.5" textColor="#000000" visible="true" width="4.0" x="2.0000098491739777" y="13.406919045950644"/>
          <y:BendStyle smoothed="false"/>
        </y:PolyLineEdge>
      </data>
      <data key="d3"/>
    </edge>
    <edge id="e56" source="n63" target="n64">
      <data key="d2">
        <y:PolyLineEdge>
          <y:Path sx="0.0" sy="0.0" tx="0.0" ty="0.0"/>
          <y:LineStyle color="#000000" type="line" width="1.0"/>
          <y:Arrows source="none" target="none"/>
          <y:EdgeLabel alignment="center" distance="2.0" fontFamily="Dialog" fontSize="12" fontStyle="plain" hasBackgroundColor="false" hasLineColor="false" height="4.0" modelName="six_pos" modelPosition="tail" preferredPlacement="anywhere" ratio="0.5" textColor="#000000" visible="true" width="4.0" x="2.0000098491739777" y="38.584533996006115"/>
          <y:BendStyle smoothed="false"/>
        </y:PolyLineEdge>
      </data>
      <data key="d3"/>
    </edge>
    <edge id="e57" source="n64" target="n65">
      <data key="d2">
        <y:PolyLineEdge>
          <y:Path sx="0.0" sy="0.0" tx="0.0" ty="0.0">
            <y:Point x="-340.5865074848104" y="317.1701674579834"/>
          </y:Path>
          <y:LineStyle color="#000000" type="line" width="1.0"/>
          <y:Arrows source="none" target="none"/>
          <y:EdgeLabel alignment="center" distance="2.0" fontFamily="Dialog" fontSize="12" fontStyle="plain" hasBackgroundColor="false" hasLineColor="false" height="4.0" modelName="six_pos" modelPosition="tail" preferredPlacement="anywhere" ratio="0.5" textColor="#000000" visible="true" width="4.0" x="2.0000098491739777" y="21.60275766126324"/>
          <y:BendStyle smoothed="false"/>
        </y:PolyLineEdge>
      </data>
      <data key="d3"/>
    </edge>
    <edge id="e58" source="n48" target="n65">
      <data key="d2">
        <y:PolyLineEdge>
          <y:Path sx="0.0" sy="0.0" tx="0.0" ty="0.0"/>
          <y:LineStyle color="#000000" type="line" width="1.0"/>
          <y:Arrows source="none" target="none"/>
          <y:EdgeLabel alignment="center" distance="2.0" fontFamily="Dialog" fontSize="12" fontStyle="plain" hasBackgroundColor="false" hasLineColor="false" height="4.0" modelName="six_pos" modelPosition="tail" preferredPlacement="anywhere" ratio="0.5" textColor="#000000" visible="true" width="4.0" x="-86.58335604646635" y="-24.68521475626062"/>
          <y:BendStyle smoothed="false"/>
        </y:PolyLineEdge>
      </data>
      <data key="d3"/>
    </edge>
    <edge id="e59" source="n52" target="n66">
      <data key="d2">
        <y:PolyLineEdge>
          <y:Path sx="0.0" sy="0.0" tx="0.0" ty="0.0"/>
          <y:LineStyle color="#000000" type="line" width="1.0"/>
          <y:Arrows source="none" target="none"/>
          <y:EdgeLabel alignment="center" distance="2.0" fontFamily="Dialog" fontSize="12" fontStyle="plain" hasBackgroundColor="false" hasLineColor="false" height="4.0" modelName="six_pos" modelPosition="tail" preferredPlacement="anywhere" ratio="0.5" textColor="#000000" visible="true" width="4.0" x="-26.227300791554114" y="-11.143335493185873"/>
          <y:BendStyle smoothed="false"/>
        </y:PolyLineEdge>
      </data>
      <data key="d3"/>
    </edge>
    <edge id="e60" source="n49" target="n47">
      <data key="d2">
        <y:PolyLineEdge>
          <y:Path sx="0.0" sy="0.0" tx="0.0" ty="0.0"/>
          <y:LineStyle color="#000000" type="line" width="1.0"/>
          <y:Arrows source="none" target="none"/>
          <y:EdgeLabel alignment="center" distance="2.0" fontFamily="Dialog" fontSize="12" fontStyle="plain" hasBackgroundColor="false" hasLineColor="false" height="4.0" modelName="six_pos" modelPosition="tail" preferredPlacement="anywhere" ratio="0.5" textColor="#000000" visible="true" width="4.0" x="-27.4895797398282" y="-46.652077145026226"/>
          <y:BendStyle smoothed="false"/>
        </y:PolyLineEdge>
      </data>
      <data key="d3"/>
    </edge>
    <edge id="e61" source="n48" target="n49">
      <data key="d2">
        <y:PolyLineEdge>
          <y:Path sx="0.0" sy="0.0" tx="0.0" ty="0.0"/>
          <y:LineStyle color="#000000" type="line" width="1.0"/>
          <y:Arrows source="none" target="none"/>
          <y:EdgeLabel alignment="center" distance="2.0" fontFamily="Dialog" fontSize="12" fontStyle="plain" hasBackgroundColor="false" hasLineColor="false" height="4.0" modelName="six_pos" modelPosition="tail" preferredPlacement="anywhere" ratio="0.5" textColor="#000000" visible="true" width="4.0" x="0.6849570505589213" y="42.65209155614565"/>
          <y:BendStyle smoothed="false"/>
        </y:PolyLineEdge>
      </data>
      <data key="d3"/>
    </edge>
    <edge id="e62" source="n70" target="n58">
      <data key="d2">
        <y:PolyLineEdge>
          <y:Path sx="0.0" sy="0.0" tx="14.9765625" ty="0.0"/>
          <y:LineStyle color="#000000" type="line" width="1.0"/>
          <y:Arrows source="none" target="none"/>
          <y:EdgeLabel alignment="center" distance="2.0" fontFamily="Dialog" fontSize="12" fontStyle="plain" hasBackgroundColor="false" hasLineColor="false" height="4.0" modelName="six_pos" modelPosition="tail" preferredPlacement="anywhere" ratio="0.5" textColor="#000000" visible="true" width="4.0" x="15.834643336127726" y="1.9999901279776395"/>
          <y:BendStyle smoothed="false"/>
        </y:PolyLineEdge>
      </data>
      <data key="d3"/>
    </edge>
    <edge id="e63" source="n56" target="n50">
      <data key="d2">
        <y:PolyLineEdge>
          <y:Path sx="0.0" sy="0.0" tx="0.0" ty="0.0"/>
          <y:LineStyle color="#000000" type="line" width="1.0"/>
          <y:Arrows source="none" target="none"/>
          <y:EdgeLabel alignment="center" distance="2.0" fontFamily="Dialog" fontSize="12" fontStyle="plain" hasBackgroundColor="false" hasLineColor="false" height="4.0" modelName="six_pos" modelPosition="tail" preferredPlacement="anywhere" ratio="0.5" textColor="#000000" visible="true" width="4.0" x="-44.22498701472324" y="1.9999908732879703"/>
          <y:BendStyle smoothed="false"/>
        </y:PolyLineEdge>
      </data>
      <data key="d3"/>
    </edge>
    <edge id="e64" source="n58" target="n55">
      <data key="d2">
        <y:PolyLineEdge>
          <y:Path sx="0.0" sy="0.0" tx="0.0" ty="0.0"/>
          <y:LineStyle color="#000000" type="line" width="1.0"/>
          <y:Arrows source="none" target="none"/>
          <y:EdgeLabel alignment="center" distance="2.0" fontFamily="Dialog" fontSize="12" fontStyle="plain" hasBackgroundColor="false" hasLineColor="false" height="4.0" modelName="six_pos" modelPosition="tail" preferredPlacement="anywhere" ratio="0.5" textColor="#000000" visible="true" width="4.0" x="1.924714315186236" y="-172.96946454743465"/>
          <y:BendStyle smoothed="false"/>
        </y:PolyLineEdge>
      </data>
      <data key="d3"/>
    </edge>
    <edge id="e65" source="n54" target="n71">
      <data key="d2">
        <y:PolyLineEdge>
          <y:Path sx="0.0" sy="0.0" tx="0.0" ty="0.0"/>
          <y:LineStyle color="#000000" type="line" width="1.0"/>
          <y:Arrows source="none" target="none"/>
          <y:EdgeLabel alignment="center" distance="2.0" fontFamily="Dialog" fontSize="12" fontStyle="plain" hasBackgroundColor="false" hasLineColor="false" height="4.0" modelName="six_pos" modelPosition="tail" preferredPlacement="anywhere" ratio="0.5" textColor="#000000" visible="true" width="4.0" x="14.048173134761143" y="-23.511239124666503"/>
          <y:BendStyle smoothed="false"/>
        </y:PolyLineEdge>
      </data>
      <data key="d3"/>
    </edge>
    <edge id="e66" source="n54" target="n72">
      <data key="d2">
        <y:PolyLineEdge>
          <y:Path sx="0.0" sy="0.0" tx="0.0" ty="14.984375"/>
          <y:LineStyle color="#000000" type="line" width="1.0"/>
          <y:Arrows source="none" target="none"/>
          <y:EdgeLabel alignment="center" distance="2.0" fontFamily="Dialog" fontSize="12" fontStyle="plain" hasBackgroundColor="false" hasLineColor="false" height="4.0" modelName="six_pos" modelPosition="tail" preferredPlacement="anywhere" ratio="0.5" textColor="#000000" visible="true" width="4.0" x="-2.9477226849041074" y="-23.528954578768065"/>
          <y:BendStyle smoothed="false"/>
        </y:PolyLineEdge>
      </data>
      <data key="d3"/>
    </edge>
    <edge id="e67" source="n54" target="n68">
      <data key="d2">
        <y:PolyLineEdge>
          <y:Path sx="0.0" sy="0.0" tx="0.0" ty="0.0"/>
          <y:LineStyle color="#000000" type="line" width="1.0"/>
          <y:Arrows source="none" target="none"/>
          <y:EdgeLabel alignment="center" distance="2.0" fontFamily="Dialog" fontSize="12" fontStyle="plain" hasBackgroundColor="false" hasLineColor="false" height="4.0" modelName="six_pos" modelPosition="tail" preferredPlacement="anywhere" ratio="0.5" textColor="#000000" visible="true" width="4.0" x="-25.98559505523093" y="-17.73390933854067"/>
          <y:BendStyle smoothed="false"/>
        </y:PolyLineEdge>
      </data>
      <data key="d3"/>
    </edge>
    <edge id="e68" source="n49" target="n67">
      <data key="d2">
        <y:PolyLineEdge>
          <y:Path sx="0.0" sy="0.0" tx="0.0" ty="0.0"/>
          <y:LineStyle color="#000000" type="line" width="1.0"/>
          <y:Arrows source="none" target="none"/>
          <y:EdgeLabel alignment="center" distance="2.0" fontFamily="Dialog" fontSize="12" fontStyle="plain" hasBackgroundColor="false" hasLineColor="false" height="4.0" modelName="six_pos" modelPosition="tail" preferredPlacement="anywhere" ratio="0.5" textColor="#000000" visible="true" width="4.0" x="-31.757818369679114" y="19.80079605185972"/>
          <y:BendStyle smoothed="false"/>
        </y:PolyLineEdge>
      </data>
      <data key="d3"/>
    </edge>
    <edge id="e69" source="n49" target="n73">
      <data key="d2">
        <y:PolyLineEdge>
          <y:Path sx="0.0" sy="0.0" tx="0.0" ty="0.0"/>
          <y:LineStyle color="#000000" type="line" width="1.0"/>
          <y:Arrows source="none" target="none"/>
          <y:EdgeLabel alignment="center" distance="2.0" fontFamily="Dialog" fontSize="12" fontStyle="plain" hasBackgroundColor="false" hasLineColor="false" height="4.0" modelName="six_pos" modelPosition="tail" preferredPlacement="anywhere" ratio="0.5" textColor="#000000" visible="true" width="4.0" x="21.701191494333216" y="18.741339133214638"/>
          <y:BendStyle smoothed="false"/>
        </y:PolyLineEdge>
      </data>
      <data key="d3"/>
    </edge>
    <edge id="e70" source="n88" target="n69">
      <data key="d2">
        <y:PolyLineEdge>
          <y:Path sx="0.0" sy="0.0" tx="0.0" ty="0.0"/>
          <y:LineStyle color="#000000" type="line" width="1.0"/>
          <y:Arrows source="none" target="none"/>
          <y:EdgeLabel alignment="center" distance="2.0" fontFamily="Dialog" fontSize="12" fontStyle="plain" hasBackgroundColor="false" hasLineColor="false" height="4.0" modelName="six_pos" modelPosition="tail" preferredPlacement="anywhere" ratio="0.5" textColor="#000000" visible="true" width="4.0" x="6.599651121942998" y="1.9999901279776395"/>
          <y:BendStyle smoothed="false"/>
        </y:PolyLineEdge>
      </data>
      <data key="d3"/>
    </edge>
    <edge id="e71" source="n53" target="n45">
      <data key="d2">
        <y:PolyLineEdge>
          <y:Path sx="0.0" sy="0.0" tx="0.0" ty="0.0"/>
          <y:LineStyle color="#000000" type="line" width="1.0"/>
          <y:Arrows source="none" target="none"/>
          <y:EdgeLabel alignment="center" distance="2.0" fontFamily="Dialog" fontSize="12" fontStyle="plain" hasBackgroundColor="false" hasLineColor="false" height="4.0" modelName="six_pos" modelPosition="tail" preferredPlacement="anywhere" ratio="0.5" textColor="#000000" visible="true" width="4.0" x="14.739041138897534" y="-118.49162223681822"/>
          <y:BendStyle smoothed="false"/>
        </y:PolyLineEdge>
      </data>
      <data key="d3"/>
    </edge>
    <edge id="e72" source="n65" target="n59">
      <data key="d2">
        <y:PolyLineEdge>
          <y:Path sx="0.0" sy="0.0" tx="0.0" ty="0.0"/>
          <y:LineStyle color="#000000" type="line" width="1.0"/>
          <y:Arrows source="none" target="none"/>
          <y:EdgeLabel alignment="center" distance="2.0" fontFamily="Dialog" fontSize="12" fontStyle="plain" hasBackgroundColor="false" hasLineColor="false" height="4.0" modelName="six_pos" modelPosition="tail" preferredPlacement="anywhere" ratio="0.5" textColor="#000000" visible="true" width="4.0" x="50.55642449185126" y="-148.25635328341187"/>
          <y:BendStyle smoothed="false"/>
        </y:PolyLineEdge>
      </data>
      <data key="d3"/>
    </edge>
    <edge id="e73" source="n76" target="n75">
      <data key="d2">
        <y:PolyLineEdge>
          <y:Path sx="0.0" sy="15.0" tx="0.0" ty="-15.0"/>
          <y:LineStyle color="#000000" type="line" width="1.0"/>
          <y:Arrows source="none" target="none"/>
          <y:BendStyle smoothed="false"/>
        </y:PolyLineEdge>
      </data>
      <data key="d3"/>
    </edge>
    <edge id="e74" source="n77" target="n76">
      <data key="d2">
        <y:PolyLineEdge>
          <y:Path sx="0.0" sy="15.0" tx="0.0" ty="-15.0"/>
          <y:LineStyle color="#000000" type="line" width="1.0"/>
          <y:Arrows source="none" target="none"/>
          <y:BendStyle smoothed="false"/>
        </y:PolyLineEdge>
      </data>
      <data key="d3"/>
    </edge>
    <edge id="e75" source="n61" target="n77">
      <data key="d2">
        <y:PolyLineEdge>
          <y:Path sx="0.0" sy="0.0" tx="0.0" ty="0.0"/>
          <y:LineStyle color="#000000" type="line" width="1.0"/>
          <y:Arrows source="none" target="none"/>
          <y:EdgeLabel alignment="center" distance="2.0" fontFamily="Dialog" fontSize="12" fontStyle="plain" hasBackgroundColor="false" hasLineColor="false" height="4.0" modelName="six_pos" modelPosition="tail" preferredPlacement="anywhere" ratio="0.5" textColor="#000000" visible="true" width="4.0" x="1.9999985392675512" y="-0.48260982168798705"/>
          <y:BendStyle smoothed="false"/>
        </y:PolyLineEdge>
      </data>
      <data key="d3"/>
    </edge>
    <edge id="e76" source="n75" target="n46">
      <data key="d2">
        <y:PolyLineEdge>
          <y:Path sx="0.0" sy="0.0" tx="0.0" ty="0.0"/>
          <y:LineStyle color="#000000" type="line" width="1.0"/>
          <y:Arrows source="none" target="none"/>
          <y:EdgeLabel alignment="center" distance="2.0" fontFamily="Dialog" fontSize="12" fontStyle="plain" hasBackgroundColor="false" hasLineColor="false" height="4.0" modelName="six_pos" modelPosition="tail" preferredPlacement="anywhere" ratio="0.5" textColor="#000000" visible="true" width="4.0" x="1.9064096637890557" y="1.8784450337387284"/>
          <y:BendStyle smoothed="false"/>
        </y:PolyLineEdge>
      </data>
      <data key="d3"/>
    </edge>
    <edge id="e77" source="n79" target="n78">
      <data key="d2">
        <y:PolyLineEdge>
          <y:Path sx="0.0" sy="-14.984375238418579" tx="0.0" ty="14.984375238418579"/>
          <y:LineStyle color="#000000" type="line" width="1.0"/>
          <y:Arrows source="none" target="none"/>
          <y:BendStyle smoothed="false"/>
        </y:PolyLineEdge>
      </data>
      <data key="d3"/>
    </edge>
    <edge id="e78" source="n80" target="n79">
      <data key="d2">
        <y:PolyLineEdge>
          <y:Path sx="0.0" sy="-14.984375238418579" tx="0.0" ty="-15.0"/>
          <y:LineStyle color="#000000" type="line" width="1.0"/>
          <y:Arrows source="none" target="none"/>
          <y:BendStyle smoothed="false"/>
        </y:PolyLineEdge>
      </data>
      <data key="d3"/>
    </edge>
    <edge id="e79" source="n81" target="n80">
      <data key="d2">
        <y:PolyLineEdge>
          <y:Path sx="0.0" sy="-14.984375238418579" tx="0.0" ty="0.0"/>
          <y:LineStyle color="#000000" type="line" width="1.0"/>
          <y:Arrows source="none" target="none"/>
          <y:BendStyle smoothed="false"/>
        </y:PolyLineEdge>
      </data>
      <data key="d3"/>
    </edge>
    <edge id="e80" source="n53" target="n82">
      <data key="d2">
        <y:PolyLineEdge>
          <y:Path sx="0.0" sy="0.0" tx="0.0" ty="0.0"/>
          <y:LineStyle color="#000000" type="line" width="1.0"/>
          <y:Arrows source="none" target="none"/>
          <y:EdgeLabel alignment="center" distance="2.0" fontFamily="Dialog" fontSize="12" fontStyle="plain" hasBackgroundColor="false" hasLineColor="false" height="4.0" modelName="six_pos" modelPosition="tail" preferredPlacement="anywhere" ratio="0.5" textColor="#000000" visible="true" width="4.0" x="-25.353618482077025" y="-17.907099739788237"/>
          <y:BendStyle smoothed="false"/>
        </y:PolyLineEdge>
      </data>
      <data key="d3"/>
    </edge>
    <edge id="e81" source="n70" target="n82">
      <data key="d2">
        <y:PolyLineEdge>
          <y:Path sx="0.0" sy="0.0" tx="0.0" ty="0.0">
            <y:Point x="-61.274706867671966" y="497.6733668341708"/>
          </y:Path>
          <y:LineStyle color="#000000" type="line" width="1.0"/>
          <y:Arrows source="none" target="none"/>
          <y:EdgeLabel alignment="center" distance="2.0" fontFamily="Dialog" fontSize="12" fontStyle="plain" hasBackgroundColor="false" hasLineColor="false" height="4.0" modelName="six_pos" modelPosition="tail" preferredPlacement="anywhere" ratio="0.5" textColor="#000000" visible="true" width="4.0" x="-142.26764847055424" y="-84.8902531030053"/>
          <y:BendStyle smoothed="false"/>
        </y:PolyLineEdge>
      </data>
      <data key="d3"/>
    </edge>
    <edge id="e82" source="n82" target="n83">
      <data key="d2">
        <y:PolyLineEdge>
          <y:Path sx="0.0" sy="0.0" tx="0.0" ty="0.0"/>
          <y:LineStyle color="#000000" type="line" width="1.0"/>
          <y:Arrows source="none" target="none"/>
          <y:EdgeLabel alignment="center" distance="2.0" fontFamily="Dialog" fontSize="12" fontStyle="plain" hasBackgroundColor="false" hasLineColor="false" height="4.0" modelName="six_pos" modelPosition="tail" preferredPlacement="anywhere" ratio="0.5" textColor="#000000" visible="true" width="4.0" x="1.8212313318052793" y="-10.359264247967701"/>
          <y:BendStyle smoothed="false"/>
        </y:PolyLineEdge>
      </data>
      <data key="d3"/>
    </edge>
    <edge id="e83" source="n81" target="n88">
      <data key="d2">
        <y:PolyLineEdge>
          <y:Path sx="0.0" sy="0.0" tx="0.0" ty="0.0"/>
          <y:LineStyle color="#000000" type="line" width="1.0"/>
          <y:Arrows source="none" target="none"/>
          <y:EdgeLabel alignment="center" distance="2.0" fontFamily="Dialog" fontSize="12" fontStyle="plain" hasBackgroundColor="false" hasLineColor="false" height="4.0" modelName="six_pos" modelPosition="tail" preferredPlacement="anywhere" ratio="0.5" textColor="#000000" visible="true" width="4.0" x="2.0000098491739777" y="9.902242697898373"/>
          <y:BendStyle smoothed="false"/>
        </y:PolyLineEdge>
      </data>
      <data key="d3"/>
    </edge>
    <edge id="e84" source="n78" target="n83">
      <data key="d2">
        <y:PolyLineEdge>
          <y:Path sx="0.0" sy="0.0" tx="0.0" ty="0.0"/>
          <y:LineStyle color="#000000" type="line" width="1.0"/>
          <y:Arrows source="none" target="none"/>
          <y:EdgeLabel alignment="center" distance="2.0" fontFamily="Dialog" fontSize="12" fontStyle="plain" hasBackgroundColor="false" hasLineColor="false" height="4.0" modelName="six_pos" modelPosition="tail" preferredPlacement="anywhere" ratio="0.5" textColor="#000000" visible="true" width="4.0" x="13.257857598324847" y="6.441706297297287"/>
          <y:BendStyle smoothed="false"/>
        </y:PolyLineEdge>
      </data>
      <data key="d3"/>
    </edge>
    <edge id="e85" source="n16" target="n74">
      <data key="d2">
        <y:PolyLineEdge>
          <y:Path sx="0.0" sy="0.0" tx="0.0" ty="0.0"/>
          <y:LineStyle color="#000000" type="line" width="1.0"/>
          <y:Arrows source="none" target="none"/>
          <y:EdgeLabel alignment="center" distance="2.0" fontFamily="Dialog" fontSize="12" fontStyle="plain" hasBackgroundColor="false" hasLineColor="false" height="4.0" modelName="six_pos" modelPosition="tail" preferredPlacement="anywhere" ratio="0.5" textColor="#000000" visible="true" width="4.0" x="31.515625812812004" y="20.639785519012207"/>
          <y:BendStyle smoothed="false"/>
        </y:PolyLineEdge>
      </data>
      <data key="d3"/>
    </edge>
    <edge id="e86" source="n21" target="n40">
      <data key="d2">
        <y:PolyLineEdge>
          <y:Path sx="0.0" sy="0.0" tx="14.9765625" ty="0.0"/>
          <y:LineStyle color="#000000" type="line" width="1.0"/>
          <y:Arrows source="none" target="none"/>
          <y:EdgeLabel alignment="center" distance="2.0" fontFamily="Dialog" fontSize="12" fontStyle="plain" hasBackgroundColor="false" hasLineColor="false" height="4.0" modelName="six_pos" modelPosition="tail" preferredPlacement="anywhere" ratio="0.5" textColor="#000000" visible="true" width="4.0" x="20.051502707813825" y="-23.511239124666503"/>
          <y:BendStyle smoothed="false"/>
        </y:PolyLineEdge>
      </data>
      <data key="d3"/>
    </edge>
    <edge id="e87" source="n21" target="n41">
      <data key="d2">
        <y:PolyLineEdge>
          <y:Path sx="0.0" sy="0.0" tx="0.0" ty="0.0"/>
          <y:LineStyle color="#000000" type="line" width="1.0"/>
          <y:Arrows source="none" target="none"/>
          <y:EdgeLabel alignment="center" distance="2.0" fontFamily="Dialog" fontSize="12" fontStyle="plain" hasBackgroundColor="false" hasLineColor="false" height="4.0" modelName="six_pos" modelPosition="tail" preferredPlacement="anywhere" ratio="0.5" textColor="#000000" visible="true" width="4.0" x="-1.60193320036268" y="-23.511239124666503"/>
          <y:BendStyle smoothed="false"/>
        </y:PolyLineEdge>
      </data>
      <data key="d3"/>
    </edge>
    <edge id="e88" source="n21" target="n37">
      <data key="d2">
        <y:PolyLineEdge>
          <y:Path sx="0.0" sy="0.0" tx="0.0" ty="0.0"/>
          <y:LineStyle color="#000000" type="line" width="1.0"/>
          <y:Arrows source="none" target="none"/>
          <y:EdgeLabel alignment="center" distance="2.0" fontFamily="Dialog" fontSize="12" fontStyle="plain" hasBackgroundColor="false" hasLineColor="false" height="4.0" modelName="six_pos" modelPosition="tail" preferredPlacement="anywhere" ratio="0.5" textColor="#000000" visible="true" width="4.0" x="-16.46302286092805" y="-23.511239124666503"/>
          <y:BendStyle smoothed="false"/>
        </y:PolyLineEdge>
      </data>
      <data key="d3"/>
    </edge>
    <edge id="e89" source="n3" target="n7">
      <data key="d2">
        <y:PolyLineEdge>
          <y:Path sx="0.0" sy="0.0" tx="0.0" ty="0.0"/>
          <y:LineStyle color="#000000" type="line" width="1.0"/>
          <y:Arrows source="none" target="none"/>
          <y:EdgeLabel alignment="center" distance="2.0" fontFamily="Dialog" fontSize="12" fontStyle="plain" hasBackgroundColor="false" hasLineColor="false" height="4.0" modelName="six_pos" modelPosition="tail" preferredPlacement="anywhere" ratio="0.5" textColor="#000000" visible="true" width="4.0" x="13.688212259407464" y="2.0000032183384633"/>
          <y:BendStyle smoothed="false"/>
        </y:PolyLineEdge>
      </data>
      <data key="d3"/>
    </edge>
    <edge id="e90" source="n34" target="n38">
      <data key="d2">
        <y:PolyLineEdge>
          <y:Path sx="0.0" sy="0.0" tx="-14.984375" ty="0.0"/>
          <y:LineStyle color="#000000" type="line" width="1.0"/>
          <y:Arrows source="none" target="none"/>
          <y:EdgeLabel alignment="center" distance="2.0" fontFamily="Dialog" fontSize="12" fontStyle="plain" hasBackgroundColor="false" hasLineColor="false" height="4.0" modelName="six_pos" modelPosition="tail" preferredPlacement="anywhere" ratio="0.5" textColor="#000000" visible="true" width="4.0" x="3.5555865453872" y="1.9999901279776395"/>
          <y:BendStyle smoothed="false"/>
        </y:PolyLineEdge>
      </data>
      <data key="d3"/>
    </edge>
    <edge id="e91" source="n30" target="n39">
      <data key="d2">
        <y:PolyLineEdge>
          <y:Path sx="0.0" sy="0.0" tx="0.0" ty="0.0"/>
          <y:LineStyle color="#000000" type="line" width="1.0"/>
          <y:Arrows source="none" target="none"/>
          <y:EdgeLabel alignment="center" distance="2.0" fontFamily="Dialog" fontSize="12" fontStyle="plain" hasBackgroundColor="false" hasLineColor="false" height="4.0" modelName="six_pos" modelPosition="tail" preferredPlacement="anywhere" ratio="0.5" textColor="#000000" visible="true" width="4.0" x="-11.223534891876284" y="1.9999901279776395"/>
          <y:BendStyle smoothed="false"/>
        </y:PolyLineEdge>
      </data>
      <data key="d3"/>
    </edge>
    <edge id="e92" source="n97" target="n96">
      <data key="d2">
        <y:PolyLineEdge>
          <y:Path sx="0.0" sy="0.0" tx="0.0" ty="0.0"/>
          <y:LineStyle color="#000000" type="line" width="1.0"/>
          <y:Arrows source="none" target="none"/>
          <y:EdgeLabel alignment="center" distance="2.0" fontFamily="Dialog" fontSize="12" fontStyle="plain" hasBackgroundColor="false" hasLineColor="false" height="4.0" modelName="six_pos" modelPosition="tail" preferredPlacement="anywhere" ratio="0.5" textColor="#000000" visible="true" width="4.0" x="2.0254189857682263" y="6.485684784444572"/>
          <y:BendStyle smoothed="false"/>
        </y:PolyLineEdge>
      </data>
      <data key="d3"/>
    </edge>
    <edge id="e93" source="n96" target="n100">
      <data key="d2">
        <y:PolyLineEdge>
          <y:Path sx="0.0" sy="0.0" tx="0.0" ty="0.0"/>
          <y:LineStyle color="#000000" type="line" width="1.0"/>
          <y:Arrows source="none" target="none"/>
          <y:EdgeLabel alignment="center" distance="2.0" fontFamily="Dialog" fontSize="12" fontStyle="plain" hasBackgroundColor="false" hasLineColor="false" height="4.0" modelName="six_pos" modelPosition="tail" preferredPlacement="anywhere" ratio="0.5" textColor="#000000" visible="true" width="4.0" x="2.124618196012591" y="3.1684186962824583"/>
          <y:BendStyle smoothed="false"/>
        </y:PolyLineEdge>
      </data>
      <data key="d3"/>
    </edge>
    <edge id="e94" source="n98" target="n129">
      <data key="d2">
        <y:PolyLineEdge>
          <y:Path sx="0.0" sy="0.0" tx="0.0" ty="0.0"/>
          <y:LineStyle color="#000000" type="line" width="1.0"/>
          <y:Arrows source="none" target="none"/>
          <y:EdgeLabel alignment="center" distance="2.0" fontFamily="Dialog" fontSize="12" fontStyle="plain" hasBackgroundColor="false" hasLineColor="false" height="4.0" modelName="six_pos" modelPosition="tail" preferredPlacement="anywhere" ratio="0.5" textColor="#000000" visible="true" width="4.0" x="2.0000054533263665" y="-6.633754451266896"/>
          <y:BendStyle smoothed="false"/>
        </y:PolyLineEdge>
      </data>
      <data key="d3"/>
    </edge>
    <edge id="e95" source="n129" target="n99">
      <data key="d2">
        <y:PolyLineEdge>
          <y:Path sx="0.0" sy="0.0" tx="0.0" ty="0.0"/>
          <y:LineStyle color="#000000" type="line" width="1.0"/>
          <y:Arrows source="none" target="none"/>
          <y:EdgeLabel alignment="center" distance="2.0" fontFamily="Dialog" fontSize="12" fontStyle="plain" hasBackgroundColor="false" hasLineColor="false" height="4.0" modelName="six_pos" modelPosition="tail" preferredPlacement="anywhere" ratio="0.5" textColor="#000000" visible="true" width="4.0" x="2.0000054533263665" y="-7.05604991184623"/>
          <y:BendStyle smoothed="false"/>
        </y:PolyLineEdge>
      </data>
      <data key="d3"/>
    </edge>
    <edge id="e96" source="n102" target="n105">
      <data key="d2">
        <y:PolyLineEdge>
          <y:Path sx="0.0" sy="0.0" tx="0.0" ty="0.0"/>
          <y:LineStyle color="#000000" type="line" width="1.0"/>
          <y:Arrows source="none" target="none"/>
          <y:EdgeLabel alignment="center" distance="2.0" fontFamily="Dialog" fontSize="12" fontStyle="plain" hasBackgroundColor="false" hasLineColor="false" height="4.0" modelName="six_pos" modelPosition="tail" preferredPlacement="anywhere" ratio="0.5" textColor="#000000" visible="true" width="4.0" x="-24.159337876219013" y="92.63387233145068"/>
          <y:BendStyle smoothed="false"/>
        </y:PolyLineEdge>
      </data>
      <data key="d3"/>
    </edge>
    <edge id="e97" source="n102" target="n106">
      <data key="d2">
        <y:PolyLineEdge>
          <y:Path sx="0.0" sy="0.0" tx="0.0" ty="0.0"/>
          <y:LineStyle color="#000000" type="line" width="1.0"/>
          <y:Arrows source="none" target="none"/>
          <y:EdgeLabel alignment="center" distance="2.0" fontFamily="Dialog" fontSize="12" fontStyle="plain" hasBackgroundColor="false" hasLineColor="false" height="4.0" modelName="six_pos" modelPosition="tail" preferredPlacement="anywhere" ratio="0.5" textColor="#000000" visible="true" width="4.0" x="-31.57285728688794" y="-16.11594800033322"/>
          <y:BendStyle smoothed="false"/>
        </y:PolyLineEdge>
      </data>
      <data key="d3"/>
    </edge>
    <edge id="e98" source="n102" target="n104">
      <data key="d2">
        <y:PolyLineEdge>
          <y:Path sx="0.0" sy="0.0" tx="0.0" ty="0.0"/>
          <y:LineStyle color="#000000" type="line" width="1.0"/>
          <y:Arrows source="none" target="none"/>
          <y:EdgeLabel alignment="center" distance="2.0" fontFamily="Dialog" fontSize="12" fontStyle="plain" hasBackgroundColor="false" hasLineColor="false" height="4.0" modelName="six_pos" modelPosition="tail" preferredPlacement="anywhere" ratio="0.5" textColor="#000000" visible="true" width="4.0" x="2.000001408444632" y="92.63387233145068"/>
          <y:BendStyle smoothed="false"/>
        </y:PolyLineEdge>
      </data>
      <data key="d3"/>
    </edge>
    <edge id="e99" source="n103" target="n102">
      <data key="d2">
        <y:PolyLineEdge>
          <y:Path sx="0.0" sy="0.0" tx="0.0" ty="0.0">
            <y:Point x="503.0" y="455.5"/>
          </y:Path>
          <y:LineStyle color="#000000" type="line" width="1.0"/>
          <y:Arrows source="none" target="none"/>
          <y:EdgeLabel alignment="center" distance="2.0" fontFamily="Dialog" fontSize="12" fontStyle="plain" hasBackgroundColor="false" hasLineColor="false" height="4.0" modelName="six_pos" modelPosition="tail" preferredPlacement="anywhere" ratio="0.5" textColor="#000000" visible="true" width="4.0" x="-41.968377195181006" y="-60.76160002746002"/>
          <y:BendStyle smoothed="false"/>
        </y:PolyLineEdge>
      </data>
      <data key="d3"/>
    </edge>
    <edge id="e100" source="n107" target="n108">
      <data key="d2">
        <y:PolyLineEdge>
          <y:Path sx="0.0" sy="0.0" tx="0.0" ty="0.0"/>
          <y:LineStyle color="#000000" type="line" width="1.0"/>
          <y:Arrows source="none" target="none"/>
          <y:EdgeLabel alignment="center" distance="2.0" fontFamily="Dialog" fontSize="12" fontStyle="plain" hasBackgroundColor="false" hasLineColor="false" height="4.0" modelName="six_pos" modelPosition="tail" preferredPlacement="anywhere" ratio="0.5" textColor="#000000" visible="true" width="4.0" x="2.223249305513434" y="6.485684784444572"/>
          <y:BendStyle smoothed="false"/>
        </y:PolyLineEdge>
      </data>
      <data key="d3"/>
    </edge>
    <edge id="e101" source="n109" target="n110">
      <data key="d2">
        <y:PolyLineEdge>
          <y:Path sx="0.0" sy="0.0" tx="0.0" ty="0.0"/>
          <y:LineStyle color="#000000" type="line" width="1.0"/>
          <y:Arrows source="none" target="none"/>
          <y:EdgeLabel alignment="center" distance="2.0" fontFamily="Dialog" fontSize="12" fontStyle="plain" hasBackgroundColor="false" hasLineColor="false" height="4.0" modelName="six_pos" modelPosition="tail" preferredPlacement="anywhere" ratio="0.5" textColor="#000000" visible="true" width="4.0" x="1.9999862721671207" y="5.384084738456522"/>
          <y:BendStyle smoothed="false"/>
        </y:PolyLineEdge>
      </data>
      <data key="d3"/>
    </edge>
    <edge id="e102" source="n112" target="n114">
      <data key="d2">
        <y:PolyLineEdge>
          <y:Path sx="0.0" sy="0.0" tx="0.0" ty="0.0"/>
          <y:LineStyle color="#000000" type="line" width="1.0"/>
          <y:Arrows source="none" target="none"/>
          <y:EdgeLabel alignment="center" distance="2.0" fontFamily="Dialog" fontSize="12" fontStyle="plain" hasBackgroundColor="false" hasLineColor="false" height="4.0" modelName="six_pos" modelPosition="tail" preferredPlacement="anywhere" ratio="0.5" textColor="#000000" visible="true" width="4.0" x="2.2232556332949116" y="6.485684784444572"/>
          <y:BendStyle smoothed="false"/>
        </y:PolyLineEdge>
      </data>
      <data key="d3"/>
    </edge>
    <edge id="e103" source="n114" target="n115">
      <data key="d2">
        <y:PolyLineEdge>
          <y:Path sx="0.0" sy="0.0" tx="0.0" ty="0.0"/>
          <y:LineStyle color="#000000" type="line" width="1.0"/>
          <y:Arrows source="none" target="none"/>
          <y:EdgeLabel alignment="center" distance="2.0" fontFamily="Dialog" fontSize="12" fontStyle="plain" hasBackgroundColor="false" hasLineColor="false" height="4.0" modelName="six_pos" modelPosition="tail" preferredPlacement="anywhere" ratio="0.5" textColor="#000000" visible="true" width="4.0" x="2.0000106739610146" y="3.1684186962824583"/>
          <y:BendStyle smoothed="false"/>
        </y:PolyLineEdge>
      </data>
      <data key="d3"/>
    </edge>
    <edge id="e104" source="n115" target="n116">
      <data key="d2">
        <y:PolyLineEdge>
          <y:Path sx="0.0" sy="0.0" tx="0.0" ty="0.0"/>
          <y:LineStyle color="#000000" type="line" width="1.0"/>
          <y:Arrows source="none" target="none"/>
          <y:EdgeLabel alignment="center" distance="2.0" fontFamily="Dialog" fontSize="12" fontStyle="plain" hasBackgroundColor="false" hasLineColor="false" height="4.0" modelName="six_pos" modelPosition="tail" preferredPlacement="anywhere" ratio="0.5" textColor="#000000" visible="true" width="4.0" x="2.0000106739610146" y="1.9615947428236495"/>
          <y:BendStyle smoothed="false"/>
        </y:PolyLineEdge>
      </data>
      <data key="d3"/>
    </edge>
    <edge id="e105" source="n116" target="n117">
      <data key="d2">
        <y:PolyLineEdge>
          <y:Path sx="0.0" sy="0.0" tx="0.0" ty="0.0"/>
          <y:LineStyle color="#000000" type="line" width="1.0"/>
          <y:Arrows source="none" target="none"/>
          <y:EdgeLabel alignment="center" distance="2.0" fontFamily="Dialog" fontSize="12" fontStyle="plain" hasBackgroundColor="false" hasLineColor="false" height="4.0" modelName="six_pos" modelPosition="tail" preferredPlacement="anywhere" ratio="0.5" textColor="#000000" visible="true" width="4.0" x="2.0000106739610146" y="2.3350585199367515"/>
          <y:BendStyle smoothed="false"/>
        </y:PolyLineEdge>
      </data>
      <data key="d3"/>
    </edge>
    <edge id="e106" source="n101" target="n117">
      <data key="d2">
        <y:PolyLineEdge>
          <y:Path sx="0.0" sy="0.0" tx="0.0" ty="0.0"/>
          <y:LineStyle color="#000000" type="line" width="1.0"/>
          <y:Arrows source="none" target="none"/>
          <y:EdgeLabel alignment="center" distance="2.0" fontFamily="Dialog" fontSize="12" fontStyle="plain" hasBackgroundColor="false" hasLineColor="false" height="4.0" modelName="six_pos" modelPosition="tail" preferredPlacement="anywhere" ratio="0.5" textColor="#000000" visible="true" width="4.0" x="2.0000106739610146" y="-7.05604991184623"/>
          <y:BendStyle smoothed="false"/>
        </y:PolyLineEdge>
      </data>
      <data key="d3"/>
    </edge>
    <edge id="e107" source="n102" target="n100">
      <data key="d2">
        <y:PolyLineEdge>
          <y:Path sx="0.0" sy="0.0" tx="0.0" ty="0.0"/>
          <y:LineStyle color="#000000" type="line" width="1.0"/>
          <y:Arrows source="none" target="none"/>
          <y:EdgeLabel alignment="center" distance="2.0" fontFamily="Dialog" fontSize="12" fontStyle="plain" hasBackgroundColor="false" hasLineColor="false" height="4.0" modelName="six_pos" modelPosition="tail" preferredPlacement="anywhere" ratio="0.5" textColor="#000000" visible="true" width="4.0" x="24.514139606292815" y="-115.2749174878856"/>
          <y:BendStyle smoothed="false"/>
        </y:PolyLineEdge>
      </data>
      <data key="d3"/>
    </edge>
    <edge id="e108" source="n101" target="n102">
      <data key="d2">
        <y:PolyLineEdge>
          <y:Path sx="0.0" sy="0.0" tx="0.0" ty="0.0"/>
          <y:LineStyle color="#000000" type="line" width="1.0"/>
          <y:Arrows source="none" target="none"/>
          <y:EdgeLabel alignment="center" distance="2.0" fontFamily="Dialog" fontSize="12" fontStyle="plain" hasBackgroundColor="false" hasLineColor="false" height="4.0" modelName="six_pos" modelPosition="tail" preferredPlacement="anywhere" ratio="0.5" textColor="#000000" visible="true" width="4.0" x="-34.674751635853795" y="52.95715247447498"/>
          <y:BendStyle smoothed="false"/>
        </y:PolyLineEdge>
      </data>
      <data key="d3"/>
    </edge>
    <edge id="e109" source="n109" target="n103">
      <data key="d2">
        <y:PolyLineEdge>
          <y:Path sx="0.0" sy="0.0" tx="0.0" ty="0.0"/>
          <y:LineStyle color="#000000" type="line" width="1.0"/>
          <y:Arrows source="none" target="none"/>
          <y:EdgeLabel alignment="center" distance="2.0" fontFamily="Dialog" fontSize="12" fontStyle="plain" hasBackgroundColor="false" hasLineColor="false" height="4.0" modelName="six_pos" modelPosition="tail" preferredPlacement="anywhere" ratio="0.5" textColor="#000000" visible="true" width="4.0" x="1.9999862721671207" y="-8.172617391112453"/>
          <y:BendStyle smoothed="false"/>
        </y:PolyLineEdge>
      </data>
      <data key="d3"/>
    </edge>
    <edge id="e110" source="n107" target="n120">
      <data key="d2">
        <y:PolyLineEdge>
          <y:Path sx="0.0" sy="0.0" tx="0.0" ty="0.0"/>
          <y:LineStyle color="#000000" type="line" width="1.0"/>
          <y:Arrows source="none" target="none"/>
          <y:EdgeLabel alignment="center" distance="2.0" fontFamily="Dialog" fontSize="12" fontStyle="plain" hasBackgroundColor="false" hasLineColor="false" height="4.0" modelName="six_pos" modelPosition="tail" preferredPlacement="anywhere" ratio="0.5" textColor="#000000" visible="true" width="4.0" x="2.5664459280145593" y="2.0000004506634923"/>
          <y:BendStyle smoothed="false"/>
        </y:PolyLineEdge>
      </data>
      <data key="d3"/>
    </edge>
    <edge id="e111" source="n107" target="n121">
      <data key="d2">
        <y:PolyLineEdge>
          <y:Path sx="0.0" sy="0.0" tx="0.0" ty="14.984375">
            <y:Point x="233.5758026130652" y="-18.079309346733623"/>
          </y:Path>
          <y:LineStyle color="#000000" type="line" width="1.0"/>
          <y:Arrows source="none" target="none"/>
          <y:EdgeLabel alignment="center" distance="2.0" fontFamily="Dialog" fontSize="12" fontStyle="plain" hasBackgroundColor="false" hasLineColor="false" height="4.0" modelName="six_pos" modelPosition="tail" preferredPlacement="anywhere" ratio="0.5" textColor="#000000" visible="true" width="4.0" x="-23.554610558463423" y="-11.927877200436882"/>
          <y:BendStyle smoothed="false"/>
        </y:PolyLineEdge>
      </data>
      <data key="d3"/>
    </edge>
    <edge id="e112" source="n107" target="n119">
      <data key="d2">
        <y:PolyLineEdge>
          <y:Path sx="0.0" sy="0.0" tx="0.0" ty="0.0"/>
          <y:LineStyle color="#000000" type="line" width="1.0"/>
          <y:Arrows source="none" target="none"/>
          <y:EdgeLabel alignment="center" distance="2.0" fontFamily="Dialog" fontSize="12" fontStyle="plain" hasBackgroundColor="false" hasLineColor="false" height="4.0" modelName="six_pos" modelPosition="tail" preferredPlacement="anywhere" ratio="0.5" textColor="#000000" visible="true" width="4.0" x="-7.832807551933968" y="2.0000004506634923"/>
          <y:BendStyle smoothed="false"/>
        </y:PolyLineEdge>
      </data>
      <data key="d3"/>
    </edge>
    <edge id="e113" source="n102" target="n118">
      <data key="d2">
        <y:PolyLineEdge>
          <y:Path sx="0.0" sy="0.0" tx="0.0" ty="0.0"/>
          <y:LineStyle color="#000000" type="line" width="1.0"/>
          <y:Arrows source="none" target="none"/>
          <y:EdgeLabel alignment="center" distance="2.0" fontFamily="Dialog" fontSize="12" fontStyle="plain" hasBackgroundColor="false" hasLineColor="false" height="4.0" modelName="six_pos" modelPosition="tail" preferredPlacement="anywhere" ratio="0.5" textColor="#000000" visible="true" width="4.0" x="-50.38771042762153" y="92.63387233145068"/>
          <y:BendStyle smoothed="false"/>
        </y:PolyLineEdge>
      </data>
      <data key="d3"/>
    </edge>
    <edge id="e114" source="n102" target="n122">
      <data key="d2">
        <y:PolyLineEdge>
          <y:Path sx="0.0" sy="0.0" tx="0.0" ty="0.0"/>
          <y:LineStyle color="#000000" type="line" width="1.0"/>
          <y:Arrows source="none" target="none"/>
          <y:EdgeLabel alignment="center" distance="2.0" fontFamily="Dialog" fontSize="12" fontStyle="plain" hasBackgroundColor="false" hasLineColor="false" height="4.0" modelName="six_pos" modelPosition="tail" preferredPlacement="anywhere" ratio="0.5" textColor="#000000" visible="true" width="4.0" x="23.30743888438434" y="92.63387233145068"/>
          <y:BendStyle smoothed="false"/>
        </y:PolyLineEdge>
      </data>
      <data key="d3"/>
    </edge>
    <edge id="e115" source="n106" target="n98">
      <data key="d2">
        <y:PolyLineEdge>
          <y:Path sx="0.0" sy="0.0" tx="0.0" ty="0.0"/>
          <y:LineStyle color="#000000" type="line" width="1.0"/>
          <y:Arrows source="none" target="none"/>
          <y:EdgeLabel alignment="center" distance="2.0" fontFamily="Dialog" fontSize="12" fontStyle="plain" hasBackgroundColor="false" hasLineColor="false" height="4.0" modelName="six_pos" modelPosition="tail" preferredPlacement="anywhere" ratio="0.5" textColor="#000000" visible="true" width="4.0" x="2.0000054533263665" y="-6.94257484122943"/>
          <y:BendStyle smoothed="false"/>
        </y:PolyLineEdge>
      </data>
      <data key="d3"/>
    </edge>
    <edge id="e116" source="n117" target="n111">
      <data key="d2">
        <y:PolyLineEdge>
          <y:Path sx="0.0" sy="0.0" tx="0.0" ty="0.0">
            <y:Point x="563.7301688442212" y="154.71523296482405"/>
          </y:Path>
          <y:LineStyle color="#000000" type="line" width="1.0"/>
          <y:Arrows source="none" target="none"/>
          <y:EdgeLabel alignment="center" distance="2.0" fontFamily="Dialog" fontSize="12" fontStyle="plain" hasBackgroundColor="false" hasLineColor="false" height="4.0" modelName="six_pos" modelPosition="tail" preferredPlacement="anywhere" ratio="0.5" textColor="#000000" visible="true" width="4.0" x="22.911533264783202" y="-72.01689024263464"/>
          <y:BendStyle smoothed="false"/>
        </y:PolyLineEdge>
      </data>
      <data key="d3"/>
    </edge>
    <edge id="e117" source="n124" target="n123">
      <data key="d2">
        <y:PolyLineEdge>
          <y:Path sx="0.0" sy="15.0" tx="0.0" ty="-15.0"/>
          <y:LineStyle color="#000000" type="line" width="1.0"/>
          <y:Arrows source="none" target="none"/>
          <y:EdgeLabel alignment="center" distance="2.0" fontFamily="Dialog" fontSize="12" fontStyle="plain" hasBackgroundColor="false" hasLineColor="false" height="4.0" modelName="six_pos" modelPosition="tail" preferredPlacement="anywhere" ratio="0.5" textColor="#000000" visible="true" width="4.0" x="-18.500011272882148" y="-34.00000070454257"/>
          <y:BendStyle smoothed="false"/>
        </y:PolyLineEdge>
      </data>
      <data key="d3"/>
    </edge>
    <edge id="e118" source="n125" target="n124">
      <data key="d2">
        <y:PolyLineEdge>
          <y:Path sx="0.0" sy="15.0" tx="0.0" ty="-15.0"/>
          <y:LineStyle color="#000000" type="line" width="1.0"/>
          <y:Arrows source="none" target="none"/>
          <y:EdgeLabel alignment="center" distance="2.0" fontFamily="Dialog" fontSize="12" fontStyle="plain" hasBackgroundColor="false" hasLineColor="false" height="4.0" modelName="six_pos" modelPosition="tail" preferredPlacement="anywhere" ratio="0.5" textColor="#000000" visible="true" width="4.0" x="1.9999887271178522" y="3.200240900872302"/>
          <y:BendStyle smoothed="false"/>
        </y:PolyLineEdge>
      </data>
      <data key="d3"/>
    </edge>
    <edge id="e119" source="n113" target="n125">
      <data key="d2">
        <y:PolyLineEdge>
          <y:Path sx="0.0" sy="0.0" tx="0.0" ty="0.0"/>
          <y:LineStyle color="#000000" type="line" width="1.0"/>
          <y:Arrows source="none" target="none"/>
          <y:EdgeLabel alignment="center" distance="2.0" fontFamily="Dialog" fontSize="12" fontStyle="plain" hasBackgroundColor="false" hasLineColor="false" height="4.0" modelName="six_pos" modelPosition="tail" preferredPlacement="anywhere" ratio="0.5" textColor="#000000" visible="true" width="4.0" x="2.013668641416757" y="6.485684784444572"/>
          <y:BendStyle smoothed="false"/>
        </y:PolyLineEdge>
      </data>
      <data key="d3"/>
    </edge>
    <edge id="e120" source="n123" target="n99">
      <data key="d2">
        <y:PolyLineEdge>
          <y:Path sx="0.0" sy="0.0" tx="0.0" ty="0.0"/>
          <y:LineStyle color="#000000" type="line" width="1.0"/>
          <y:Arrows source="none" target="none"/>
          <y:EdgeLabel alignment="center" distance="2.0" fontFamily="Dialog" fontSize="12" fontStyle="plain" hasBackgroundColor="false" hasLineColor="false" height="4.0" modelName="six_pos" modelPosition="tail" preferredPlacement="anywhere" ratio="0.5" textColor="#000000" visible="true" width="4.0" x="-8.21235417820003" y="9.395110861831512"/>
          <y:BendStyle smoothed="false"/>
        </y:PolyLineEdge>
      </data>
      <data key="d3"/>
    </edge>
    <edge id="e121" source="n99" target="n126">
      <data key="d2">
        <y:PolyLineEdge>
          <y:Path sx="0.0" sy="0.0" tx="0.0" ty="0.0"/>
          <y:LineStyle color="#000000" type="line" width="1.0"/>
          <y:Arrows source="none" target="none"/>
          <y:EdgeLabel alignment="center" distance="2.0" fontFamily="Dialog" fontSize="12" fontStyle="plain" hasBackgroundColor="false" hasLineColor="false" height="4.0" modelName="six_pos" modelPosition="tail" preferredPlacement="anywhere" ratio="0.5" textColor="#000000" visible="true" width="4.0" x="-12.553381828764827" y="-25.27540930291775"/>
          <y:BendStyle smoothed="false"/>
        </y:PolyLineEdge>
      </data>
      <data key="d3"/>
    </edge>
    <edge id="e122" source="n126" target="n108">
      <data key="d2">
        <y:PolyLineEdge>
          <y:Path sx="0.0" sy="0.0" tx="0.0" ty="0.0"/>
          <y:LineStyle color="#000000" type="line" width="1.0"/>
          <y:Arrows source="none" target="none"/>
          <y:EdgeLabel alignment="center" distance="2.0" fontFamily="Dialog" fontSize="12" fontStyle="plain" hasBackgroundColor="false" hasLineColor="false" height="4.0" modelName="six_pos" modelPosition="tail" preferredPlacement="anywhere" ratio="0.5" textColor="#000000" visible="true" width="4.0" x="1.8881495360505482" y="-7.168419072272229"/>
          <y:BendStyle smoothed="false"/>
        </y:PolyLineEdge>
      </data>
      <data key="d3"/>
    </edge>
    <edge id="e123" source="n102" target="n127">
      <data key="d2">
        <y:PolyLineEdge>
          <y:Path sx="0.0" sy="0.0" tx="0.0" ty="0.0"/>
          <y:LineStyle color="#000000" type="line" width="1.0"/>
          <y:Arrows source="none" target="none"/>
          <y:EdgeLabel alignment="center" distance="2.0" fontFamily="Dialog" fontSize="12" fontStyle="plain" hasBackgroundColor="false" hasLineColor="false" height="4.0" modelName="six_pos" modelPosition="tail" preferredPlacement="anywhere" ratio="0.5" textColor="#000000" visible="true" width="4.0" x="2.000001408444632" y="-135.5053094273926"/>
          <y:BendStyle smoothed="false"/>
        </y:PolyLineEdge>
      </data>
      <data key="d3"/>
    </edge>
    <edge id="e124" source="n127" target="n128">
      <data key="d2">
        <y:PolyLineEdge>
          <y:Path sx="0.0" sy="0.0" tx="0.0" ty="0.0"/>
          <y:LineStyle color="#000000" type="line" width="1.0"/>
          <y:Arrows source="none" target="none"/>
          <y:EdgeLabel alignment="center" distance="2.0" fontFamily="Dialog" fontSize="12" fontStyle="plain" hasBackgroundColor="false" hasLineColor="false" height="4.0" modelName="six_pos" modelPosition="tail" preferredPlacement="anywhere" ratio="0.5" textColor="#000000" visible="true" width="4.0" x="1.8619182427784722" y="-10.485685912576912"/>
          <y:BendStyle smoothed="false"/>
        </y:PolyLineEdge>
      </data>
      <data key="d3"/>
    </edge>
  </graph>
  <data key="d4">
    <y:Resources/>
  </data>
</graphml>
