# Supplementary material for: BowTieBuilder: modeling signal transduction pathways
Source: BMC Syst Biol. 2009 Jun 30;3:67. doi: 10.1186/1752-0509-3-67 (PMC2712453; doi:10.1186/1752-0509-3-67)
Supplement: Additional file 2 — GraphML-formatted files of several signaling pathways. Several signaling pathways in GraphML format. These files can be viewed and edited with yEd (from yWorks). [file 1752-0509-3-67-S2.zip › SPhase.graphml]

<?xml version="1.0" encoding="UTF-8" standalone="no"?>
<graphml xmlns="http://graphml.graphdrawing.org/xmlns/graphml" xmlns:xsi="http://www.w3.org/2001/XMLSchema-instance" xmlns:y="http://www.yworks.com/xml/graphml" xsi:schemaLocation="http://graphml.graphdrawing.org/xmlns/graphml http://www.yworks.com/xml/schema/graphml/1.0/ygraphml.xsd">
  <key for="node" id="d0" yfiles.type="nodegraphics"/>
  <key attr.name="description" attr.type="string" for="node" id="d1"/>
  <key for="edge" id="d2" yfiles.type="edgegraphics"/>
  <key attr.name="description" attr.type="string" for="edge" id="d3"/>
  <key for="graphml" id="d4" yfiles.type="resources"/>
  <graph edgedefault="directed" id="G" parse.edges="80" parse.nodes="89" parse.order="free">
    <node id="n0">
      <data key="d0">
        <y:ShapeNode>
          <y:Geometry height="88.80000000000001" width="109.59999999999991" x="398.5500000000002" y="470.85"/>
          <y:Fill color="#E2DFDF" transparent="false"/>
          <y:BorderStyle hasColor="false" type="line" width="1.0"/>
          <y:NodeLabel alignment="right" autoSizePolicy="content" fontFamily="Arial" fontSize="14" fontStyle="plain" hasBackgroundColor="false" hasLineColor="false" height="35.28125" modelName="internal" modelPosition="bl" textColor="#000000" visible="true" width="32.0" x="4.0" y="49.51875000000007">core
0.75</y:NodeLabel>
          <y:Shape type="roundrectangle"/>
          <y:DropShadow color="#C0C0C0" offsetX="2" offsetY="2"/>
        </y:ShapeNode>
      </data>
      <data key="d1"/>
    </node>
    <node id="n1">
      <data key="d0">
        <y:ShapeNode>
          <y:Geometry height="120.0" width="104.0" x="41.75" y="433.25"/>
          <y:Fill color="#E2DFDF" transparent="false"/>
          <y:BorderStyle hasColor="false" type="line" width="1.0"/>
          <y:NodeLabel alignment="right" autoSizePolicy="content" fontFamily="Arial" fontSize="14" fontStyle="plain" hasBackgroundColor="false" hasLineColor="false" height="35.28125" modelName="internal" modelPosition="bl" textColor="#000000" visible="true" width="32.0" x="4.0" y="80.71875">core
0.17</y:NodeLabel>
          <y:Shape type="roundrectangle"/>
          <y:DropShadow color="#C0C0C0" offsetX="2" offsetY="2"/>
        </y:ShapeNode>
      </data>
      <data key="d1"/>
    </node>
    <node id="n2">
      <data key="d0">
        <y:ShapeNode>
          <y:Geometry height="178.0" width="241.0" x="-448.25" y="433.25"/>
          <y:Fill color="#E2DFDF" transparent="false"/>
          <y:BorderStyle hasColor="false" type="line" width="1.0"/>
          <y:NodeLabel alignment="right" autoSizePolicy="content" fontFamily="Arial" fontSize="14" fontStyle="plain" hasBackgroundColor="false" hasLineColor="false" height="35.28125" modelName="internal" modelPosition="br" textColor="#000000" visible="true" width="32.0" x="205.0" y="138.71875">core
0.25</y:NodeLabel>
          <y:Shape type="roundrectangle"/>
          <y:DropShadow color="#C0C0C0" offsetX="2" offsetY="2"/>
        </y:ShapeNode>
      </data>
      <data key="d1"/>
    </node>
    <node id="n3">
      <data key="d0">
        <y:ShapeNode>
          <y:Geometry height="89.0" width="135.0" x="-348.5" y="122.0"/>
          <y:Fill color="#E2DFDF" transparent="false"/>
          <y:BorderStyle hasColor="false" type="line" width="1.0"/>
          <y:NodeLabel alignment="right" autoSizePolicy="content" fontFamily="Arial" fontSize="14" fontStyle="plain" hasBackgroundColor="false" hasLineColor="false" height="35.28125" modelName="internal" modelPosition="bl" textColor="#000000" visible="true" width="32.0" x="4.0" y="49.71875">core
0.75</y:NodeLabel>
          <y:Shape type="roundrectangle"/>
          <y:DropShadow color="#C0C0C0" offsetX="2" offsetY="2"/>
        </y:ShapeNode>
      </data>
      <data key="d1"/>
    </node>
    <node id="n4">
      <data key="d0">
        <y:ShapeNode>
          <y:Geometry height="25.92626953125" width="47.0" x="-326.74727411369554" y="467.8677732249446"/>
          <y:Fill color="#FFCC00" transparent="false"/>
          <y:BorderStyle hasColor="false" type="line" width="1.0"/>
          <y:NodeLabel alignment="center" autoSizePolicy="content" fontFamily="Dialog" fontSize="13" fontStyle="plain" hasBackgroundColor="false" hasLineColor="false" height="19.92626953125" modelName="internal" modelPosition="c" textColor="#000000" visible="true" width="41.0" x="3.0" y="3.0">Cdc28</y:NodeLabel>
          <y:Shape type="roundrectangle"/>
        </y:ShapeNode>
      </data>
      <data key="d1"/>
    </node>
    <node id="n5">
      <data key="d0">
        <y:ShapeNode>
          <y:Geometry height="25.92626953125" width="36.0" x="353.40232674856884" y="522.6031593256955"/>
          <y:Fill color="#CC3300" transparent="false"/>
          <y:BorderStyle hasColor="false" type="line" width="1.0"/>
          <y:NodeLabel alignment="center" autoSizePolicy="content" fontFamily="Dialog" fontSize="13" fontStyle="plain" hasBackgroundColor="false" hasLineColor="false" height="19.92626953125" modelName="internal" modelPosition="c" textColor="#FFFFFF" visible="true" width="30.0" x="3.0" y="3.0">Sic1</y:NodeLabel>
          <y:Shape type="roundrectangle"/>
        </y:ShapeNode>
      </data>
      <data key="d1"/>
    </node>
    <node id="n6">
      <data key="d0">
        <y:ShapeNode>
          <y:Geometry height="23.92626953125" width="37.0" x="461.90232674856884" y="401.4031593256954"/>
          <y:Fill color="#7F0080" transparent="false"/>
          <y:BorderStyle hasColor="false" type="line" width="1.0"/>
          <y:NodeLabel alignment="center" autoSizePolicy="content" fontFamily="Dialog" fontSize="13" fontStyle="plain" hasBackgroundColor="false" hasLineColor="false" height="19.92626953125" modelName="internal" modelPosition="c" textColor="#FFFFFF" visible="true" width="33.0" x="2.0" y="2.0">Fus3</y:NodeLabel>
          <y:Shape type="roundrectangle"/>
        </y:ShapeNode>
      </data>
      <data key="d1"/>
    </node>
    <node id="n7">
      <data key="d0">
        <y:ShapeNode>
          <y:Geometry height="25.92626953125" width="47.0" x="404.90232674856884" y="475.6031593256955"/>
          <y:Fill color="#CC3300" transparent="false"/>
          <y:BorderStyle hasColor="false" type="line" width="1.0"/>
          <y:NodeLabel alignment="center" autoSizePolicy="content" fontFamily="Dialog" fontSize="13" fontStyle="plain" hasBackgroundColor="false" hasLineColor="false" height="19.92626953125" modelName="internal" modelPosition="c" textColor="#FFFFFF" visible="true" width="41.0" x="3.0" y="3.0">Cdc28</y:NodeLabel>
          <y:Shape type="roundrectangle"/>
        </y:ShapeNode>
      </data>
      <data key="d1"/>
    </node>
    <node id="n8">
      <data key="d0">
        <y:ShapeNode>
          <y:Geometry height="25.92626953125" width="38.0" x="352.40232674856884" y="580.6031593256955"/>
          <y:Fill color="#CC3300" transparent="false"/>
          <y:BorderStyle hasColor="false" type="line" width="1.0"/>
          <y:NodeLabel alignment="center" autoSizePolicy="content" fontFamily="Dialog" fontSize="13" fontStyle="plain" hasBackgroundColor="false" hasLineColor="false" height="19.92626953125" modelName="internal" modelPosition="c" textColor="#FFFFFF" visible="true" width="32.0" x="3.0" y="3.0">cdc4</y:NodeLabel>
          <y:Shape type="roundrectangle"/>
        </y:ShapeNode>
      </data>
      <data key="d1"/>
    </node>
    <node id="n9">
      <data key="d0">
        <y:ShapeNode>
          <y:Geometry height="25.92626953125" width="40.0" x="460.40232674856907" y="526.6031593256955"/>
          <y:Fill color="#CC3300" transparent="false"/>
          <y:BorderStyle hasColor="false" type="line" width="1.0"/>
          <y:NodeLabel alignment="center" autoSizePolicy="content" fontFamily="Dialog" fontSize="13" fontStyle="plain" hasBackgroundColor="false" hasLineColor="false" height="19.92626953125" modelName="internal" modelPosition="c" textColor="#FFFFFF" visible="true" width="34.0" x="3.0" y="3.0">Cdc6</y:NodeLabel>
          <y:Shape type="roundrectangle"/>
        </y:ShapeNode>
      </data>
      <data key="d1"/>
    </node>
    <node id="n10">
      <data key="d0">
        <y:ShapeNode>
          <y:Geometry height="25.92626953125" width="35.0" x="291.9023267485686" y="439.6031593256955"/>
          <y:Fill color="#CC3300" transparent="false"/>
          <y:BorderStyle hasColor="false" type="line" width="1.0"/>
          <y:NodeLabel alignment="center" autoSizePolicy="content" fontFamily="Dialog" fontSize="13" fontStyle="plain" hasBackgroundColor="false" hasLineColor="false" height="19.92626953125" modelName="internal" modelPosition="c" textColor="#FFFFFF" visible="true" width="29.0" x="3.0" y="3.0">Grr1</y:NodeLabel>
          <y:Shape type="roundrectangle"/>
        </y:ShapeNode>
      </data>
      <data key="d1"/>
    </node>
    <node id="n11">
      <data key="d0">
        <y:ShapeNode>
          <y:Geometry height="23.92626953125" width="45.0" x="568.9023572661474" y="401.4031593256954"/>
          <y:Fill color="#7F0080" transparent="false"/>
          <y:BorderStyle hasColor="false" type="line" width="1.0"/>
          <y:NodeLabel alignment="center" autoSizePolicy="content" fontFamily="Dialog" fontSize="13" fontStyle="plain" hasBackgroundColor="false" hasLineColor="false" height="19.92626953125" modelName="internal" modelPosition="c" textColor="#FFFFFF" visible="true" width="41.0" x="2.0" y="2.0">Cdc45</y:NodeLabel>
          <y:Shape type="roundrectangle"/>
        </y:ShapeNode>
      </data>
      <data key="d1"/>
    </node>
    <node id="n12">
      <data key="d0">
        <y:ShapeNode>
          <y:Geometry height="25.92626953125" width="36.0" x="291.4023267485686" y="400.4031593256954"/>
          <y:Fill color="#7F0080" transparent="false"/>
          <y:BorderStyle hasColor="false" type="line" width="1.0"/>
          <y:NodeLabel alignment="center" autoSizePolicy="content" fontFamily="Dialog" fontSize="13" fontStyle="plain" hasBackgroundColor="false" hasLineColor="false" height="19.92626953125" modelName="internal" modelPosition="c" textColor="#FFFFFF" visible="true" width="30.0" x="3.0" y="3.0">Cln2</y:NodeLabel>
          <y:Shape type="roundrectangle"/>
        </y:ShapeNode>
      </data>
      <data key="d1"/>
    </node>
    <node id="n13">
      <data key="d0">
        <y:ShapeNode>
          <y:Geometry height="23.92626953125" width="34.0" x="389.2356397368501" y="401.4031593256954"/>
          <y:Fill color="#7F0080" transparent="false"/>
          <y:BorderStyle hasColor="false" type="line" width="1.0"/>
          <y:NodeLabel alignment="center" autoSizePolicy="content" fontFamily="Dialog" fontSize="13" fontStyle="plain" hasBackgroundColor="false" hasLineColor="false" height="19.92626953125" modelName="internal" modelPosition="c" textColor="#FFFFFF" visible="true" width="30.0" x="2.0" y="2.0">Cln1</y:NodeLabel>
          <y:Shape type="roundrectangle"/>
        </y:ShapeNode>
      </data>
      <data key="d1"/>
    </node>
    <node id="n14">
      <data key="d0">
        <y:ShapeNode>
          <y:Geometry height="23.92626953125" width="45.0" x="205.27151132188783" y="401.4031593256954"/>
          <y:Fill color="#7F0080" transparent="false"/>
          <y:BorderStyle hasColor="false" type="line" width="1.0"/>
          <y:NodeLabel alignment="center" autoSizePolicy="content" fontFamily="Dialog" fontSize="13" fontStyle="plain" hasBackgroundColor="false" hasLineColor="false" height="19.92626953125" modelName="internal" modelPosition="c" textColor="#FFFFFF" visible="true" width="41.0" x="2.0" y="2.0">Cdc45</y:NodeLabel>
          <y:Shape type="roundrectangle"/>
        </y:ShapeNode>
      </data>
      <data key="d1"/>
    </node>
    <node id="n15">
      <data key="d0">
        <y:ShapeNode>
          <y:Geometry height="25.92626953125" width="36.0" x="-43.228519195690296" y="515.1082633133277"/>
          <y:Fill color="#CC3300" transparent="false"/>
          <y:BorderStyle hasColor="false" type="line" width="1.0"/>
          <y:NodeLabel alignment="center" autoSizePolicy="content" fontFamily="Dialog" fontSize="13" fontStyle="plain" hasBackgroundColor="false" hasLineColor="false" height="19.92626953125" modelName="internal" modelPosition="c" textColor="#FFFFFF" visible="true" width="30.0" x="3.0" y="3.0">Sic1</y:NodeLabel>
          <y:Shape type="roundrectangle"/>
        </y:ShapeNode>
      </data>
      <data key="d1"/>
    </node>
    <node id="n16">
      <data key="d0">
        <y:ShapeNode>
          <y:Geometry height="23.92626953125" width="37.0" x="103.2714808043097" y="401.4031593256954"/>
          <y:Fill color="#7F0080" transparent="false"/>
          <y:BorderStyle hasColor="false" type="line" width="1.0"/>
          <y:NodeLabel alignment="center" autoSizePolicy="content" fontFamily="Dialog" fontSize="13" fontStyle="plain" hasBackgroundColor="false" hasLineColor="false" height="19.92626953125" modelName="internal" modelPosition="c" textColor="#FFFFFF" visible="true" width="33.0" x="2.0" y="2.0">Fus3</y:NodeLabel>
          <y:Shape type="roundrectangle"/>
        </y:ShapeNode>
      </data>
      <data key="d1"/>
    </node>
    <node id="n17">
      <data key="d0">
        <y:ShapeNode>
          <y:Geometry height="25.92626953125" width="36.0" x="103.7714808043097" y="437.1082633133277"/>
          <y:Fill color="#CC3300" transparent="false"/>
          <y:BorderStyle hasColor="false" type="line" width="1.0"/>
          <y:NodeLabel alignment="center" autoSizePolicy="content" fontFamily="Dialog" fontSize="13" fontStyle="plain" hasBackgroundColor="false" hasLineColor="false" height="19.92626953125" modelName="internal" modelPosition="c" textColor="#FFFFFF" visible="true" width="30.0" x="3.0" y="3.0">Far1</y:NodeLabel>
          <y:Shape type="roundrectangle"/>
        </y:ShapeNode>
      </data>
      <data key="d1"/>
    </node>
    <node id="n18">
      <data key="d0">
        <y:ShapeNode>
          <y:Geometry height="25.92626953125" width="38.0" x="-45.228519195690296" y="577.1082633133277"/>
          <y:Fill color="#CC3300" transparent="false"/>
          <y:BorderStyle hasColor="false" type="line" width="1.0"/>
          <y:NodeLabel alignment="center" autoSizePolicy="content" fontFamily="Dialog" fontSize="13" fontStyle="plain" hasBackgroundColor="false" hasLineColor="false" height="19.92626953125" modelName="internal" modelPosition="c" textColor="#FFFFFF" visible="true" width="32.0" x="3.0" y="3.0">cdc4</y:NodeLabel>
          <y:Shape type="roundrectangle"/>
        </y:ShapeNode>
      </data>
      <data key="d1"/>
    </node>
    <node id="n19">
      <data key="d0">
        <y:ShapeNode>
          <y:Geometry height="25.92626953125" width="40.0" x="101.7714808043097" y="523.1082633133277"/>
          <y:Fill color="#CC3300" transparent="false"/>
          <y:BorderStyle hasColor="false" type="line" width="1.0"/>
          <y:NodeLabel alignment="center" autoSizePolicy="content" fontFamily="Dialog" fontSize="13" fontStyle="plain" hasBackgroundColor="false" hasLineColor="false" height="19.92626953125" modelName="internal" modelPosition="c" textColor="#FFFFFF" visible="true" width="34.0" x="3.0" y="3.0">Cdc6</y:NodeLabel>
          <y:Shape type="roundrectangle"/>
        </y:ShapeNode>
      </data>
      <data key="d1"/>
    </node>
    <node id="n20">
      <data key="d0">
        <y:ShapeNode>
          <y:Geometry height="25.92626953125" width="35.0" x="-72.7285191956903" y="438.1082633133277"/>
          <y:Fill color="#CC3300" transparent="false"/>
          <y:BorderStyle hasColor="false" type="line" width="1.0"/>
          <y:NodeLabel alignment="center" autoSizePolicy="content" fontFamily="Dialog" fontSize="13" fontStyle="plain" hasBackgroundColor="false" hasLineColor="false" height="19.92626953125" modelName="internal" modelPosition="c" textColor="#FFFFFF" visible="true" width="29.0" x="3.0" y="3.0">Grr1</y:NodeLabel>
          <y:Shape type="roundrectangle"/>
        </y:ShapeNode>
      </data>
      <data key="d1"/>
    </node>
    <node id="n21">
      <data key="d0">
        <y:ShapeNode>
          <y:Geometry height="25.92626953125" width="36.0" x="-73.2285191956903" y="400.4031593256954"/>
          <y:Fill color="#7F0080" transparent="false"/>
          <y:BorderStyle hasColor="false" type="line" width="1.0"/>
          <y:NodeLabel alignment="center" autoSizePolicy="content" fontFamily="Dialog" fontSize="13" fontStyle="plain" hasBackgroundColor="false" hasLineColor="false" height="19.92626953125" modelName="internal" modelPosition="c" textColor="#FFFFFF" visible="true" width="30.0" x="3.0" y="3.0">Cln2</y:NodeLabel>
          <y:Shape type="roundrectangle"/>
        </y:ShapeNode>
      </data>
      <data key="d1"/>
    </node>
    <node id="n22">
      <data key="d0">
        <y:ShapeNode>
          <y:Geometry height="23.92626953125" width="34.0" x="33.604793792590954" y="401.4031593256954"/>
          <y:Fill color="#7F0080" transparent="false"/>
          <y:BorderStyle hasColor="false" type="line" width="1.0"/>
          <y:NodeLabel alignment="center" autoSizePolicy="content" fontFamily="Dialog" fontSize="13" fontStyle="plain" hasBackgroundColor="false" hasLineColor="false" height="19.92626953125" modelName="internal" modelPosition="c" textColor="#FFFFFF" visible="true" width="30.0" x="2.0" y="2.0">Cln1</y:NodeLabel>
          <y:Shape type="roundrectangle"/>
        </y:ShapeNode>
      </data>
      <data key="d1"/>
    </node>
    <node id="n23">
      <data key="d0">
        <y:ShapeNode>
          <y:Geometry height="25.92626953125" width="35.0" x="-443.9074814767473" y="436.8359941904209"/>
          <y:Fill color="#CC3300" transparent="false"/>
          <y:BorderStyle hasColor="false" type="line" width="1.0"/>
          <y:NodeLabel alignment="center" autoSizePolicy="content" fontFamily="Dialog" fontSize="13" fontStyle="plain" hasBackgroundColor="false" hasLineColor="false" height="19.92626953125" modelName="internal" modelPosition="c" textColor="#FFFFFF" visible="true" width="29.0" x="3.0" y="3.0">Grr1</y:NodeLabel>
          <y:Shape type="roundrectangle"/>
        </y:ShapeNode>
      </data>
      <data key="d1"/>
    </node>
    <node id="n24">
      <data key="d0">
        <y:ShapeNode>
          <y:Geometry height="25.92626953125" width="36.0" x="-444.4074814767473" y="400.4031593256954"/>
          <y:Fill color="#7F0080" transparent="false"/>
          <y:BorderStyle hasColor="false" type="line" width="1.0"/>
          <y:NodeLabel alignment="center" autoSizePolicy="content" fontFamily="Dialog" fontSize="13" fontStyle="plain" hasBackgroundColor="false" hasLineColor="false" height="19.92626953125" modelName="internal" modelPosition="c" textColor="#FFFFFF" visible="true" width="30.0" x="3.0" y="3.0">Cln2</y:NodeLabel>
          <y:Shape type="roundrectangle"/>
        </y:ShapeNode>
      </data>
      <data key="d1"/>
    </node>
    <node id="n25">
      <data key="d0">
        <y:ShapeNode>
          <y:Geometry height="25.92626953125" width="36.0" x="-416.4074814767473" y="519.8359941904209"/>
          <y:Fill color="#CC3300" transparent="false"/>
          <y:BorderStyle hasColor="false" type="line" width="1.0"/>
          <y:NodeLabel alignment="center" autoSizePolicy="content" fontFamily="Dialog" fontSize="13" fontStyle="plain" hasBackgroundColor="false" hasLineColor="false" height="19.92626953125" modelName="internal" modelPosition="c" textColor="#FFFFFF" visible="true" width="30.0" x="3.0" y="3.0">Sic1</y:NodeLabel>
          <y:Shape type="roundrectangle"/>
        </y:ShapeNode>
      </data>
      <data key="d1"/>
    </node>
    <node id="n26">
      <data key="d0">
        <y:ShapeNode>
          <y:Geometry height="23.92626953125" width="37.0" x="-274.9074814767473" y="401.4031593256954"/>
          <y:Fill color="#7F0080" transparent="false"/>
          <y:BorderStyle hasColor="false" type="line" width="1.0"/>
          <y:NodeLabel alignment="center" autoSizePolicy="content" fontFamily="Dialog" fontSize="13" fontStyle="plain" hasBackgroundColor="false" hasLineColor="false" height="19.92626953125" modelName="internal" modelPosition="c" textColor="#FFFFFF" visible="true" width="33.0" x="2.0" y="2.0">Fus3</y:NodeLabel>
          <y:Shape type="roundrectangle"/>
        </y:ShapeNode>
      </data>
      <data key="d1"/>
    </node>
    <node id="n27">
      <data key="d0">
        <y:ShapeNode>
          <y:Geometry height="25.92626953125" width="36.0" x="-274.4074814767473" y="436.8359941904209"/>
          <y:Fill color="#CC3300" transparent="false"/>
          <y:BorderStyle hasColor="false" type="line" width="1.0"/>
          <y:NodeLabel alignment="center" autoSizePolicy="content" fontFamily="Dialog" fontSize="13" fontStyle="plain" hasBackgroundColor="false" hasLineColor="false" height="19.92626953125" modelName="internal" modelPosition="c" textColor="#FFFFFF" visible="true" width="30.0" x="3.0" y="3.0">Far1</y:NodeLabel>
          <y:Shape type="roundrectangle"/>
        </y:ShapeNode>
      </data>
      <data key="d1"/>
    </node>
    <node id="n28">
      <data key="d0">
        <y:ShapeNode>
          <y:Geometry height="25.92626953125" width="47.0" x="-324.9074814767473" y="466.83599419042093"/>
          <y:Fill color="#CC3300" transparent="false"/>
          <y:BorderStyle hasColor="false" type="line" width="1.0"/>
          <y:NodeLabel alignment="center" autoSizePolicy="content" fontFamily="Dialog" fontSize="13" fontStyle="plain" hasBackgroundColor="false" hasLineColor="false" height="19.92626953125" modelName="internal" modelPosition="c" textColor="#FFFFFF" visible="true" width="41.0" x="3.0" y="3.0">Cdc28</y:NodeLabel>
          <y:Shape type="roundrectangle"/>
        </y:ShapeNode>
      </data>
      <data key="d1"/>
    </node>
    <node id="n29">
      <data key="d0">
        <y:ShapeNode>
          <y:Geometry height="25.92626953125" width="38.0" x="-418.4074814767473" y="576.8359941904209"/>
          <y:Fill color="#CC3300" transparent="false"/>
          <y:BorderStyle hasColor="false" type="line" width="1.0"/>
          <y:NodeLabel alignment="center" autoSizePolicy="content" fontFamily="Dialog" fontSize="13" fontStyle="plain" hasBackgroundColor="false" hasLineColor="false" height="19.92626953125" modelName="internal" modelPosition="c" textColor="#FFFFFF" visible="true" width="32.0" x="3.0" y="3.0">cdc4</y:NodeLabel>
          <y:Shape type="roundrectangle"/>
        </y:ShapeNode>
      </data>
      <data key="d1"/>
    </node>
    <node id="n30">
      <data key="d0">
        <y:ShapeNode>
          <y:Geometry height="25.92626953125" width="40.0" x="-276.4074814767473" y="519.8359941904209"/>
          <y:Fill color="#CC3300" transparent="false"/>
          <y:BorderStyle hasColor="false" type="line" width="1.0"/>
          <y:NodeLabel alignment="center" autoSizePolicy="content" fontFamily="Dialog" fontSize="13" fontStyle="plain" hasBackgroundColor="false" hasLineColor="false" height="19.92626953125" modelName="internal" modelPosition="c" textColor="#FFFFFF" visible="true" width="34.0" x="3.0" y="3.0">Cdc6</y:NodeLabel>
          <y:Shape type="roundrectangle"/>
        </y:ShapeNode>
      </data>
      <data key="d1"/>
    </node>
    <node id="n31">
      <data key="d0">
        <y:ShapeNode>
          <y:Geometry height="23.92626953125" width="45.0" x="-166.9074509591694" y="401.4031593256954"/>
          <y:Fill color="#7F0080" transparent="false"/>
          <y:BorderStyle hasColor="false" type="line" width="1.0"/>
          <y:NodeLabel alignment="center" autoSizePolicy="content" fontFamily="Dialog" fontSize="13" fontStyle="plain" hasBackgroundColor="false" hasLineColor="false" height="19.92626953125" modelName="internal" modelPosition="c" textColor="#FFFFFF" visible="true" width="41.0" x="2.0" y="2.0">Cdc45</y:NodeLabel>
          <y:Shape type="roundrectangle"/>
        </y:ShapeNode>
      </data>
      <data key="d1"/>
    </node>
    <node id="n32">
      <data key="d0">
        <y:ShapeNode>
          <y:Geometry height="23.92626953125" width="34.0" x="-337.57416848846606" y="401.4031593256954"/>
          <y:Fill color="#7F0080" transparent="false"/>
          <y:BorderStyle hasColor="false" type="line" width="1.0"/>
          <y:NodeLabel alignment="center" autoSizePolicy="content" fontFamily="Dialog" fontSize="13" fontStyle="plain" hasBackgroundColor="false" hasLineColor="false" height="19.92626953125" modelName="internal" modelPosition="c" textColor="#FFFFFF" visible="true" width="30.0" x="2.0" y="2.0">Cln1</y:NodeLabel>
          <y:Shape type="roundrectangle"/>
        </y:ShapeNode>
      </data>
      <data key="d1"/>
    </node>
    <node id="n33">
      <data key="d0">
        <y:ShapeNode>
          <y:Geometry height="23.92626953125" width="45.0" x="199.07607208306194" y="60.15315932569541"/>
          <y:Fill color="#7F0080" transparent="false"/>
          <y:BorderStyle hasColor="false" type="line" width="1.0"/>
          <y:NodeLabel alignment="center" autoSizePolicy="content" fontFamily="Dialog" fontSize="13" fontStyle="plain" hasBackgroundColor="false" hasLineColor="false" height="19.92626953125" modelName="internal" modelPosition="c" textColor="#FFFFFF" visible="true" width="41.0" x="2.0" y="2.0">Cdc45</y:NodeLabel>
          <y:Shape type="roundrectangle"/>
        </y:ShapeNode>
      </data>
      <data key="d1"/>
    </node>
    <node id="n34">
      <data key="d0">
        <y:ShapeNode>
          <y:Geometry height="25.92626953125" width="35.0" x="-79.92395843451618" y="97.40224210829143"/>
          <y:Fill color="#CC3300" transparent="false"/>
          <y:BorderStyle hasColor="false" type="line" width="1.0"/>
          <y:NodeLabel alignment="center" autoSizePolicy="content" fontFamily="Dialog" fontSize="13" fontStyle="plain" hasBackgroundColor="false" hasLineColor="false" height="19.92626953125" modelName="internal" modelPosition="c" textColor="#FFFFFF" visible="true" width="29.0" x="3.0" y="3.0">Grr1</y:NodeLabel>
          <y:Shape type="roundrectangle"/>
        </y:ShapeNode>
      </data>
      <data key="d1"/>
    </node>
    <node id="n35">
      <data key="d0">
        <y:ShapeNode>
          <y:Geometry height="25.92626953125" width="36.0" x="-81.42395843451618" y="59.15315932569541"/>
          <y:Fill color="#7F0080" transparent="false"/>
          <y:BorderStyle hasColor="false" type="line" width="1.0"/>
          <y:NodeLabel alignment="center" autoSizePolicy="content" fontFamily="Dialog" fontSize="13" fontStyle="plain" hasBackgroundColor="false" hasLineColor="false" height="19.92626953125" modelName="internal" modelPosition="c" textColor="#FFFFFF" visible="true" width="30.0" x="3.0" y="3.0">Cln2</y:NodeLabel>
          <y:Shape type="roundrectangle"/>
        </y:ShapeNode>
      </data>
      <data key="d1"/>
    </node>
    <node id="n36">
      <data key="d0">
        <y:ShapeNode>
          <y:Geometry height="23.92626953125" width="37.0" x="99.07604156548382" y="60.15315932569541"/>
          <y:Fill color="#7F0080" transparent="false"/>
          <y:BorderStyle hasColor="false" type="line" width="1.0"/>
          <y:NodeLabel alignment="center" autoSizePolicy="content" fontFamily="Dialog" fontSize="13" fontStyle="plain" hasBackgroundColor="false" hasLineColor="false" height="19.92626953125" modelName="internal" modelPosition="c" textColor="#FFFFFF" visible="true" width="33.0" x="2.0" y="2.0">Fus3</y:NodeLabel>
          <y:Shape type="roundrectangle"/>
        </y:ShapeNode>
      </data>
      <data key="d1"/>
    </node>
    <node id="n37">
      <data key="d0">
        <y:ShapeNode>
          <y:Geometry height="25.92626953125" width="36.0" x="99.57604156548382" y="91.40224210829143"/>
          <y:Fill color="#CC3300" transparent="false"/>
          <y:BorderStyle hasColor="false" type="line" width="1.0"/>
          <y:NodeLabel alignment="center" autoSizePolicy="content" fontFamily="Dialog" fontSize="13" fontStyle="plain" hasBackgroundColor="false" hasLineColor="false" height="19.92626953125" modelName="internal" modelPosition="c" textColor="#FFFFFF" visible="true" width="30.0" x="3.0" y="3.0">Far1</y:NodeLabel>
          <y:Shape type="roundrectangle"/>
        </y:ShapeNode>
      </data>
      <data key="d1"/>
    </node>
    <node id="n38">
      <data key="d0">
        <y:ShapeNode>
          <y:Geometry height="25.92626953125" width="47.0" x="33.07604156548382" y="127.40224210829143"/>
          <y:Fill color="#CC3300" transparent="false"/>
          <y:BorderStyle hasColor="false" type="line" width="1.0"/>
          <y:NodeLabel alignment="center" autoSizePolicy="content" fontFamily="Dialog" fontSize="13" fontStyle="plain" hasBackgroundColor="false" hasLineColor="false" height="19.92626953125" modelName="internal" modelPosition="c" textColor="#FFFFFF" visible="true" width="41.0" x="3.0" y="3.0">Cdc28</y:NodeLabel>
          <y:Shape type="roundrectangle"/>
        </y:ShapeNode>
      </data>
      <data key="d1"/>
    </node>
    <node id="n39">
      <data key="d0">
        <y:ShapeNode>
          <y:Geometry height="25.92626953125" width="40.0" x="97.57604156548382" y="175.40224210829143"/>
          <y:Fill color="#CC3300" transparent="false"/>
          <y:BorderStyle hasColor="false" type="line" width="1.0"/>
          <y:NodeLabel alignment="center" autoSizePolicy="content" fontFamily="Dialog" fontSize="13" fontStyle="plain" hasBackgroundColor="false" hasLineColor="false" height="19.92626953125" modelName="internal" modelPosition="c" textColor="#FFFFFF" visible="true" width="34.0" x="3.0" y="3.0">Cdc6</y:NodeLabel>
          <y:Shape type="roundrectangle"/>
        </y:ShapeNode>
      </data>
      <data key="d1"/>
    </node>
    <node id="n40">
      <data key="d0">
        <y:ShapeNode>
          <y:Geometry height="25.92626953125" width="36.0" x="-48.42395843451618" y="177.40224210829143"/>
          <y:Fill color="#CC3300" transparent="false"/>
          <y:BorderStyle hasColor="false" type="line" width="1.0"/>
          <y:NodeLabel alignment="center" autoSizePolicy="content" fontFamily="Dialog" fontSize="13" fontStyle="plain" hasBackgroundColor="false" hasLineColor="false" height="19.92626953125" modelName="internal" modelPosition="c" textColor="#FFFFFF" visible="true" width="30.0" x="3.0" y="3.0">Sic1</y:NodeLabel>
          <y:Shape type="roundrectangle"/>
        </y:ShapeNode>
      </data>
      <data key="d1"/>
    </node>
    <node id="n41">
      <data key="d0">
        <y:ShapeNode>
          <y:Geometry height="25.92626953125" width="38.0" x="-49.42395843451618" y="235.40224210829143"/>
          <y:Fill color="#CC3300" transparent="false"/>
          <y:BorderStyle hasColor="false" type="line" width="1.0"/>
          <y:NodeLabel alignment="center" autoSizePolicy="content" fontFamily="Dialog" fontSize="13" fontStyle="plain" hasBackgroundColor="false" hasLineColor="false" height="19.92626953125" modelName="internal" modelPosition="c" textColor="#FFFFFF" visible="true" width="32.0" x="3.0" y="3.0">cdc4</y:NodeLabel>
          <y:Shape type="roundrectangle"/>
        </y:ShapeNode>
      </data>
      <data key="d1"/>
    </node>
    <node id="n42">
      <data key="d0">
        <y:ShapeNode>
          <y:Geometry height="23.92626953125" width="34.0" x="20.40935455376507" y="60.15315932569541"/>
          <y:Fill color="#7F0080" transparent="false"/>
          <y:BorderStyle hasColor="false" type="line" width="1.0"/>
          <y:NodeLabel alignment="center" autoSizePolicy="content" fontFamily="Dialog" fontSize="13" fontStyle="plain" hasBackgroundColor="false" hasLineColor="false" height="19.92626953125" modelName="internal" modelPosition="c" textColor="#FFFFFF" visible="true" width="30.0" x="2.0" y="2.0">Cln1</y:NodeLabel>
          <y:Shape type="roundrectangle"/>
        </y:ShapeNode>
      </data>
      <data key="d1"/>
    </node>
    <node id="n43">
      <data key="d0">
        <y:ShapeNode>
          <y:Geometry height="23.92626953125" width="43.0" x="-160.16665649414062" y="60.15315932569541"/>
          <y:Fill color="#7F0080" transparent="false"/>
          <y:BorderStyle hasColor="false" type="line" width="1.0"/>
          <y:NodeLabel alignment="center" autoSizePolicy="content" fontFamily="Dialog" fontSize="13" fontStyle="plain" hasBackgroundColor="false" hasLineColor="false" height="19.92626953125" modelName="internal" modelPosition="c" textColor="#FFFFFF" visible="true" width="41.0" x="1.0" y="2.0">Cdc45</y:NodeLabel>
          <y:Shape type="roundrectangle"/>
        </y:ShapeNode>
      </data>
      <data key="d1"/>
    </node>
    <node id="n44">
      <data key="d0">
        <y:ShapeNode>
          <y:Geometry height="25.92626953125" width="32.0" x="-406.8126710117188" y="177.25011323437502"/>
          <y:Fill color="#CC3300" transparent="false"/>
          <y:BorderStyle hasColor="false" type="line" width="1.0"/>
          <y:NodeLabel alignment="center" autoSizePolicy="content" fontFamily="Dialog" fontSize="13" fontStyle="plain" hasBackgroundColor="false" hasLineColor="false" height="19.92626953125" modelName="internal" modelPosition="c" textColor="#FFFFFF" visible="true" width="30.0" x="1.0" y="3.0">Sic1</y:NodeLabel>
          <y:Shape type="roundrectangle"/>
        </y:ShapeNode>
      </data>
      <data key="d1"/>
    </node>
    <node id="n45">
      <data key="d0">
        <y:ShapeNode>
          <y:Geometry height="23.92626953125" width="35.0" x="-252.16668701171875" y="60.15315932569541"/>
          <y:Fill color="#7F0080" transparent="false"/>
          <y:BorderStyle hasColor="false" type="line" width="1.0"/>
          <y:NodeLabel alignment="center" autoSizePolicy="content" fontFamily="Dialog" fontSize="13" fontStyle="plain" hasBackgroundColor="false" hasLineColor="false" height="19.92626953125" modelName="internal" modelPosition="c" textColor="#FFFFFF" visible="true" width="33.0" x="1.0" y="2.0">Fus3</y:NodeLabel>
          <y:Shape type="roundrectangle"/>
        </y:ShapeNode>
      </data>
      <data key="d1"/>
    </node>
    <node id="n46">
      <data key="d0">
        <y:ShapeNode>
          <y:Geometry height="25.92626953125" width="32.0" x="-252.20729501171877" y="90.40358523437499"/>
          <y:Fill color="#CC3300" transparent="false"/>
          <y:BorderStyle hasColor="false" type="line" width="1.0"/>
          <y:NodeLabel alignment="center" autoSizePolicy="content" fontFamily="Dialog" fontSize="13" fontStyle="plain" hasBackgroundColor="false" hasLineColor="false" height="19.92626953125" modelName="internal" modelPosition="c" textColor="#FFFFFF" visible="true" width="30.0" x="1.0" y="3.0">Far1</y:NodeLabel>
          <y:Shape type="roundrectangle"/>
        </y:ShapeNode>
      </data>
      <data key="d1"/>
    </node>
    <node id="n47">
      <data key="d0">
        <y:ShapeNode>
          <y:Geometry height="25.92626953125" width="43.0" x="-331.94595101171876" y="127.40358523437499"/>
          <y:Fill color="#CC3300" transparent="false"/>
          <y:BorderStyle hasColor="false" type="line" width="1.0"/>
          <y:NodeLabel alignment="center" autoSizePolicy="content" fontFamily="Dialog" fontSize="13" fontStyle="plain" hasBackgroundColor="false" hasLineColor="false" height="19.92626953125" modelName="internal" modelPosition="c" textColor="#FFFFFF" visible="true" width="41.0" x="1.0" y="3.0">Cdc28</y:NodeLabel>
          <y:Shape type="roundrectangle"/>
        </y:ShapeNode>
      </data>
      <data key="d1"/>
    </node>
    <node id="n48">
      <data key="d0">
        <y:ShapeNode>
          <y:Geometry height="25.92626953125" width="34.0" x="-408.66668701171875" y="243.036865234375"/>
          <y:Fill color="#CC3300" transparent="false"/>
          <y:BorderStyle hasColor="false" type="line" width="1.0"/>
          <y:NodeLabel alignment="center" autoSizePolicy="content" fontFamily="Dialog" fontSize="13" fontStyle="plain" hasBackgroundColor="false" hasLineColor="false" height="19.92626953125" modelName="internal" modelPosition="c" textColor="#FFFFFF" visible="true" width="32.0" x="1.0" y="3.0">cdc4</y:NodeLabel>
          <y:Shape type="roundrectangle"/>
        </y:ShapeNode>
      </data>
      <data key="d1"/>
    </node>
    <node id="n49">
      <data key="d0">
        <y:ShapeNode>
          <y:Geometry height="25.92626953125" width="32.0" x="-328.0448019765625" y="243.036865234375"/>
          <y:Fill color="#C0C0C0" transparent="false"/>
          <y:BorderStyle hasColor="false" type="line" width="1.0"/>
          <y:NodeLabel alignment="center" autoSizePolicy="content" fontFamily="Dialog" fontSize="13" fontStyle="plain" hasBackgroundColor="false" hasLineColor="false" height="19.92626953125" modelName="internal" modelPosition="c" textColor="#000000" visible="true" width="30.0" x="1.0" y="3.0">Clb5</y:NodeLabel>
          <y:Shape type="roundrectangle"/>
        </y:ShapeNode>
      </data>
      <data key="d1"/>
    </node>
    <node id="n50">
      <data key="d0">
        <y:ShapeNode>
          <y:Geometry height="25.92626953125" width="36.0" x="-254.66668701171875" y="177.25011323437502"/>
          <y:Fill color="#CC3300" transparent="false"/>
          <y:BorderStyle hasColor="false" type="line" width="1.0"/>
          <y:NodeLabel alignment="center" autoSizePolicy="content" fontFamily="Dialog" fontSize="13" fontStyle="plain" hasBackgroundColor="false" hasLineColor="false" height="19.92626953125" modelName="internal" modelPosition="c" textColor="#FFFFFF" visible="true" width="34.0" x="1.0" y="3.0">Cdc6</y:NodeLabel>
          <y:Shape type="roundrectangle"/>
        </y:ShapeNode>
      </data>
      <data key="d1"/>
    </node>
    <node id="n51">
      <data key="d0">
        <y:ShapeNode>
          <y:Geometry height="25.92626953125" width="31.0" x="-429.41283101171877" y="96.40358523437499"/>
          <y:Fill color="#CC3300" transparent="false"/>
          <y:BorderStyle hasColor="false" type="line" width="1.0"/>
          <y:NodeLabel alignment="center" autoSizePolicy="content" fontFamily="Dialog" fontSize="13" fontStyle="plain" hasBackgroundColor="false" hasLineColor="false" height="19.92626953125" modelName="internal" modelPosition="c" textColor="#FFFFFF" visible="true" width="29.0" x="1.0" y="3.0">Grr1</y:NodeLabel>
          <y:Shape type="roundrectangle"/>
        </y:ShapeNode>
      </data>
      <data key="d1"/>
    </node>
    <node id="n52">
      <data key="d0">
        <y:ShapeNode>
          <y:Geometry height="38.0" width="60.0" x="-266.6666564941406" y="297.5"/>
          <y:Fill color="#3F0080" transparent="false"/>
          <y:BorderStyle hasColor="false" type="line" width="1.0"/>
          <y:NodeLabel alignment="center" autoSizePolicy="content" fontFamily="Dialog" fontSize="13" fontStyle="plain" hasBackgroundColor="false" hasLineColor="false" height="35.8525390625" modelName="internal" modelPosition="c" textColor="#FFFFFF" visible="true" width="53.0" x="3.5" y="1.07373046875">ORC
complex</y:NodeLabel>
          <y:Shape type="roundrectangle"/>
        </y:ShapeNode>
      </data>
      <data key="d1"/>
    </node>
    <node id="n53">
      <data key="d0">
        <y:ShapeNode>
          <y:Geometry height="25.92626953125" width="32.0" x="-428.66668701171875" y="59.15315932569541"/>
          <y:Fill color="#7F0080" transparent="false"/>
          <y:BorderStyle hasColor="false" type="line" width="1.0"/>
          <y:NodeLabel alignment="center" autoSizePolicy="content" fontFamily="Dialog" fontSize="13" fontStyle="plain" hasBackgroundColor="false" hasLineColor="false" height="19.92626953125" modelName="internal" modelPosition="c" textColor="#FFFFFF" visible="true" width="30.0" x="1.0" y="3.0">Cln2</y:NodeLabel>
          <y:Shape type="roundrectangle"/>
        </y:ShapeNode>
      </data>
      <data key="d1"/>
    </node>
    <node id="n54">
      <data key="d0">
        <y:ShapeNode>
          <y:Geometry height="23.92626953125" width="32.0" x="-328.8333740234375" y="60.15315932569541"/>
          <y:Fill color="#7F0080" transparent="false"/>
          <y:BorderStyle hasColor="false" type="line" width="1.0"/>
          <y:NodeLabel alignment="center" autoSizePolicy="content" fontFamily="Dialog" fontSize="13" fontStyle="plain" hasBackgroundColor="false" hasLineColor="false" height="19.92626953125" modelName="internal" modelPosition="c" textColor="#FFFFFF" visible="true" width="30.0" x="1.0" y="2.0">Cln1</y:NodeLabel>
          <y:Shape type="roundrectangle"/>
        </y:ShapeNode>
      </data>
      <data key="d1"/>
    </node>
    <node id="n55">
      <data key="d0">
        <y:ShapeNode>
          <y:Geometry height="38.0" width="60.0" x="-422.03539199999994" y="297.5"/>
          <y:Fill color="#3F0080" transparent="false"/>
          <y:BorderStyle hasColor="false" type="line" width="1.0"/>
          <y:NodeLabel alignment="center" autoSizePolicy="content" fontFamily="Dialog" fontSize="13" fontStyle="plain" hasBackgroundColor="false" hasLineColor="false" height="35.8525390625" modelName="internal" modelPosition="c" textColor="#FFFFFF" visible="true" width="53.0" x="3.5" y="1.07373046875">SCF
complex</y:NodeLabel>
          <y:Shape type="roundrectangle"/>
        </y:ShapeNode>
      </data>
      <data key="d1"/>
    </node>
    <node id="n56">
      <data key="d0">
        <y:ShapeNode>
          <y:Geometry height="38.0" width="60.0" x="-168.66665649414062" y="297.5"/>
          <y:Fill color="#3F0080" transparent="false"/>
          <y:BorderStyle hasColor="false" type="line" width="1.0"/>
          <y:NodeLabel alignment="center" autoSizePolicy="content" fontFamily="Dialog" fontSize="13" fontStyle="plain" hasBackgroundColor="false" hasLineColor="false" height="35.8525390625" modelName="internal" modelPosition="c" textColor="#FFFFFF" visible="true" width="53.0" x="3.5" y="1.07373046875">MCM
complex</y:NodeLabel>
          <y:Shape type="roundrectangle"/>
        </y:ShapeNode>
      </data>
      <data key="d1"/>
    </node>
    <node id="n57">
      <data key="d0">
        <y:ShapeNode>
          <y:Geometry height="30.0" width="328.7400000000001" x="-435.35162915535244" y="343.09854103896566"/>
          <y:Fill color="#808080" transparent="false"/>
          <y:BorderStyle hasColor="false" type="line" width="1.0"/>
          <y:NodeLabel alignment="center" autoSizePolicy="content" fontFamily="Arial" fontSize="18" fontStyle="plain" hasBackgroundColor="false" hasLineColor="false" height="24.109375" modelName="internal" modelPosition="c" textColor="#FFFFFF" visible="true" width="56.0" x="136.37000000000006" y="2.9453125">KEGG</y:NodeLabel>
          <y:Shape type="roundrectangle"/>
        </y:ShapeNode>
      </data>
      <data key="d1"/>
    </node>
    <node id="n58">
      <data key="d0">
        <y:ShapeNode>
          <y:Geometry height="38.0" width="60.0" x="87.57604156548382" y="297.5"/>
          <y:Fill color="#3F0080" transparent="false"/>
          <y:BorderStyle hasColor="false" type="line" width="1.0"/>
          <y:NodeLabel alignment="center" autoSizePolicy="content" fontFamily="Dialog" fontSize="13" fontStyle="plain" hasBackgroundColor="false" hasLineColor="false" height="35.8525390625" modelName="internal" modelPosition="c" textColor="#FFFFFF" visible="true" width="53.0" x="3.5" y="1.07373046875">ORC
complex</y:NodeLabel>
          <y:Shape type="roundrectangle"/>
        </y:ShapeNode>
      </data>
      <data key="d1"/>
    </node>
    <node id="n59">
      <data key="d0">
        <y:ShapeNode>
          <y:Geometry height="38.0" width="60.0" x="-60.42395843451618" y="297.5"/>
          <y:Fill color="#3F0080" transparent="false"/>
          <y:BorderStyle hasColor="false" type="line" width="1.0"/>
          <y:NodeLabel alignment="center" autoSizePolicy="content" fontFamily="Dialog" fontSize="13" fontStyle="plain" hasBackgroundColor="false" hasLineColor="false" height="35.8525390625" modelName="internal" modelPosition="c" textColor="#FFFFFF" visible="true" width="53.0" x="3.5" y="1.07373046875">SCF
complex</y:NodeLabel>
          <y:Shape type="roundrectangle"/>
        </y:ShapeNode>
      </data>
      <data key="d1"/>
    </node>
    <node id="n60">
      <data key="d0">
        <y:ShapeNode>
          <y:Geometry height="38.0" width="60.0" x="191.57607208306194" y="297.5"/>
          <y:Fill color="#3F0080" transparent="false"/>
          <y:BorderStyle hasColor="false" type="line" width="1.0"/>
          <y:NodeLabel alignment="center" autoSizePolicy="content" fontFamily="Dialog" fontSize="13" fontStyle="plain" hasBackgroundColor="false" hasLineColor="false" height="35.8525390625" modelName="internal" modelPosition="c" textColor="#FFFFFF" visible="true" width="53.0" x="3.5" y="1.07373046875">MCM
complex</y:NodeLabel>
          <y:Shape type="roundrectangle"/>
        </y:ShapeNode>
      </data>
      <data key="d1"/>
    </node>
    <node id="n61">
      <data key="d0">
        <y:ShapeNode>
          <y:Geometry height="30.0" width="324.9900000000001" x="-71.35162915535244" y="343.09854103896566"/>
          <y:Fill color="#808080" transparent="false"/>
          <y:BorderStyle hasColor="false" type="line" width="1.0"/>
          <y:NodeLabel alignment="center" autoSizePolicy="content" fontFamily="Arial" fontSize="18" fontStyle="plain" hasBackgroundColor="false" hasLineColor="false" height="24.109375" modelName="internal" modelPosition="c" textColor="#FFFFFF" visible="true" width="91.0" x="116.99500000000006" y="2.9453125">Hill climber</y:NodeLabel>
          <y:Shape type="roundrectangle"/>
        </y:ShapeNode>
      </data>
      <data key="d1"/>
    </node>
    <node id="n62">
      <data key="d0">
        <y:ShapeNode>
          <y:Geometry height="30.0" width="329.9900000000001" x="-441.10162915535244" y="684.3485410389657"/>
          <y:Fill color="#808080" transparent="false"/>
          <y:BorderStyle hasColor="false" type="line" width="1.0"/>
          <y:NodeLabel alignment="center" autoSizePolicy="content" fontFamily="Arial" fontSize="18" fontStyle="plain" hasBackgroundColor="false" hasLineColor="false" height="24.109375" modelName="internal" modelPosition="c" textColor="#FFFFFF" visible="true" width="119.0" x="105.49500000000006" y="2.9453125">all interactions</y:NodeLabel>
          <y:Shape type="roundrectangle"/>
        </y:ShapeNode>
      </data>
      <data key="d1"/>
    </node>
    <node id="n63">
      <data key="d0">
        <y:ShapeNode>
          <y:Geometry height="38.0" width="60.0" x="-286.4074814767473" y="638.75"/>
          <y:Fill color="#3F0080" transparent="false"/>
          <y:BorderStyle hasColor="false" type="line" width="1.0"/>
          <y:NodeLabel alignment="center" autoSizePolicy="content" fontFamily="Dialog" fontSize="13" fontStyle="plain" hasBackgroundColor="false" hasLineColor="false" height="35.8525390625" modelName="internal" modelPosition="c" textColor="#FFFFFF" visible="true" width="53.0" x="3.5" y="1.07373046875">ORC
complex</y:NodeLabel>
          <y:Shape type="roundrectangle"/>
        </y:ShapeNode>
      </data>
      <data key="d1"/>
    </node>
    <node id="n64">
      <data key="d0">
        <y:ShapeNode>
          <y:Geometry height="38.0" width="60.0" x="-429.1739584345162" y="638.75"/>
          <y:Fill color="#3F0080" transparent="false"/>
          <y:BorderStyle hasColor="false" type="line" width="1.0"/>
          <y:NodeLabel alignment="center" autoSizePolicy="content" fontFamily="Dialog" fontSize="13" fontStyle="plain" hasBackgroundColor="false" hasLineColor="false" height="35.8525390625" modelName="internal" modelPosition="c" textColor="#FFFFFF" visible="true" width="53.0" x="3.5" y="1.07373046875">SCF
complex</y:NodeLabel>
          <y:Shape type="roundrectangle"/>
        </y:ShapeNode>
      </data>
      <data key="d1"/>
    </node>
    <node id="n65">
      <data key="d0">
        <y:ShapeNode>
          <y:Geometry height="38.0" width="60.0" x="-174.4074509591694" y="638.75"/>
          <y:Fill color="#3F0080" transparent="false"/>
          <y:BorderStyle hasColor="false" type="line" width="1.0"/>
          <y:NodeLabel alignment="center" autoSizePolicy="content" fontFamily="Dialog" fontSize="13" fontStyle="plain" hasBackgroundColor="false" hasLineColor="false" height="35.8525390625" modelName="internal" modelPosition="c" textColor="#FFFFFF" visible="true" width="53.0" x="3.5" y="1.07373046875">MCM
complex</y:NodeLabel>
          <y:Shape type="roundrectangle"/>
        </y:ShapeNode>
      </data>
      <data key="d1"/>
    </node>
    <node id="n66">
      <data key="d0">
        <y:ShapeNode>
          <y:Geometry height="30.0" width="329.9900000000001" x="-70.10162915535238" y="684.3485410389657"/>
          <y:Fill color="#808080" transparent="false"/>
          <y:BorderStyle hasColor="false" type="line" width="1.0"/>
          <y:NodeLabel alignment="center" autoSizePolicy="content" fontFamily="Arial" fontSize="18" fontStyle="plain" hasBackgroundColor="false" hasLineColor="false" height="24.109375" modelName="internal" modelPosition="c" textColor="#FFFFFF" visible="true" width="117.0" x="106.49500000000006" y="2.9453125">shortest paths</y:NodeLabel>
          <y:Shape type="roundrectangle"/>
        </y:ShapeNode>
      </data>
      <data key="d1"/>
    </node>
    <node id="n67">
      <data key="d0">
        <y:ShapeNode>
          <y:Geometry height="38.0" width="60.0" x="91.7714808043097" y="638.75"/>
          <y:Fill color="#3F0080" transparent="false"/>
          <y:BorderStyle hasColor="false" type="line" width="1.0"/>
          <y:NodeLabel alignment="center" autoSizePolicy="content" fontFamily="Dialog" fontSize="13" fontStyle="plain" hasBackgroundColor="false" hasLineColor="false" height="35.8525390625" modelName="internal" modelPosition="c" textColor="#FFFFFF" visible="true" width="53.0" x="3.5" y="1.07373046875">ORC
complex</y:NodeLabel>
          <y:Shape type="roundrectangle"/>
        </y:ShapeNode>
      </data>
      <data key="d1"/>
    </node>
    <node id="n68">
      <data key="d0">
        <y:ShapeNode>
          <y:Geometry height="38.0" width="60.0" x="-58.17395843451618" y="638.75"/>
          <y:Fill color="#3F0080" transparent="false"/>
          <y:BorderStyle hasColor="false" type="line" width="1.0"/>
          <y:NodeLabel alignment="center" autoSizePolicy="content" fontFamily="Dialog" fontSize="13" fontStyle="plain" hasBackgroundColor="false" hasLineColor="false" height="35.8525390625" modelName="internal" modelPosition="c" textColor="#FFFFFF" visible="true" width="53.0" x="3.5" y="1.07373046875">SCF
complex</y:NodeLabel>
          <y:Shape type="roundrectangle"/>
        </y:ShapeNode>
      </data>
      <data key="d1"/>
    </node>
    <node id="n69">
      <data key="d0">
        <y:ShapeNode>
          <y:Geometry height="38.0" width="60.0" x="197.77151132188783" y="638.75"/>
          <y:Fill color="#3F0080" transparent="false"/>
          <y:BorderStyle hasColor="false" type="line" width="1.0"/>
          <y:NodeLabel alignment="center" autoSizePolicy="content" fontFamily="Dialog" fontSize="13" fontStyle="plain" hasBackgroundColor="false" hasLineColor="false" height="35.8525390625" modelName="internal" modelPosition="c" textColor="#FFFFFF" visible="true" width="53.0" x="3.5" y="1.07373046875">MCM
complex</y:NodeLabel>
          <y:Shape type="roundrectangle"/>
        </y:ShapeNode>
      </data>
      <data key="d1"/>
    </node>
    <node id="n70">
      <data key="d0">
        <y:ShapeNode>
          <y:Geometry height="25.92626953125" width="47.0" x="46.271480804309704" y="470.1082633133277"/>
          <y:Fill color="#CC3300" transparent="false"/>
          <y:BorderStyle hasColor="false" type="line" width="1.0"/>
          <y:NodeLabel alignment="center" autoSizePolicy="content" fontFamily="Dialog" fontSize="13" fontStyle="plain" hasBackgroundColor="false" hasLineColor="false" height="19.92626953125" modelName="internal" modelPosition="c" textColor="#FFFFFF" visible="true" width="41.0" x="3.0" y="3.0">Cdc28</y:NodeLabel>
          <y:Shape type="roundrectangle"/>
        </y:ShapeNode>
      </data>
      <data key="d1"/>
    </node>
    <node id="n71">
      <data key="d0">
        <y:ShapeNode>
          <y:Geometry height="30.0" width="341.2400000000001" x="291.2983708446477" y="684.3485410389657"/>
          <y:Fill color="#808080" transparent="false"/>
          <y:BorderStyle hasColor="false" type="line" width="1.0"/>
          <y:NodeLabel alignment="center" autoSizePolicy="content" fontFamily="Arial" fontSize="18" fontStyle="plain" hasBackgroundColor="false" hasLineColor="false" height="24.109375" modelName="internal" modelPosition="c" textColor="#FFFFFF" visible="true" width="140.0" x="100.62000000000006" y="2.9453125">all shortest paths</y:NodeLabel>
          <y:Shape type="roundrectangle"/>
        </y:ShapeNode>
      </data>
      <data key="d1"/>
    </node>
    <node id="n72">
      <data key="d0">
        <y:ShapeNode>
          <y:Geometry height="38.0" width="60.0" x="450.40232674856907" y="638.75"/>
          <y:Fill color="#3F0080" transparent="false"/>
          <y:BorderStyle hasColor="false" type="line" width="1.0"/>
          <y:NodeLabel alignment="center" autoSizePolicy="content" fontFamily="Dialog" fontSize="13" fontStyle="plain" hasBackgroundColor="false" hasLineColor="false" height="35.8525390625" modelName="internal" modelPosition="c" textColor="#FFFFFF" visible="true" width="53.0" x="3.5" y="1.07373046875">ORC
complex</y:NodeLabel>
          <y:Shape type="roundrectangle"/>
        </y:ShapeNode>
      </data>
      <data key="d1"/>
    </node>
    <node id="n73">
      <data key="d0">
        <y:ShapeNode>
          <y:Geometry height="38.0" width="60.0" x="303.2260415654839" y="638.75"/>
          <y:Fill color="#3F0080" transparent="false"/>
          <y:BorderStyle hasColor="false" type="line" width="1.0"/>
          <y:NodeLabel alignment="center" autoSizePolicy="content" fontFamily="Dialog" fontSize="13" fontStyle="plain" hasBackgroundColor="false" hasLineColor="false" height="35.8525390625" modelName="internal" modelPosition="c" textColor="#FFFFFF" visible="true" width="53.0" x="3.5" y="1.07373046875">SCF
complex</y:NodeLabel>
          <y:Shape type="roundrectangle"/>
        </y:ShapeNode>
      </data>
      <data key="d1"/>
    </node>
    <node id="n74">
      <data key="d0">
        <y:ShapeNode>
          <y:Geometry height="38.0" width="60.0" x="561.4023572661474" y="638.75"/>
          <y:Fill color="#3F0080" transparent="false"/>
          <y:BorderStyle hasColor="false" type="line" width="1.0"/>
          <y:NodeLabel alignment="center" autoSizePolicy="content" fontFamily="Dialog" fontSize="13" fontStyle="plain" hasBackgroundColor="false" hasLineColor="false" height="35.8525390625" modelName="internal" modelPosition="c" textColor="#FFFFFF" visible="true" width="53.0" x="3.5" y="1.07373046875">MCM
complex</y:NodeLabel>
          <y:Shape type="roundrectangle"/>
        </y:ShapeNode>
      </data>
      <data key="d1"/>
    </node>
    <node id="n75">
      <data key="d0">
        <y:ShapeNode>
          <y:Geometry height="25.92626953125" width="36.0" x="462.40232674856884" y="439.6031593256955"/>
          <y:Fill color="#CC3300" transparent="false"/>
          <y:BorderStyle hasColor="false" type="line" width="1.0"/>
          <y:NodeLabel alignment="center" autoSizePolicy="content" fontFamily="Dialog" fontSize="13" fontStyle="plain" hasBackgroundColor="false" hasLineColor="false" height="19.92626953125" modelName="internal" modelPosition="c" textColor="#FFFFFF" visible="true" width="30.0" x="3.0" y="3.0">Far1</y:NodeLabel>
          <y:Shape type="roundrectangle"/>
        </y:ShapeNode>
      </data>
      <data key="d1"/>
    </node>
    <node id="n76">
      <data key="d0">
        <y:ShapeNode>
          <y:Geometry height="88.80000000000001" width="109.59999999999991" x="401.0500000000002" y="128.35000000000002"/>
          <y:Fill color="#E2DFDF" transparent="false"/>
          <y:BorderStyle hasColor="false" type="line" width="1.0"/>
          <y:NodeLabel alignment="right" autoSizePolicy="content" fontFamily="Arial" fontSize="14" fontStyle="plain" hasBackgroundColor="false" hasLineColor="false" height="35.28125" modelName="internal" modelPosition="bl" textColor="#000000" visible="true" width="32.0" x="4.0" y="49.51875000000001">core
0.75</y:NodeLabel>
          <y:Shape type="roundrectangle"/>
          <y:DropShadow color="#C0C0C0" offsetX="2" offsetY="2"/>
        </y:ShapeNode>
      </data>
      <data key="d1"/>
    </node>
    <node id="n77">
      <data key="d0">
        <y:ShapeNode>
          <y:Geometry height="23.92626953125" width="37.0" x="464.40232674856884" y="58.90315932569541"/>
          <y:Fill color="#7F0080" transparent="false"/>
          <y:BorderStyle hasColor="false" type="line" width="1.0"/>
          <y:NodeLabel alignment="center" autoSizePolicy="content" fontFamily="Dialog" fontSize="13" fontStyle="plain" hasBackgroundColor="false" hasLineColor="false" height="19.92626953125" modelName="internal" modelPosition="c" textColor="#FFFFFF" visible="true" width="33.0" x="2.0" y="2.0">Fus3</y:NodeLabel>
          <y:Shape type="roundrectangle"/>
        </y:ShapeNode>
      </data>
      <data key="d1"/>
    </node>
    <node id="n78">
      <data key="d0">
        <y:ShapeNode>
          <y:Geometry height="25.92626953125" width="47.0" x="407.40232674856884" y="133.10315932569551"/>
          <y:Fill color="#CC3300" transparent="false"/>
          <y:BorderStyle hasColor="false" type="line" width="1.0"/>
          <y:NodeLabel alignment="center" autoSizePolicy="content" fontFamily="Dialog" fontSize="13" fontStyle="plain" hasBackgroundColor="false" hasLineColor="false" height="19.92626953125" modelName="internal" modelPosition="c" textColor="#FFFFFF" visible="true" width="41.0" x="3.0" y="3.0">Cdc28</y:NodeLabel>
          <y:Shape type="roundrectangle"/>
        </y:ShapeNode>
      </data>
      <data key="d1"/>
    </node>
    <node id="n79">
      <data key="d0">
        <y:ShapeNode>
          <y:Geometry height="25.92626953125" width="38.0" x="354.90232674856884" y="238.10315932569551"/>
          <y:Fill color="#CC3300" transparent="false"/>
          <y:BorderStyle hasColor="false" type="line" width="1.0"/>
          <y:NodeLabel alignment="center" autoSizePolicy="content" fontFamily="Dialog" fontSize="13" fontStyle="plain" hasBackgroundColor="false" hasLineColor="false" height="19.92626953125" modelName="internal" modelPosition="c" textColor="#FFFFFF" visible="true" width="32.0" x="3.0" y="3.0">cdc4</y:NodeLabel>
          <y:Shape type="roundrectangle"/>
        </y:ShapeNode>
      </data>
      <data key="d1"/>
    </node>
    <node id="n80">
      <data key="d0">
        <y:ShapeNode>
          <y:Geometry height="25.92626953125" width="40.0" x="462.90232674856907" y="184.10315932569551"/>
          <y:Fill color="#CC3300" transparent="false"/>
          <y:BorderStyle hasColor="false" type="line" width="1.0"/>
          <y:NodeLabel alignment="center" autoSizePolicy="content" fontFamily="Dialog" fontSize="13" fontStyle="plain" hasBackgroundColor="false" hasLineColor="false" height="19.92626953125" modelName="internal" modelPosition="c" textColor="#FFFFFF" visible="true" width="34.0" x="3.0" y="3.0">Cdc6</y:NodeLabel>
          <y:Shape type="roundrectangle"/>
        </y:ShapeNode>
      </data>
      <data key="d1"/>
    </node>
    <node id="n81">
      <data key="d0">
        <y:ShapeNode>
          <y:Geometry height="25.92626953125" width="36.0" x="293.90232674856884" y="57.90315932569541"/>
          <y:Fill color="#7F0080" transparent="false"/>
          <y:BorderStyle hasColor="false" type="line" width="1.0"/>
          <y:NodeLabel alignment="center" autoSizePolicy="content" fontFamily="Dialog" fontSize="13" fontStyle="plain" hasBackgroundColor="false" hasLineColor="false" height="19.92626953125" modelName="internal" modelPosition="c" textColor="#FFFFFF" visible="true" width="30.0" x="3.0" y="3.0">Cln2</y:NodeLabel>
          <y:Shape type="roundrectangle"/>
        </y:ShapeNode>
      </data>
      <data key="d1"/>
    </node>
    <node id="n82">
      <data key="d0">
        <y:ShapeNode>
          <y:Geometry height="23.92626953125" width="34.0" x="391.7356397368501" y="58.90315932569541"/>
          <y:Fill color="#7F0080" transparent="false"/>
          <y:BorderStyle hasColor="false" type="line" width="1.0"/>
          <y:NodeLabel alignment="center" autoSizePolicy="content" fontFamily="Dialog" fontSize="13" fontStyle="plain" hasBackgroundColor="false" hasLineColor="false" height="19.92626953125" modelName="internal" modelPosition="c" textColor="#FFFFFF" visible="true" width="30.0" x="2.0" y="2.0">Cln1</y:NodeLabel>
          <y:Shape type="roundrectangle"/>
        </y:ShapeNode>
      </data>
      <data key="d1"/>
    </node>
    <node id="n83">
      <data key="d0">
        <y:ShapeNode>
          <y:Geometry height="30.0" width="341.2400000000001" x="293.7983708446477" y="341.84854103896566"/>
          <y:Fill color="#808080" transparent="false"/>
          <y:BorderStyle hasColor="false" type="line" width="1.0"/>
          <y:NodeLabel alignment="center" autoSizePolicy="content" fontFamily="Arial" fontSize="18" fontStyle="plain" hasBackgroundColor="false" hasLineColor="false" height="24.109375" modelName="internal" modelPosition="c" textColor="#FFFFFF" visible="true" width="298.0" x="21.62000000000006" y="2.9453125">core bow tie [from 'all shortest paths']</y:NodeLabel>
          <y:Shape type="roundrectangle"/>
        </y:ShapeNode>
      </data>
      <data key="d1"/>
    </node>
    <node id="n84">
      <data key="d0">
        <y:ShapeNode>
          <y:Geometry height="38.0" width="60.0" x="452.90232674856907" y="296.25"/>
          <y:Fill color="#3F0080" transparent="false"/>
          <y:BorderStyle hasColor="false" type="line" width="1.0"/>
          <y:NodeLabel alignment="center" autoSizePolicy="content" fontFamily="Dialog" fontSize="13" fontStyle="plain" hasBackgroundColor="false" hasLineColor="false" height="35.8525390625" modelName="internal" modelPosition="c" textColor="#FFFFFF" visible="true" width="53.0" x="3.5" y="1.07373046875">ORC
complex</y:NodeLabel>
          <y:Shape type="roundrectangle"/>
        </y:ShapeNode>
      </data>
      <data key="d1"/>
    </node>
    <node id="n85">
      <data key="d0">
        <y:ShapeNode>
          <y:Geometry height="38.0" width="60.0" x="305.7260415654839" y="296.25"/>
          <y:Fill color="#3F0080" transparent="false"/>
          <y:BorderStyle hasColor="false" type="line" width="1.0"/>
          <y:NodeLabel alignment="center" autoSizePolicy="content" fontFamily="Dialog" fontSize="13" fontStyle="plain" hasBackgroundColor="false" hasLineColor="false" height="35.8525390625" modelName="internal" modelPosition="c" textColor="#FFFFFF" visible="true" width="53.0" x="3.5" y="1.07373046875">SCF
complex</y:NodeLabel>
          <y:Shape type="roundrectangle"/>
        </y:ShapeNode>
      </data>
      <data key="d1"/>
    </node>
    <node id="n86">
      <data key="d0">
        <y:ShapeNode>
          <y:Geometry height="38.0" width="60.0" x="563.9023572661474" y="296.25"/>
          <y:Fill color="#3F0080" transparent="false"/>
          <y:BorderStyle hasColor="false" type="line" width="1.0"/>
          <y:NodeLabel alignment="center" autoSizePolicy="content" fontFamily="Dialog" fontSize="13" fontStyle="plain" hasBackgroundColor="false" hasLineColor="false" height="35.8525390625" modelName="internal" modelPosition="c" textColor="#FFFFFF" visible="true" width="53.0" x="3.5" y="1.07373046875">MCM
complex</y:NodeLabel>
          <y:Shape type="roundrectangle"/>
        </y:ShapeNode>
      </data>
      <data key="d1"/>
    </node>
    <node id="n87">
      <data key="d0">
        <y:ShapeNode>
          <y:Geometry height="25.92626953125" width="36.0" x="464.90232674856884" y="97.10315932569551"/>
          <y:Fill color="#CC3300" transparent="false"/>
          <y:BorderStyle hasColor="false" type="line" width="1.0"/>
          <y:NodeLabel alignment="center" autoSizePolicy="content" fontFamily="Dialog" fontSize="13" fontStyle="plain" hasBackgroundColor="false" hasLineColor="false" height="19.92626953125" modelName="internal" modelPosition="c" textColor="#FFFFFF" visible="true" width="30.0" x="3.0" y="3.0">Far1</y:NodeLabel>
          <y:Shape type="roundrectangle"/>
        </y:ShapeNode>
      </data>
      <data key="d1"/>
    </node>
    <node id="n88">
      <data key="d0">
        <y:ShapeNode>
          <y:Geometry height="30.0" width="126.97677264466711" x="1.9419403789278817" y="16.326842840929345"/>
          <y:Fill color="#FFFFFF" transparent="false"/>
          <y:BorderStyle hasColor="false" type="line" width="1.0"/>
          <y:NodeLabel alignment="center" autoSizePolicy="content" fontFamily="Arial" fontSize="22" fontStyle="plain" hasBackgroundColor="false" hasLineColor="false" height="28.578125" modelName="internal" modelPosition="c" textColor="#000000" visible="true" width="258.0" x="-65.51161367766645" y="0.7109375">S-phase signaling pathway</y:NodeLabel>
          <y:Shape type="roundrectangle"/>
        </y:ShapeNode>
      </data>
      <data key="d1"/>
    </node>
    <edge id="e0" source="n6" target="n75">
      <data key="d2">
        <y:PolyLineEdge>
          <y:Path sx="0.0" sy="0.0" tx="0.0" ty="0.0"/>
          <y:LineStyle color="#000000" type="line" width="1.0"/>
          <y:Arrows source="none" target="none"/>
          <y:EdgeLabel alignment="center" distance="2.0" fontFamily="Dialog" fontSize="12" fontStyle="plain" hasBackgroundColor="false" hasLineColor="false" height="4.0" modelName="six_pos" modelPosition="tail" preferredPlacement="anywhere" ratio="0.5" textColor="#000000" visible="true" width="4.0" x="2.0000135161469643" y="5.117966454601742"/>
          <y:BendStyle smoothed="false"/>
        </y:PolyLineEdge>
      </data>
      <data key="d3"/>
    </edge>
    <edge id="e1" source="n75" target="n7">
      <data key="d2">
        <y:PolyLineEdge>
          <y:Path sx="-17.984375000000227" sy="0.0" tx="0.0" ty="-12.975879669189453"/>
          <y:LineStyle color="#000000" type="line" width="1.0"/>
          <y:Arrows source="none" target="none"/>
          <y:EdgeLabel alignment="center" distance="2.0" fontFamily="Dialog" fontSize="12" fontStyle="plain" hasBackgroundColor="false" hasLineColor="false" height="4.0" modelName="six_pos" modelPosition="tail" preferredPlacement="anywhere" ratio="0.5" textColor="#000000" visible="true" width="4.0" x="-16.8137271495126" y="13.380691587801095"/>
          <y:BendStyle smoothed="false"/>
        </y:PolyLineEdge>
      </data>
      <data key="d3"/>
    </edge>
    <edge id="e2" source="n75" target="n12">
      <data key="d2">
        <y:PolyLineEdge>
          <y:Path sx="0.0" sy="0.0" tx="0.0" ty="0.0">
            <y:Point x="405.6500000000001" y="453.15"/>
          </y:Path>
          <y:LineStyle color="#000000" type="line" width="1.0"/>
          <y:Arrows source="none" target="none"/>
          <y:EdgeLabel alignment="center" distance="2.0" fontFamily="Dialog" fontSize="12" fontStyle="plain" hasBackgroundColor="false" hasLineColor="false" height="4.0" modelName="six_pos" modelPosition="tail" preferredPlacement="anywhere" ratio="0.5" textColor="#000000" visible="true" width="4.0" x="-93.31908198704377" y="-11.015954835672403"/>
          <y:BendStyle smoothed="false"/>
        </y:PolyLineEdge>
      </data>
      <data key="d3"/>
    </edge>
    <edge id="e3" source="n7" target="n9">
      <data key="d2">
        <y:PolyLineEdge>
          <y:Path sx="0.0" sy="0.0" tx="0.0" ty="0.0"/>
          <y:LineStyle color="#000000" type="line" width="1.0"/>
          <y:Arrows source="none" target="none"/>
          <y:EdgeLabel alignment="center" distance="2.0" fontFamily="Dialog" fontSize="12" fontStyle="plain" hasBackgroundColor="false" hasLineColor="false" height="4.0" modelName="six_pos" modelPosition="tail" preferredPlacement="anywhere" ratio="0.5" textColor="#000000" visible="true" width="4.0" x="10.771497891147078" y="16.487427279421468"/>
          <y:BendStyle smoothed="false"/>
        </y:PolyLineEdge>
      </data>
      <data key="d3"/>
    </edge>
    <edge id="e4" source="n8" target="n5">
      <data key="d2">
        <y:PolyLineEdge>
          <y:Path sx="0.0" sy="0.0" tx="0.0" ty="0.0"/>
          <y:LineStyle color="#000000" type="line" width="1.0"/>
          <y:Arrows source="none" target="none"/>
          <y:EdgeLabel alignment="center" distance="2.0" fontFamily="Dialog" fontSize="12" fontStyle="plain" hasBackgroundColor="false" hasLineColor="false" height="4.0" modelName="six_pos" modelPosition="tail" preferredPlacement="anywhere" ratio="0.5" textColor="#000000" visible="true" width="4.0" x="2.0000135161469643" y="-18.057607275866985"/>
          <y:BendStyle smoothed="false"/>
        </y:PolyLineEdge>
      </data>
      <data key="d3"/>
    </edge>
    <edge id="e5" source="n8" target="n9">
      <data key="d2">
        <y:PolyLineEdge>
          <y:Path sx="0.0" sy="0.0" tx="0.0" ty="0.0"/>
          <y:LineStyle color="#000000" type="line" width="1.0"/>
          <y:Arrows source="none" target="none"/>
          <y:EdgeLabel alignment="center" distance="2.0" fontFamily="Dialog" fontSize="12" fontStyle="plain" hasBackgroundColor="false" hasLineColor="false" height="4.0" modelName="six_pos" modelPosition="tail" preferredPlacement="anywhere" ratio="0.5" textColor="#000000" visible="true" width="4.0" x="33.02613656302208" y="-14.361555634525189"/>
          <y:BendStyle smoothed="false"/>
        </y:PolyLineEdge>
      </data>
      <data key="d3"/>
    </edge>
    <edge id="e6" source="n12" target="n10">
      <data key="d2">
        <y:PolyLineEdge>
          <y:Path sx="0.0" sy="0.0" tx="0.0" ty="0.0"/>
          <y:LineStyle color="#000000" type="line" width="1.0"/>
          <y:Arrows source="none" target="none"/>
          <y:EdgeLabel alignment="center" distance="2.0" fontFamily="Dialog" fontSize="12" fontStyle="plain" hasBackgroundColor="false" hasLineColor="false" height="4.0" modelName="six_pos" modelPosition="tail" preferredPlacement="anywhere" ratio="0.5" textColor="#000000" visible="true" width="4.0" x="2.000013516146737" y="4.622666161632992"/>
          <y:BendStyle smoothed="false"/>
        </y:PolyLineEdge>
      </data>
      <data key="d3"/>
    </edge>
    <edge id="e7" source="n12" target="n7">
      <data key="d2">
        <y:PolyLineEdge>
          <y:Path sx="0.0" sy="0.0" tx="0.0" ty="0.0"/>
          <y:LineStyle color="#000000" type="line" width="1.0"/>
          <y:Arrows source="none" target="none"/>
          <y:EdgeLabel alignment="center" distance="2.0" fontFamily="Dialog" fontSize="12" fontStyle="plain" hasBackgroundColor="false" hasLineColor="false" height="4.0" modelName="six_pos" modelPosition="tail" preferredPlacement="anywhere" ratio="0.5" textColor="#000000" visible="true" width="4.0" x="37.28932015677185" y="28.09207595680101"/>
          <y:BendStyle smoothed="false"/>
        </y:PolyLineEdge>
      </data>
      <data key="d3"/>
    </edge>
    <edge id="e8" source="n13" target="n7">
      <data key="d2">
        <y:PolyLineEdge>
          <y:Path sx="0.0" sy="0.0" tx="0.0" ty="0.0"/>
          <y:LineStyle color="#000000" type="line" width="1.0"/>
          <y:Arrows source="none" target="none"/>
          <y:EdgeLabel alignment="center" distance="2.0" fontFamily="Dialog" fontSize="12" fontStyle="plain" hasBackgroundColor="false" hasLineColor="false" height="4.0" modelName="six_pos" modelPosition="tail" preferredPlacement="anywhere" ratio="0.5" textColor="#000000" visible="true" width="4.0" x="10.007842005409941" y="23.166397851086117"/>
          <y:BendStyle smoothed="false"/>
        </y:PolyLineEdge>
      </data>
      <data key="d3"/>
    </edge>
    <edge id="e9" source="n13" target="n5">
      <data key="d2">
        <y:PolyLineEdge>
          <y:Path sx="0.0" sy="0.0" tx="0.0" ty="0.0">
            <y:Point x="370.6500000000001" y="485.15"/>
          </y:Path>
          <y:LineStyle color="#000000" type="line" width="1.0"/>
          <y:Arrows source="none" target="none"/>
          <y:EdgeLabel alignment="center" distance="2.0" fontFamily="Dialog" fontSize="12" fontStyle="plain" hasBackgroundColor="false" hasLineColor="false" height="4.0" modelName="six_pos" modelPosition="tail" preferredPlacement="anywhere" ratio="0.5" textColor="#000000" visible="true" width="4.0" x="-14.103252584332381" y="32.48364143042579"/>
          <y:BendStyle smoothed="false"/>
        </y:PolyLineEdge>
      </data>
      <data key="d3"/>
    </edge>
    <edge id="e10" source="n16" target="n17">
      <data key="d2">
        <y:PolyLineEdge>
          <y:Path sx="0.0" sy="0.0" tx="0.0" ty="0.0"/>
          <y:LineStyle color="#000000" type="line" width="1.0"/>
          <y:Arrows source="none" target="none"/>
          <y:EdgeLabel alignment="center" distance="2.0" fontFamily="Dialog" fontSize="12" fontStyle="plain" hasBackgroundColor="false" hasLineColor="false" height="4.0" modelName="six_pos" modelPosition="tail" preferredPlacement="anywhere" ratio="0.5" textColor="#000000" visible="true" width="4.0" x="1.9999964293097037" y="3.9162337804490335"/>
          <y:BendStyle smoothed="false"/>
        </y:PolyLineEdge>
      </data>
      <data key="d3"/>
    </edge>
    <edge id="e11" source="n17" target="n70">
      <data key="d2">
        <y:PolyLineEdge>
          <y:Path sx="-17.984375000000114" sy="0.0" tx="0.0" ty="-12.975879669189453"/>
          <y:LineStyle color="#000000" type="line" width="1.0"/>
          <y:Arrows source="none" target="none"/>
          <y:EdgeLabel alignment="center" distance="2.0" fontFamily="Dialog" fontSize="12" fontStyle="plain" hasBackgroundColor="false" hasLineColor="false" height="4.0" modelName="six_pos" modelPosition="tail" preferredPlacement="anywhere" ratio="0.5" textColor="#000000" visible="true" width="4.0" x="-15.805268016758944" y="11.30416167074884"/>
          <y:BendStyle smoothed="false"/>
        </y:PolyLineEdge>
      </data>
      <data key="d3"/>
    </edge>
    <edge id="e12" source="n17" target="n21">
      <data key="d2">
        <y:PolyLineEdge>
          <y:Path sx="0.0" sy="0.0" tx="0.0" ty="0.0"/>
          <y:LineStyle color="#000000" type="line" width="1.0"/>
          <y:Arrows source="none" target="none"/>
          <y:EdgeLabel alignment="center" distance="2.0" fontFamily="Dialog" fontSize="12" fontStyle="plain" hasBackgroundColor="false" hasLineColor="false" height="4.0" modelName="six_pos" modelPosition="tail" preferredPlacement="anywhere" ratio="0.5" textColor="#000000" visible="true" width="4.0" x="-72.4802281800653" y="-12.200971186134439"/>
          <y:BendStyle smoothed="false"/>
        </y:PolyLineEdge>
      </data>
      <data key="d3"/>
    </edge>
    <edge id="e13" source="n70" target="n19">
      <data key="d2">
        <y:PolyLineEdge>
          <y:Path sx="0.0" sy="0.0" tx="0.0" ty="0.0"/>
          <y:LineStyle color="#000000" type="line" width="1.0"/>
          <y:Arrows source="none" target="none"/>
          <y:EdgeLabel alignment="center" distance="2.0" fontFamily="Dialog" fontSize="12" fontStyle="plain" hasBackgroundColor="false" hasLineColor="false" height="4.0" modelName="six_pos" modelPosition="tail" preferredPlacement="anywhere" ratio="0.5" textColor="#000000" visible="true" width="4.0" x="17.2415574552531" y="11.534654914890211"/>
          <y:BendStyle smoothed="false"/>
        </y:PolyLineEdge>
      </data>
      <data key="d3"/>
    </edge>
    <edge id="e14" source="n18" target="n15">
      <data key="d2">
        <y:PolyLineEdge>
          <y:Path sx="0.0" sy="0.0" tx="0.0" ty="0.0"/>
          <y:LineStyle color="#000000" type="line" width="1.0"/>
          <y:Arrows source="none" target="none"/>
          <y:EdgeLabel alignment="center" distance="2.0" fontFamily="Dialog" fontSize="12" fontStyle="plain" hasBackgroundColor="false" hasLineColor="false" height="4.0" modelName="six_pos" modelPosition="tail" preferredPlacement="anywhere" ratio="0.5" textColor="#000000" visible="true" width="4.0" x="2.3227856522730974" y="-20.01270836635979"/>
          <y:BendStyle smoothed="false"/>
        </y:PolyLineEdge>
      </data>
      <data key="d3"/>
    </edge>
    <edge id="e15" source="n21" target="n20">
      <data key="d2">
        <y:PolyLineEdge>
          <y:Path sx="0.0" sy="0.0" tx="0.0" ty="0.0"/>
          <y:LineStyle color="#000000" type="line" width="1.0"/>
          <y:Arrows source="none" target="none"/>
          <y:EdgeLabel alignment="center" distance="2.0" fontFamily="Dialog" fontSize="12" fontStyle="plain" hasBackgroundColor="false" hasLineColor="false" height="4.0" modelName="six_pos" modelPosition="tail" preferredPlacement="anywhere" ratio="0.5" textColor="#000000" visible="true" width="4.0" x="2.0000002440069693" y="3.8545882726365335"/>
          <y:BendStyle smoothed="false"/>
        </y:PolyLineEdge>
      </data>
      <data key="d3"/>
    </edge>
    <edge id="e16" source="n22" target="n15">
      <data key="d2">
        <y:PolyLineEdge>
          <y:Path sx="0.0" sy="0.0" tx="0.0" ty="0.0">
            <y:Point x="-25.75" y="477.75"/>
          </y:Path>
          <y:LineStyle color="#000000" type="line" width="1.0"/>
          <y:Arrows source="none" target="none"/>
          <y:EdgeLabel alignment="center" distance="2.0" fontFamily="Dialog" fontSize="12" fontStyle="plain" hasBackgroundColor="false" hasLineColor="false" height="4.0" modelName="six_pos" modelPosition="tail" preferredPlacement="anywhere" ratio="0.5" textColor="#000000" visible="true" width="4.0" x="-38.626413597534764" y="34.570479460843444"/>
          <y:BendStyle smoothed="false"/>
        </y:PolyLineEdge>
      </data>
      <data key="d3"/>
    </edge>
    <edge id="e17" source="n24" target="n23">
      <data key="d2">
        <y:PolyLineEdge>
          <y:Path sx="0.0" sy="0.0" tx="0.0" ty="0.0"/>
          <y:LineStyle color="#000000" type="line" width="1.0"/>
          <y:Arrows source="none" target="none"/>
          <y:EdgeLabel alignment="center" distance="2.0" fontFamily="Dialog" fontSize="12" fontStyle="plain" hasBackgroundColor="false" hasLineColor="false" height="4.0" modelName="six_pos" modelPosition="tail" preferredPlacement="anywhere" ratio="0.5" textColor="#000000" visible="true" width="4.0" x="1.9999892263776928" y="3.2301114260268946"/>
          <y:BendStyle smoothed="false"/>
        </y:PolyLineEdge>
      </data>
      <data key="d3"/>
    </edge>
    <edge id="e18" source="n26" target="n27">
      <data key="d2">
        <y:PolyLineEdge>
          <y:Path sx="0.0" sy="0.0" tx="0.0" ty="0.0"/>
          <y:LineStyle color="#000000" type="line" width="1.0"/>
          <y:Arrows source="none" target="none"/>
          <y:EdgeLabel alignment="center" distance="2.0" fontFamily="Dialog" fontSize="12" fontStyle="plain" hasBackgroundColor="false" hasLineColor="false" height="4.0" modelName="six_pos" modelPosition="tail" preferredPlacement="anywhere" ratio="0.5" textColor="#000000" visible="true" width="4.0" x="1.9999892263776928" y="3.7263272463393946"/>
          <y:BendStyle smoothed="false"/>
        </y:PolyLineEdge>
      </data>
      <data key="d3"/>
    </edge>
    <edge id="e19" source="n27" target="n28">
      <data key="d2">
        <y:PolyLineEdge>
          <y:Path sx="-17.984375000000114" sy="0.0" tx="0.0" ty="-12.975879669189453"/>
          <y:LineStyle color="#000000" type="line" width="1.0"/>
          <y:Arrows source="none" target="none"/>
          <y:EdgeLabel alignment="center" distance="2.0" fontFamily="Dialog" fontSize="12" fontStyle="plain" hasBackgroundColor="false" hasLineColor="false" height="4.0" modelName="six_pos" modelPosition="tail" preferredPlacement="anywhere" ratio="0.5" textColor="#000000" visible="true" width="4.0" x="-12.821606296504513" y="10.079633149635924"/>
          <y:BendStyle smoothed="false"/>
        </y:PolyLineEdge>
      </data>
      <data key="d3"/>
    </edge>
    <edge id="e20" source="n28" target="n30">
      <data key="d2">
        <y:PolyLineEdge>
          <y:Path sx="0.0" sy="0.0" tx="0.0" ty="0.0"/>
          <y:LineStyle color="#000000" type="line" width="1.0"/>
          <y:Arrows source="none" target="none"/>
          <y:EdgeLabel alignment="center" distance="2.0" fontFamily="Dialog" fontSize="12" fontStyle="plain" hasBackgroundColor="false" hasLineColor="false" height="4.0" modelName="six_pos" modelPosition="tail" preferredPlacement="anywhere" ratio="0.5" textColor="#000000" visible="true" width="4.0" x="15.189801652674817" y="11.534663624014684"/>
          <y:BendStyle smoothed="false"/>
        </y:PolyLineEdge>
      </data>
      <data key="d3"/>
    </edge>
    <edge id="e21" source="n29" target="n25">
      <data key="d2">
        <y:PolyLineEdge>
          <y:Path sx="0.0" sy="0.0" tx="0.0" ty="0.0"/>
          <y:LineStyle color="#000000" type="line" width="1.0"/>
          <y:Arrows source="none" target="none"/>
          <y:EdgeLabel alignment="center" distance="2.0" fontFamily="Dialog" fontSize="12" fontStyle="plain" hasBackgroundColor="false" hasLineColor="false" height="4.0" modelName="six_pos" modelPosition="tail" preferredPlacement="anywhere" ratio="0.5" textColor="#000000" visible="true" width="4.0" x="2.3080261644259394" y="-17.558109813485316"/>
          <y:BendStyle smoothed="false"/>
        </y:PolyLineEdge>
      </data>
      <data key="d3"/>
    </edge>
    <edge id="e22" source="n32" target="n25">
      <data key="d2">
        <y:PolyLineEdge>
          <y:Path sx="0.0" sy="0.0" tx="0.0" ty="0.0">
            <y:Point x="-398.75" y="475.75"/>
          </y:Path>
          <y:LineStyle color="#000000" type="line" width="1.0"/>
          <y:Arrows source="none" target="none"/>
          <y:EdgeLabel alignment="center" distance="2.0" fontFamily="Dialog" fontSize="12" fontStyle="plain" hasBackgroundColor="false" hasLineColor="false" height="4.0" modelName="six_pos" modelPosition="tail" preferredPlacement="anywhere" ratio="0.5" textColor="#000000" visible="true" width="4.0" x="-39.53061451767053" y="33.54512909041415"/>
          <y:BendStyle smoothed="false"/>
        </y:PolyLineEdge>
      </data>
      <data key="d3"/>
    </edge>
    <edge id="e23" source="n35" target="n34">
      <data key="d2">
        <y:PolyLineEdge>
          <y:Path sx="0.0" sy="0.0" tx="0.0" ty="0.0"/>
          <y:LineStyle color="#000000" type="line" width="1.0"/>
          <y:Arrows source="none" target="none"/>
          <y:EdgeLabel alignment="center" distance="2.0" fontFamily="Dialog" fontSize="12" fontStyle="plain" hasBackgroundColor="false" hasLineColor="false" height="4.0" modelName="six_pos" modelPosition="tail" preferredPlacement="anywhere" ratio="0.5" textColor="#000000" visible="true" width="4.0" x="2.21342103825242" y="4.16318350507936"/>
          <y:BendStyle smoothed="false"/>
        </y:PolyLineEdge>
      </data>
      <data key="d3"/>
    </edge>
    <edge id="e24" source="n36" target="n37">
      <data key="d2">
        <y:PolyLineEdge>
          <y:Path sx="0.0" sy="0.0" tx="0.0" ty="0.0"/>
          <y:LineStyle color="#000000" type="line" width="1.0"/>
          <y:Arrows source="none" target="none"/>
          <y:EdgeLabel alignment="center" distance="2.0" fontFamily="Dialog" fontSize="12" fontStyle="plain" hasBackgroundColor="false" hasLineColor="false" height="4.0" modelName="six_pos" modelPosition="tail" preferredPlacement="anywhere" ratio="0.5" textColor="#000000" visible="true" width="4.0" x="1.999999390190851" y="1.6886046476574847"/>
          <y:BendStyle smoothed="false"/>
        </y:PolyLineEdge>
      </data>
      <data key="d3"/>
    </edge>
    <edge id="e25" source="n37" target="n38">
      <data key="d2">
        <y:PolyLineEdge>
          <y:Path sx="-17.98437499999997" sy="0.0" tx="0.0" ty="-12.975879669189453"/>
          <y:LineStyle color="#000000" type="line" width="1.0"/>
          <y:Arrows source="none" target="none"/>
          <y:EdgeLabel alignment="center" distance="2.0" fontFamily="Dialog" fontSize="12" fontStyle="plain" hasBackgroundColor="false" hasLineColor="false" height="4.0" modelName="six_pos" modelPosition="tail" preferredPlacement="anywhere" ratio="0.5" textColor="#000000" visible="true" width="4.0" x="-19.52397215097335" y="12.450207174316489"/>
          <y:BendStyle smoothed="false"/>
        </y:PolyLineEdge>
      </data>
      <data key="d3"/>
    </edge>
    <edge id="e26" source="n38" target="n39">
      <data key="d2">
        <y:PolyLineEdge>
          <y:Path sx="0.0" sy="0.0" tx="0.0" ty="0.0"/>
          <y:LineStyle color="#000000" type="line" width="1.0"/>
          <y:Arrows source="none" target="none"/>
          <y:EdgeLabel alignment="center" distance="2.0" fontFamily="Dialog" fontSize="12" fontStyle="plain" hasBackgroundColor="false" hasLineColor="false" height="4.0" modelName="six_pos" modelPosition="tail" preferredPlacement="anywhere" ratio="0.5" textColor="#000000" visible="true" width="4.0" x="12.028807983940851" y="14.612838161618157"/>
          <y:BendStyle smoothed="false"/>
        </y:PolyLineEdge>
      </data>
      <data key="d3"/>
    </edge>
    <edge id="e27" source="n41" target="n40">
      <data key="d2">
        <y:PolyLineEdge>
          <y:Path sx="0.0" sy="0.0" tx="0.0" ty="0.0"/>
          <y:LineStyle color="#000000" type="line" width="1.0"/>
          <y:Arrows source="none" target="none"/>
          <y:EdgeLabel alignment="center" distance="2.0" fontFamily="Dialog" fontSize="12" fontStyle="plain" hasBackgroundColor="false" hasLineColor="false" height="4.0" modelName="six_pos" modelPosition="tail" preferredPlacement="anywhere" ratio="0.5" textColor="#000000" visible="true" width="4.0" x="1.999999390190851" y="-18.05761201768513"/>
          <y:BendStyle smoothed="false"/>
        </y:PolyLineEdge>
      </data>
      <data key="d3"/>
    </edge>
    <edge id="e28" source="n42" target="n40">
      <data key="d2">
        <y:PolyLineEdge>
          <y:Path sx="0.0" sy="0.0" tx="0.0" ty="0.0">
            <y:Point x="-31.0" y="134.5"/>
          </y:Path>
          <y:LineStyle color="#000000" type="line" width="1.0"/>
          <y:Arrows source="none" target="none"/>
          <y:EdgeLabel alignment="center" distance="2.0" fontFamily="Dialog" fontSize="12" fontStyle="plain" hasBackgroundColor="false" hasLineColor="false" height="4.0" modelName="six_pos" modelPosition="tail" preferredPlacement="anywhere" ratio="0.5" textColor="#000000" visible="true" width="4.0" x="-34.6398155567356" y="33.58866287932727"/>
          <y:BendStyle smoothed="false"/>
        </y:PolyLineEdge>
      </data>
      <data key="d3"/>
    </edge>
    <edge id="e29" source="n44" target="n49">
      <data key="d2">
        <y:PolyLineEdge>
          <y:Path sx="0.0" sy="0.0" tx="0.0" ty="0.0"/>
          <y:LineStyle color="#000000" type="line" width="1.0"/>
          <y:Arrows source="none" target="none"/>
          <y:EdgeLabel alignment="center" distance="2.0" fontFamily="Dialog" fontSize="12" fontStyle="plain" hasBackgroundColor="false" hasLineColor="false" height="4.0" modelName="six_pos" modelPosition="tail" preferredPlacement="anywhere" ratio="0.5" textColor="#000000" visible="true" width="4.0" x="22.90341682617185" y="24.469677097900757"/>
          <y:BendStyle smoothed="false"/>
        </y:PolyLineEdge>
      </data>
      <data key="d3"/>
    </edge>
    <edge id="e30" source="n45" target="n46">
      <data key="d2">
        <y:PolyLineEdge>
          <y:Path sx="0.0" sy="0.0" tx="0.0" ty="0.0"/>
          <y:LineStyle color="#000000" type="line" width="1.0"/>
          <y:Arrows source="none" target="none"/>
          <y:EdgeLabel alignment="center" distance="2.0" fontFamily="Dialog" fontSize="12" fontStyle="plain" hasBackgroundColor="false" hasLineColor="false" height="4.0" modelName="six_pos" modelPosition="tail" preferredPlacement="anywhere" ratio="0.5" textColor="#000000" visible="true" width="4.0" x="1.9442057776403772" y="1.1316437644101995"/>
          <y:BendStyle smoothed="false"/>
        </y:PolyLineEdge>
      </data>
      <data key="d3"/>
    </edge>
    <edge id="e31" source="n47" target="n44">
      <data key="d2">
        <y:PolyLineEdge>
          <y:Path sx="0.0" sy="0.0" tx="0.0" ty="0.0">
            <y:Point x="-390.5" y="154.5"/>
          </y:Path>
          <y:LineStyle color="#000000" type="line" width="1.0"/>
          <y:Arrows source="none" target="none"/>
          <y:EdgeLabel alignment="center" distance="2.0" fontFamily="Dialog" fontSize="12" fontStyle="plain" hasBackgroundColor="false" hasLineColor="false" height="4.0" modelName="six_pos" modelPosition="tail" preferredPlacement="anywhere" ratio="0.5" textColor="#000000" visible="true" width="4.0" x="-35.801558269531256" y="8.320650945057793"/>
          <y:BendStyle smoothed="false"/>
        </y:PolyLineEdge>
      </data>
      <data key="d3"/>
    </edge>
    <edge id="e32" source="n47" target="n50">
      <data key="d2">
        <y:PolyLineEdge>
          <y:Path sx="0.0" sy="0.0" tx="0.0" ty="0.0"/>
          <y:LineStyle color="#000000" type="line" width="1.0"/>
          <y:Arrows source="none" target="none"/>
          <y:EdgeLabel alignment="center" distance="2.0" fontFamily="Dialog" fontSize="12" fontStyle="plain" hasBackgroundColor="false" hasLineColor="false" height="4.0" modelName="six_pos" modelPosition="tail" preferredPlacement="anywhere" ratio="0.5" textColor="#000000" visible="true" width="4.0" x="17.798539386718744" y="16.72746330745602"/>
          <y:BendStyle smoothed="false"/>
        </y:PolyLineEdge>
      </data>
      <data key="d3"/>
    </edge>
    <edge id="e33" source="n48" target="n46">
      <data key="d2">
        <y:PolyLineEdge>
          <y:Path sx="0.0" sy="0.0" tx="0.0" ty="14.984374926018063">
            <y:Point x="-237.0" y="156.5"/>
          </y:Path>
          <y:LineStyle color="#000000" type="line" width="1.0"/>
          <y:Arrows source="none" target="none"/>
          <y:EdgeLabel alignment="center" distance="2.0" fontFamily="Dialog" fontSize="12" fontStyle="plain" hasBackgroundColor="false" hasLineColor="false" height="4.0" modelName="six_pos" modelPosition="tail" preferredPlacement="anywhere" ratio="0.5" textColor="#000000" visible="true" width="4.0" x="71.81903076171875" y="-44.20253054958013"/>
          <y:BendStyle smoothed="false"/>
        </y:PolyLineEdge>
      </data>
      <data key="d3"/>
    </edge>
    <edge id="e34" source="n48" target="n44">
      <data key="d2">
        <y:PolyLineEdge>
          <y:Path sx="0.0" sy="0.0" tx="0.0" ty="0.0"/>
          <y:LineStyle color="#000000" type="line" width="1.0"/>
          <y:Arrows source="none" target="none"/>
          <y:EdgeLabel alignment="center" distance="2.0" fontFamily="Dialog" fontSize="12" fontStyle="plain" hasBackgroundColor="false" hasLineColor="false" height="4.0" modelName="six_pos" modelPosition="tail" preferredPlacement="anywhere" ratio="0.5" textColor="#000000" visible="true" width="4.0" x="2.2849108577511856" y="-21.948032982421864"/>
          <y:BendStyle smoothed="false"/>
        </y:PolyLineEdge>
      </data>
      <data key="d3"/>
    </edge>
    <edge id="e35" source="n48" target="n50">
      <data key="d2">
        <y:PolyLineEdge>
          <y:Path sx="0.0" sy="0.0" tx="0.0" ty="0.0"/>
          <y:LineStyle color="#000000" type="line" width="1.0"/>
          <y:Arrows source="none" target="none"/>
          <y:EdgeLabel alignment="center" distance="2.0" fontFamily="Dialog" fontSize="12" fontStyle="plain" hasBackgroundColor="false" hasLineColor="false" height="4.0" modelName="six_pos" modelPosition="tail" preferredPlacement="anywhere" ratio="0.5" textColor="#000000" visible="true" width="4.0" x="58.009033203125" y="-22.62081253843246"/>
          <y:BendStyle smoothed="false"/>
        </y:PolyLineEdge>
      </data>
      <data key="d3"/>
    </edge>
    <edge id="e36" source="n49" target="n47">
      <data key="d2">
        <y:PolyLineEdge>
          <y:Path sx="0.0" sy="0.0" tx="0.0" ty="0.0"/>
          <y:LineStyle color="#000000" type="line" width="1.0"/>
          <y:Arrows source="none" target="none"/>
          <y:EdgeLabel alignment="center" distance="2.0" fontFamily="Dialog" fontSize="12" fontStyle="plain" hasBackgroundColor="false" hasLineColor="false" height="4.0" modelName="six_pos" modelPosition="tail" preferredPlacement="anywhere" ratio="0.5" textColor="#000000" visible="true" width="4.0" x="2.647908429535505" y="-46.85870848144532"/>
          <y:BendStyle smoothed="false"/>
        </y:PolyLineEdge>
      </data>
      <data key="d3"/>
    </edge>
    <edge id="e37" source="n50" target="n52">
      <data key="d2">
        <y:PolyLineEdge>
          <y:Path sx="0.0" sy="0.0" tx="0.0" ty="0.0"/>
          <y:LineStyle color="#000000" type="line" width="1.0"/>
          <y:Arrows source="none" target="none"/>
          <y:EdgeLabel alignment="center" distance="2.0" fontFamily="Dialog" fontSize="12" fontStyle="plain" hasBackgroundColor="false" hasLineColor="false" height="4.0" modelName="six_pos" modelPosition="tail" preferredPlacement="anywhere" ratio="0.5" textColor="#000000" visible="true" width="4.0" x="2.000015012681729" y="45.14478623144532"/>
          <y:BendStyle smoothed="false"/>
        </y:PolyLineEdge>
      </data>
      <data key="d3"/>
    </edge>
    <edge id="e38" source="n53" target="n51">
      <data key="d2">
        <y:PolyLineEdge>
          <y:Path sx="0.0" sy="0.0" tx="0.0" ty="0.0"/>
          <y:LineStyle color="#000000" type="line" width="1.0"/>
          <y:Arrows source="none" target="none"/>
          <y:EdgeLabel alignment="center" distance="2.0" fontFamily="Dialog" fontSize="12" fontStyle="plain" hasBackgroundColor="false" hasLineColor="false" height="4.0" modelName="six_pos" modelPosition="tail" preferredPlacement="anywhere" ratio="0.5" textColor="#000000" visible="true" width="4.0" x="1.878282537597613" y="3.638494960699262"/>
          <y:BendStyle smoothed="false"/>
        </y:PolyLineEdge>
      </data>
      <data key="d3"/>
    </edge>
    <edge id="e39" source="n53" target="n47">
      <data key="d2">
        <y:PolyLineEdge>
          <y:Path sx="0.0" sy="0.0" tx="0.0" ty="0.0"/>
          <y:LineStyle color="#000000" type="line" width="1.0"/>
          <y:Arrows source="none" target="none"/>
          <y:EdgeLabel alignment="center" distance="2.0" fontFamily="Dialog" fontSize="12" fontStyle="plain" hasBackgroundColor="false" hasLineColor="false" height="4.0" modelName="six_pos" modelPosition="tail" preferredPlacement="anywhere" ratio="0.5" textColor="#000000" visible="true" width="4.0" x="30.66288875195312" y="25.14361953581934"/>
          <y:BendStyle smoothed="false"/>
        </y:PolyLineEdge>
      </data>
      <data key="d3"/>
    </edge>
    <edge id="e40" source="n54" target="n53">
      <data key="d2">
        <y:PolyLineEdge>
          <y:Path sx="0.0" sy="0.0" tx="0.0" ty="0.0"/>
          <y:LineStyle color="#000000" type="line" width="1.0"/>
          <y:Arrows source="none" target="none"/>
          <y:EdgeLabel alignment="center" distance="2.0" fontFamily="Dialog" fontSize="12" fontStyle="plain" hasBackgroundColor="false" hasLineColor="false" height="4.0" modelName="six_pos" modelPosition="tail" preferredPlacement="anywhere" ratio="0.5" textColor="#000000" visible="true" width="4.0" x="-35.87896728515625" y="1.9999992304805687"/>
          <y:BendStyle smoothed="false"/>
        </y:PolyLineEdge>
      </data>
      <data key="d3"/>
    </edge>
    <edge id="e41" source="n46" target="n47">
      <data key="d2">
        <y:PolyLineEdge>
          <y:Path sx="0.0" sy="0.0" tx="0.0" ty="0.0"/>
          <y:LineStyle color="#000000" type="line" width="1.0"/>
          <y:Arrows source="none" target="none"/>
          <y:EdgeLabel alignment="center" distance="2.0" fontFamily="Dialog" fontSize="12" fontStyle="plain" hasBackgroundColor="false" hasLineColor="false" height="4.0" modelName="six_pos" modelPosition="tail" preferredPlacement="anywhere" ratio="0.5" textColor="#000000" visible="true" width="4.0" x="-20.383370448242204" y="12.158918254330061"/>
          <y:BendStyle smoothed="false"/>
        </y:PolyLineEdge>
      </data>
      <data key="d3"/>
    </edge>
    <edge id="e42" source="n51" target="n55">
      <data key="d2">
        <y:PolyLineEdge>
          <y:Path sx="0.0" sy="0.0" tx="0.0" ty="0.0">
            <y:Point x="-415.0" y="259.5"/>
          </y:Path>
          <y:LineStyle color="#000000" type="line" width="1.0"/>
          <y:Arrows source="none" target="none"/>
          <y:EdgeLabel alignment="center" distance="2.0" fontFamily="Dialog" fontSize="12" fontStyle="plain" hasBackgroundColor="false" hasLineColor="false" height="4.0" modelName="six_pos" modelPosition="tail" preferredPlacement="anywhere" ratio="0.5" textColor="#000000" visible="true" width="4.0" x="1.4846239165206043" y="71.17197694335937"/>
          <y:BendStyle smoothed="false"/>
        </y:PolyLineEdge>
      </data>
      <data key="d3"/>
    </edge>
    <edge id="e43" source="n48" target="n55">
      <data key="d2">
        <y:PolyLineEdge>
          <y:Path sx="0.0" sy="0.0" tx="0.0" ty="0.0"/>
          <y:LineStyle color="#000000" type="line" width="1.0"/>
          <y:Arrows source="none" target="none"/>
          <y:EdgeLabel alignment="center" distance="2.0" fontFamily="Dialog" fontSize="12" fontStyle="plain" hasBackgroundColor="false" hasLineColor="false" height="4.0" modelName="six_pos" modelPosition="tail" preferredPlacement="anywhere" ratio="0.5" textColor="#000000" visible="true" width="4.0" x="1.9252718536876046" y="12.2630615234375"/>
          <y:BendStyle smoothed="false"/>
        </y:PolyLineEdge>
      </data>
      <data key="d3"/>
    </edge>
    <edge id="e44" source="n43" target="n56">
      <data key="d2">
        <y:PolyLineEdge>
          <y:Path sx="0.0" sy="0.0" tx="0.0" ty="0.0"/>
          <y:LineStyle color="#000000" type="line" width="1.0"/>
          <y:Arrows source="none" target="none"/>
          <y:EdgeLabel alignment="center" distance="2.0" fontFamily="Dialog" fontSize="12" fontStyle="plain" hasBackgroundColor="false" hasLineColor="false" height="4.0" modelName="six_pos" modelPosition="tail" preferredPlacement="anywhere" ratio="0.5" textColor="#000000" visible="true" width="4.0" x="2.0" y="104.71078834204692"/>
          <y:BendStyle smoothed="false"/>
        </y:PolyLineEdge>
      </data>
      <data key="d3"/>
    </edge>
    <edge id="e45" source="n40" target="n59">
      <data key="d2">
        <y:PolyLineEdge>
          <y:Path sx="0.0" sy="0.0" tx="0.0" ty="0.0">
            <y:Point x="6.0" y="249.5"/>
          </y:Path>
          <y:LineStyle color="#000000" type="line" width="1.0"/>
          <y:Arrows source="none" target="none"/>
          <y:EdgeLabel alignment="center" distance="2.0" fontFamily="Dialog" fontSize="12" fontStyle="plain" hasBackgroundColor="false" hasLineColor="false" height="4.0" modelName="six_pos" modelPosition="tail" preferredPlacement="anywhere" ratio="0.5" textColor="#000000" visible="true" width="4.0" x="20.958689780020613" y="63.6075439453125"/>
          <y:BendStyle smoothed="false"/>
        </y:PolyLineEdge>
      </data>
      <data key="d3"/>
    </edge>
    <edge id="e46" source="n41" target="n59">
      <data key="d2">
        <y:PolyLineEdge>
          <y:Path sx="0.0" sy="0.0" tx="0.0" ty="0.0"/>
          <y:LineStyle color="#000000" type="line" width="1.0"/>
          <y:Arrows source="none" target="none"/>
          <y:EdgeLabel alignment="center" distance="2.0" fontFamily="Dialog" fontSize="12" fontStyle="plain" hasBackgroundColor="false" hasLineColor="false" height="4.0" modelName="six_pos" modelPosition="tail" preferredPlacement="anywhere" ratio="0.5" textColor="#000000" visible="true" width="4.0" x="1.999999390190851" y="16.107279501411313"/>
          <y:BendStyle smoothed="false"/>
        </y:PolyLineEdge>
      </data>
      <data key="d3"/>
    </edge>
    <edge id="e47" source="n34" target="n59">
      <data key="d2">
        <y:PolyLineEdge>
          <y:Path sx="0.0" sy="0.0" tx="0.0" ty="0.0">
            <y:Point x="-64.0" y="234.5"/>
          </y:Path>
          <y:LineStyle color="#000000" type="line" width="1.0"/>
          <y:Arrows source="none" target="none"/>
          <y:EdgeLabel alignment="center" distance="2.0" fontFamily="Dialog" fontSize="12" fontStyle="plain" hasBackgroundColor="false" hasLineColor="false" height="4.0" modelName="six_pos" modelPosition="tail" preferredPlacement="anywhere" ratio="0.5" textColor="#000000" visible="true" width="4.0" x="1.2614520707589776" y="58.17058821723165"/>
          <y:BendStyle smoothed="false"/>
        </y:PolyLineEdge>
      </data>
      <data key="d3"/>
    </edge>
    <edge id="e48" source="n39" target="n58">
      <data key="d2">
        <y:PolyLineEdge>
          <y:Path sx="0.0" sy="0.0" tx="0.0" ty="0.0"/>
          <y:LineStyle color="#000000" type="line" width="1.0"/>
          <y:Arrows source="none" target="none"/>
          <y:EdgeLabel alignment="center" distance="2.0" fontFamily="Dialog" fontSize="12" fontStyle="plain" hasBackgroundColor="false" hasLineColor="false" height="4.0" modelName="six_pos" modelPosition="tail" preferredPlacement="anywhere" ratio="0.5" textColor="#000000" visible="true" width="4.0" x="1.999999390190851" y="46.06649275824728"/>
          <y:BendStyle smoothed="false"/>
        </y:PolyLineEdge>
      </data>
      <data key="d3"/>
    </edge>
    <edge id="e49" source="n33" target="n60">
      <data key="d2">
        <y:PolyLineEdge>
          <y:Path sx="0.0" sy="0.0" tx="0.0" ty="0.0"/>
          <y:LineStyle color="#000000" type="line" width="1.0"/>
          <y:Arrows source="none" target="none"/>
          <y:EdgeLabel alignment="center" distance="2.0" fontFamily="Dialog" fontSize="12" fontStyle="plain" hasBackgroundColor="false" hasLineColor="false" height="4.0" modelName="six_pos" modelPosition="tail" preferredPlacement="anywhere" ratio="0.5" textColor="#000000" visible="true" width="4.0" x="2.0000070195853823" y="104.71078834204692"/>
          <y:BendStyle smoothed="false"/>
        </y:PolyLineEdge>
      </data>
      <data key="d3"/>
    </edge>
    <edge id="e50" source="n63" target="n65">
      <data key="d2">
        <y:PolyLineEdge>
          <y:Path sx="0.0" sy="0.0" tx="0.0" ty="0.0"/>
          <y:LineStyle color="#000000" type="dashed" width="1.0"/>
          <y:Arrows source="none" target="none"/>
          <y:EdgeLabel alignment="center" distance="2.0" fontFamily="Dialog" fontSize="12" fontStyle="plain" hasBackgroundColor="false" hasLineColor="false" height="4.0" modelName="six_pos" modelPosition="tail" preferredPlacement="anywhere" ratio="0.5" textColor="#000000" visible="true" width="4.0" x="24.00391073516664" y="2.0"/>
          <y:BendStyle smoothed="false"/>
        </y:PolyLineEdge>
      </data>
      <data key="d3"/>
    </edge>
    <edge id="e51" source="n31" target="n65">
      <data key="d2">
        <y:PolyLineEdge>
          <y:Path sx="0.0" sy="0.0" tx="0.0" ty="0.0"/>
          <y:LineStyle color="#000000" type="line" width="1.0"/>
          <y:Arrows source="none" target="none"/>
          <y:EdgeLabel alignment="center" distance="2.0" fontFamily="Dialog" fontSize="12" fontStyle="plain" hasBackgroundColor="false" hasLineColor="false" height="4.0" modelName="six_pos" modelPosition="tail" preferredPlacement="anywhere" ratio="0.5" textColor="#000000" visible="true" width="4.0" x="2.000004485166528" y="104.71079597144148"/>
          <y:BendStyle smoothed="false"/>
        </y:PolyLineEdge>
      </data>
      <data key="d3"/>
    </edge>
    <edge id="e52" source="n65" target="n64">
      <data key="d2">
        <y:PolyLineEdge>
          <y:Path sx="0.0" sy="0.0" tx="0.0" ty="0.0">
            <y:Point x="-278.75" y="621.75"/>
          </y:Path>
          <y:LineStyle color="#000000" type="line" width="1.0"/>
          <y:Arrows source="none" target="none"/>
          <y:EdgeLabel alignment="center" distance="2.0" fontFamily="Dialog" fontSize="12" fontStyle="plain" hasBackgroundColor="false" hasLineColor="false" height="4.0" modelName="six_pos" modelPosition="tail" preferredPlacement="anywhere" ratio="0.5" textColor="#000000" visible="true" width="4.0" x="-58.72316517685033" y="-12.66426063049471"/>
          <y:BendStyle smoothed="false"/>
        </y:PolyLineEdge>
      </data>
      <data key="d3"/>
    </edge>
    <edge id="e53" source="n29" target="n64">
      <data key="d2">
        <y:PolyLineEdge>
          <y:Path sx="0.0" sy="0.0" tx="0.0" ty="0.0"/>
          <y:LineStyle color="#000000" type="line" width="1.0"/>
          <y:Arrows source="none" target="none"/>
          <y:EdgeLabel alignment="center" distance="2.0" fontFamily="Dialog" fontSize="12" fontStyle="plain" hasBackgroundColor="false" hasLineColor="false" height="4.0" modelName="six_pos" modelPosition="tail" preferredPlacement="anywhere" ratio="0.5" textColor="#000000" visible="true" width="4.0" x="2.0686645741760117" y="15.983976099116717"/>
          <y:BendStyle smoothed="false"/>
        </y:PolyLineEdge>
      </data>
      <data key="d3"/>
    </edge>
    <edge id="e54" source="n25" target="n64">
      <data key="d2">
        <y:PolyLineEdge>
          <y:Path sx="0.0" sy="0.0" tx="0.0" ty="0.0">
            <y:Point x="-360.75" y="587.75"/>
          </y:Path>
          <y:LineStyle color="#000000" type="line" width="1.0"/>
          <y:Arrows source="none" target="none"/>
          <y:EdgeLabel alignment="center" distance="2.0" fontFamily="Dialog" fontSize="12" fontStyle="plain" hasBackgroundColor="false" hasLineColor="false" height="4.0" modelName="six_pos" modelPosition="tail" preferredPlacement="anywhere" ratio="0.5" textColor="#000000" visible="true" width="4.0" x="20.38128362915546" y="60.92877197265625"/>
          <y:BendStyle smoothed="false"/>
        </y:PolyLineEdge>
      </data>
      <data key="d3"/>
    </edge>
    <edge id="e55" source="n23" target="n64">
      <data key="d2">
        <y:PolyLineEdge>
          <y:Path sx="0.0" sy="0.0" tx="0.0" ty="0.0">
            <y:Point x="-426.75" y="586.75"/>
          </y:Path>
          <y:LineStyle color="#000000" type="line" width="1.0"/>
          <y:Arrows source="none" target="none"/>
          <y:EdgeLabel alignment="center" distance="2.0" fontFamily="Dialog" fontSize="12" fontStyle="plain" hasBackgroundColor="false" hasLineColor="false" height="4.0" modelName="six_pos" modelPosition="tail" preferredPlacement="anywhere" ratio="0.5" textColor="#000000" visible="true" width="4.0" x="1.838489612392209" y="64.58004543505422"/>
          <y:BendStyle smoothed="false"/>
        </y:PolyLineEdge>
      </data>
      <data key="d3"/>
    </edge>
    <edge id="e56" source="n30" target="n64">
      <data key="d2">
        <y:PolyLineEdge>
          <y:Path sx="0.0" sy="0.0" tx="0.0" ty="0.0"/>
          <y:LineStyle color="#000000" type="line" width="1.0"/>
          <y:Arrows source="none" target="none"/>
          <y:EdgeLabel alignment="center" distance="2.0" fontFamily="Dialog" fontSize="12" fontStyle="plain" hasBackgroundColor="false" hasLineColor="false" height="4.0" modelName="six_pos" modelPosition="tail" preferredPlacement="anywhere" ratio="0.5" textColor="#000000" visible="true" width="4.0" x="-55.121030310749916" y="50.24257793047502"/>
          <y:BendStyle smoothed="false"/>
        </y:PolyLineEdge>
      </data>
      <data key="d3"/>
    </edge>
    <edge id="e57" source="n63" target="n64">
      <data key="d2">
        <y:PolyLineEdge>
          <y:Path sx="0.0" sy="0.0" tx="0.0" ty="0.0"/>
          <y:LineStyle color="#000000" type="line" width="1.0"/>
          <y:Arrows source="none" target="none"/>
          <y:EdgeLabel alignment="center" distance="2.0" fontFamily="Dialog" fontSize="12" fontStyle="plain" hasBackgroundColor="false" hasLineColor="false" height="4.0" modelName="six_pos" modelPosition="tail" preferredPlacement="anywhere" ratio="0.5" textColor="#000000" visible="true" width="4.0" x="-43.372995346256744" y="2.0"/>
          <y:BendStyle smoothed="false"/>
        </y:PolyLineEdge>
      </data>
      <data key="d3"/>
    </edge>
    <edge id="e58" source="n30" target="n63">
      <data key="d2">
        <y:PolyLineEdge>
          <y:Path sx="0.0" sy="0.0" tx="0.0" ty="0.0"/>
          <y:LineStyle color="#000000" type="line" width="1.0"/>
          <y:Arrows source="none" target="none"/>
          <y:EdgeLabel alignment="center" distance="2.0" fontFamily="Dialog" fontSize="12" fontStyle="plain" hasBackgroundColor="false" hasLineColor="false" height="4.0" modelName="six_pos" modelPosition="tail" preferredPlacement="anywhere" ratio="0.5" textColor="#000000" visible="true" width="4.0" x="1.9999892263776928" y="44.49215481005422"/>
          <y:BendStyle smoothed="false"/>
        </y:PolyLineEdge>
      </data>
      <data key="d3"/>
    </edge>
    <edge id="e59" source="n20" target="n68">
      <data key="d2">
        <y:PolyLineEdge>
          <y:Path sx="0.0" sy="0.0" tx="0.0" ty="0.0">
            <y:Point x="-56.5" y="584.2250000000001"/>
          </y:Path>
          <y:LineStyle color="#000000" type="line" width="1.0"/>
          <y:Arrows source="none" target="none"/>
          <y:EdgeLabel alignment="center" distance="2.0" fontFamily="Dialog" fontSize="12" fontStyle="plain" hasBackgroundColor="false" hasLineColor="false" height="4.0" modelName="six_pos" modelPosition="tail" preferredPlacement="anywhere" ratio="0.5" textColor="#000000" visible="true" width="4.0" x="1.401753832954327" y="62.65009112932012"/>
          <y:BendStyle smoothed="false"/>
        </y:PolyLineEdge>
      </data>
      <data key="d3"/>
    </edge>
    <edge id="e60" source="n15" target="n68">
      <data key="d2">
        <y:PolyLineEdge>
          <y:Path sx="0.0" sy="0.0" tx="0.0" ty="0.0">
            <y:Point x="13.25" y="590.75"/>
          </y:Path>
          <y:LineStyle color="#000000" type="line" width="1.0"/>
          <y:Arrows source="none" target="none"/>
          <y:EdgeLabel alignment="center" distance="2.0" fontFamily="Dialog" fontSize="12" fontStyle="plain" hasBackgroundColor="false" hasLineColor="false" height="4.0" modelName="six_pos" modelPosition="tail" preferredPlacement="anywhere" ratio="0.5" textColor="#000000" visible="true" width="4.0" x="21.2995711171379" y="27.437554508226413"/>
          <y:BendStyle smoothed="false"/>
        </y:PolyLineEdge>
      </data>
      <data key="d3"/>
    </edge>
    <edge id="e61" source="n18" target="n68">
      <data key="d2">
        <y:PolyLineEdge>
          <y:Path sx="0.0" sy="0.0" tx="0.0" ty="0.0"/>
          <y:LineStyle color="#000000" type="line" width="1.0"/>
          <y:Arrows source="none" target="none"/>
          <y:EdgeLabel alignment="center" distance="2.0" fontFamily="Dialog" fontSize="12" fontStyle="plain" hasBackgroundColor="false" hasLineColor="false" height="4.0" modelName="six_pos" modelPosition="tail" preferredPlacement="anywhere" ratio="0.5" textColor="#000000" visible="true" width="4.0" x="1.5448564178892994" y="15.833733707445163"/>
          <y:BendStyle smoothed="false"/>
        </y:PolyLineEdge>
      </data>
      <data key="d3"/>
    </edge>
    <edge id="e62" source="n19" target="n67">
      <data key="d2">
        <y:PolyLineEdge>
          <y:Path sx="0.0" sy="0.0" tx="0.0" ty="0.0"/>
          <y:LineStyle color="#000000" type="line" width="1.0"/>
          <y:Arrows source="none" target="none"/>
          <y:EdgeLabel alignment="center" distance="2.0" fontFamily="Dialog" fontSize="12" fontStyle="plain" hasBackgroundColor="false" hasLineColor="false" height="4.0" modelName="six_pos" modelPosition="tail" preferredPlacement="anywhere" ratio="0.5" textColor="#000000" visible="true" width="4.0" x="1.9999964293097037" y="42.83904376603891"/>
          <y:BendStyle smoothed="false"/>
        </y:PolyLineEdge>
      </data>
      <data key="d3"/>
    </edge>
    <edge id="e63" source="n14" target="n69">
      <data key="d2">
        <y:PolyLineEdge>
          <y:Path sx="0.0" sy="0.0" tx="0.0" ty="0.0"/>
          <y:LineStyle color="#000000" type="line" width="1.0"/>
          <y:Arrows source="none" target="none"/>
          <y:EdgeLabel alignment="center" distance="2.0" fontFamily="Dialog" fontSize="12" fontStyle="plain" hasBackgroundColor="false" hasLineColor="false" height="4.0" modelName="six_pos" modelPosition="tail" preferredPlacement="anywhere" ratio="0.5" textColor="#000000" visible="true" width="4.0" x="1.9999964293097037" y="104.71079597144148"/>
          <y:BendStyle smoothed="false"/>
        </y:PolyLineEdge>
      </data>
      <data key="d3"/>
    </edge>
    <edge id="e64" source="n11" target="n74">
      <data key="d2">
        <y:PolyLineEdge>
          <y:Path sx="0.0" sy="0.0" tx="0.0" ty="0.0"/>
          <y:LineStyle color="#000000" type="line" width="1.0"/>
          <y:Arrows source="none" target="none"/>
          <y:EdgeLabel alignment="center" distance="2.0" fontFamily="Dialog" fontSize="12" fontStyle="plain" hasBackgroundColor="false" hasLineColor="false" height="4.0" modelName="six_pos" modelPosition="tail" preferredPlacement="anywhere" ratio="0.5" textColor="#000000" visible="true" width="4.0" x="2.000013516147419" y="104.71079597144148"/>
          <y:BendStyle smoothed="false"/>
        </y:PolyLineEdge>
      </data>
      <data key="d3"/>
    </edge>
    <edge id="e65" source="n9" target="n74">
      <data key="d2">
        <y:PolyLineEdge>
          <y:Path sx="0.0" sy="0.0" tx="0.0" ty="0.0"/>
          <y:LineStyle color="#000000" type="line" width="1.0"/>
          <y:Arrows source="none" target="none"/>
          <y:EdgeLabel alignment="center" distance="2.0" fontFamily="Dialog" fontSize="12" fontStyle="plain" hasBackgroundColor="false" hasLineColor="false" height="4.0" modelName="six_pos" modelPosition="tail" preferredPlacement="anywhere" ratio="0.5" textColor="#000000" visible="true" width="4.0" x="44.37574541324284" y="41.11823005347276"/>
          <y:BendStyle smoothed="false"/>
        </y:PolyLineEdge>
      </data>
      <data key="d3"/>
    </edge>
    <edge id="e66" source="n9" target="n72">
      <data key="d2">
        <y:PolyLineEdge>
          <y:Path sx="0.0" sy="0.0" tx="0.0" ty="0.0"/>
          <y:LineStyle color="#000000" type="line" width="1.0"/>
          <y:Arrows source="none" target="none"/>
          <y:EdgeLabel alignment="center" distance="2.0" fontFamily="Dialog" fontSize="12" fontStyle="plain" hasBackgroundColor="false" hasLineColor="false" height="4.0" modelName="six_pos" modelPosition="tail" preferredPlacement="anywhere" ratio="0.5" textColor="#000000" visible="true" width="4.0" x="2.0000135161471917" y="41.11823005347276"/>
          <y:BendStyle smoothed="false"/>
        </y:PolyLineEdge>
      </data>
      <data key="d3"/>
    </edge>
    <edge id="e67" source="n5" target="n73">
      <data key="d2">
        <y:PolyLineEdge>
          <y:Path sx="0.0" sy="0.0" tx="0.0" ty="0.0">
            <y:Point x="332.6500000000001" y="591.15"/>
          </y:Path>
          <y:LineStyle color="#000000" type="line" width="1.0"/>
          <y:Arrows source="none" target="none"/>
          <y:EdgeLabel alignment="center" distance="2.0" fontFamily="Dialog" fontSize="12" fontStyle="plain" hasBackgroundColor="false" hasLineColor="false" height="4.0" modelName="six_pos" modelPosition="tail" preferredPlacement="anywhere" ratio="0.5" textColor="#000000" visible="true" width="4.0" x="-14.655783286219844" y="23.88988532691019"/>
          <y:BendStyle smoothed="false"/>
        </y:PolyLineEdge>
      </data>
      <data key="d3"/>
    </edge>
    <edge id="e68" source="n8" target="n73">
      <data key="d2">
        <y:PolyLineEdge>
          <y:Path sx="0.0" sy="0.0" tx="0.0" ty="0.0"/>
          <y:LineStyle color="#000000" type="line" width="1.0"/>
          <y:Arrows source="none" target="none"/>
          <y:EdgeLabel alignment="center" distance="2.0" fontFamily="Dialog" fontSize="12" fontStyle="plain" hasBackgroundColor="false" hasLineColor="false" height="4.0" modelName="six_pos" modelPosition="tail" preferredPlacement="anywhere" ratio="0.5" textColor="#000000" visible="true" width="4.0" x="-6.4045712719106405" y="14.130131908941507"/>
          <y:BendStyle smoothed="false"/>
        </y:PolyLineEdge>
      </data>
      <data key="d3"/>
    </edge>
    <edge id="e69" source="n10" target="n73">
      <data key="d2">
        <y:PolyLineEdge>
          <y:Path sx="0.0" sy="0.0" tx="0.0" ty="0.0">
            <y:Point x="310.6500000000001" y="586.15"/>
          </y:Path>
          <y:LineStyle color="#000000" type="line" width="1.0"/>
          <y:Arrows source="none" target="none"/>
          <y:EdgeLabel alignment="center" distance="2.0" fontFamily="Dialog" fontSize="12" fontStyle="plain" hasBackgroundColor="false" hasLineColor="false" height="4.0" modelName="six_pos" modelPosition="tail" preferredPlacement="anywhere" ratio="0.5" textColor="#000000" visible="true" width="4.0" x="2.6247407095490303" y="62.88848151831644"/>
          <y:BendStyle smoothed="false"/>
        </y:PolyLineEdge>
      </data>
      <data key="d3"/>
    </edge>
    <edge id="e70" source="n77" target="n87">
      <data key="d2">
        <y:PolyLineEdge>
          <y:Path sx="0.0" sy="0.0" tx="0.0" ty="0.0"/>
          <y:LineStyle color="#000000" type="line" width="1.0"/>
          <y:Arrows source="none" target="none"/>
          <y:EdgeLabel alignment="center" distance="2.0" fontFamily="Dialog" fontSize="12" fontStyle="plain" hasBackgroundColor="false" hasLineColor="false" height="4.0" modelName="six_pos" modelPosition="tail" preferredPlacement="anywhere" ratio="0.5" textColor="#000000" visible="true" width="4.0" x="2.0000135161469643" y="5.117966454601714"/>
          <y:BendStyle smoothed="false"/>
        </y:PolyLineEdge>
      </data>
      <data key="d3"/>
    </edge>
    <edge id="e71" source="n87" target="n78">
      <data key="d2">
        <y:PolyLineEdge>
          <y:Path sx="-17.984375000000227" sy="0.0" tx="0.0" ty="-12.975879669189453"/>
          <y:LineStyle color="#000000" type="line" width="1.0"/>
          <y:Arrows source="none" target="none"/>
          <y:EdgeLabel alignment="center" distance="2.0" fontFamily="Dialog" fontSize="12" fontStyle="plain" hasBackgroundColor="false" hasLineColor="false" height="4.0" modelName="six_pos" modelPosition="tail" preferredPlacement="anywhere" ratio="0.5" textColor="#000000" visible="true" width="4.0" x="-16.8137271495126" y="13.380691587801067"/>
          <y:BendStyle smoothed="false"/>
        </y:PolyLineEdge>
      </data>
      <data key="d3"/>
    </edge>
    <edge id="e72" source="n78" target="n80">
      <data key="d2">
        <y:PolyLineEdge>
          <y:Path sx="0.0" sy="0.0" tx="0.0" ty="0.0"/>
          <y:LineStyle color="#000000" type="line" width="1.0"/>
          <y:Arrows source="none" target="none"/>
          <y:EdgeLabel alignment="center" distance="2.0" fontFamily="Dialog" fontSize="12" fontStyle="plain" hasBackgroundColor="false" hasLineColor="false" height="4.0" modelName="six_pos" modelPosition="tail" preferredPlacement="anywhere" ratio="0.5" textColor="#000000" visible="true" width="4.0" x="10.771497891147078" y="16.487412020632405"/>
          <y:BendStyle smoothed="false"/>
        </y:PolyLineEdge>
      </data>
      <data key="d3"/>
    </edge>
    <edge id="e73" source="n79" target="n80">
      <data key="d2">
        <y:PolyLineEdge>
          <y:Path sx="0.0" sy="0.0" tx="0.0" ty="0.0"/>
          <y:LineStyle color="#000000" type="line" width="1.0"/>
          <y:Arrows source="none" target="none"/>
          <y:EdgeLabel alignment="center" distance="2.0" fontFamily="Dialog" fontSize="12" fontStyle="plain" hasBackgroundColor="false" hasLineColor="false" height="4.0" modelName="six_pos" modelPosition="tail" preferredPlacement="anywhere" ratio="0.5" textColor="#000000" visible="true" width="4.0" x="33.02613656302208" y="-14.361570893314308"/>
          <y:BendStyle smoothed="false"/>
        </y:PolyLineEdge>
      </data>
      <data key="d3"/>
    </edge>
    <edge id="e74" source="n81" target="n78">
      <data key="d2">
        <y:PolyLineEdge>
          <y:Path sx="0.0" sy="0.0" tx="0.0" ty="0.0"/>
          <y:LineStyle color="#000000" type="line" width="1.0"/>
          <y:Arrows source="none" target="none"/>
          <y:EdgeLabel alignment="center" distance="2.0" fontFamily="Dialog" fontSize="12" fontStyle="plain" hasBackgroundColor="false" hasLineColor="false" height="4.0" modelName="six_pos" modelPosition="tail" preferredPlacement="anywhere" ratio="0.5" textColor="#000000" visible="true" width="4.0" x="37.289320156771964" y="28.09206832740651"/>
          <y:BendStyle smoothed="false"/>
        </y:PolyLineEdge>
      </data>
      <data key="d3"/>
    </edge>
    <edge id="e75" source="n82" target="n78">
      <data key="d2">
        <y:PolyLineEdge>
          <y:Path sx="0.0" sy="0.0" tx="0.0" ty="0.0"/>
          <y:LineStyle color="#000000" type="line" width="1.0"/>
          <y:Arrows source="none" target="none"/>
          <y:EdgeLabel alignment="center" distance="2.0" fontFamily="Dialog" fontSize="12" fontStyle="plain" hasBackgroundColor="false" hasLineColor="false" height="4.0" modelName="six_pos" modelPosition="tail" preferredPlacement="anywhere" ratio="0.5" textColor="#000000" visible="true" width="4.0" x="10.007842005409941" y="23.16640548048062"/>
          <y:BendStyle smoothed="false"/>
        </y:PolyLineEdge>
      </data>
      <data key="d3"/>
    </edge>
    <edge id="e76" source="n80" target="n86">
      <data key="d2">
        <y:PolyLineEdge>
          <y:Path sx="0.0" sy="0.0" tx="0.0" ty="0.0"/>
          <y:LineStyle color="#000000" type="line" width="1.0"/>
          <y:Arrows source="none" target="none"/>
          <y:EdgeLabel alignment="center" distance="2.0" fontFamily="Dialog" fontSize="12" fontStyle="plain" hasBackgroundColor="false" hasLineColor="false" height="4.0" modelName="six_pos" modelPosition="tail" preferredPlacement="anywhere" ratio="0.5" textColor="#000000" visible="true" width="4.0" x="44.37574541324284" y="41.11823005347276"/>
          <y:BendStyle smoothed="false"/>
        </y:PolyLineEdge>
      </data>
      <data key="d3"/>
    </edge>
    <edge id="e77" source="n80" target="n84">
      <data key="d2">
        <y:PolyLineEdge>
          <y:Path sx="0.0" sy="0.0" tx="0.0" ty="0.0"/>
          <y:LineStyle color="#000000" type="line" width="1.0"/>
          <y:Arrows source="none" target="none"/>
          <y:EdgeLabel alignment="center" distance="2.0" fontFamily="Dialog" fontSize="12" fontStyle="plain" hasBackgroundColor="false" hasLineColor="false" height="4.0" modelName="six_pos" modelPosition="tail" preferredPlacement="anywhere" ratio="0.5" textColor="#000000" visible="true" width="4.0" x="2.0000135161471917" y="41.11823005347276"/>
          <y:BendStyle smoothed="false"/>
        </y:PolyLineEdge>
      </data>
      <data key="d3"/>
    </edge>
    <edge id="e78" source="n79" target="n85">
      <data key="d2">
        <y:PolyLineEdge>
          <y:Path sx="0.0" sy="0.0" tx="0.0" ty="0.0"/>
          <y:LineStyle color="#000000" type="line" width="1.0"/>
          <y:Arrows source="none" target="none"/>
          <y:EdgeLabel alignment="center" distance="2.0" fontFamily="Dialog" fontSize="12" fontStyle="plain" hasBackgroundColor="false" hasLineColor="false" height="4.0" modelName="six_pos" modelPosition="tail" preferredPlacement="anywhere" ratio="0.5" textColor="#000000" visible="true" width="4.0" x="-6.4045712719106405" y="14.130131908941507"/>
          <y:BendStyle smoothed="false"/>
        </y:PolyLineEdge>
      </data>
      <data key="d3"/>
    </edge>
    <edge id="e79" source="n56" target="n52">
      <data key="d2">
        <y:PolyLineEdge>
          <y:Path sx="0.0" sy="0.0" tx="0.0" ty="0.0"/>
          <y:LineStyle color="#000000" type="line" width="1.0"/>
          <y:Arrows source="none" target="none"/>
          <y:EdgeLabel alignment="center" distance="2.0" fontFamily="Dialog" fontSize="12" fontStyle="plain" hasBackgroundColor="false" hasLineColor="false" height="4.0" modelName="six_pos" modelPosition="tail" preferredPlacement="anywhere" ratio="0.5" textColor="#000000" visible="true" width="4.0" x="-20.9970703125" y="2.0"/>
          <y:BendStyle smoothed="false"/>
        </y:PolyLineEdge>
      </data>
      <data key="d3"/>
    </edge>
  </graph>
  <data key="d4">
    <y:Resources/>
  </data>
</graphml>
